# Supplementary material for: Specificity of the Hox member Deformed is determined by transcription factor levels and binding site affinities
Source: Nat Commun. 2022 Aug 26;13:5037. doi: 10.1038/s41467-022-32408-8 (PMC9418327; doi:10.1038/s41467-022-32408-8)
Supplement: Supplementary file 4 — Source Data [file 41467_2022_32408_MOESM4_ESM.xlsx]

## Sheet: Figure 4d
	Quantification of the Binding (%) for the EMSAs depicted in figure 4d: Raw Data
EMSAs-site 4.1+4.2-Dfd+Exd+Hth_(2secs)-gel-1_9.9								EMSA_4.1+4.2_Dfd+Exd+Hth_gel-1_27-03-2019_10-10
	shit-binding	free probe							shit-binding	free probe
															gel-1
Dfd								Dfd							Average	StDev
Reactions	box quant	peaks-imageJ	Shift/Free probe	Total signal	Shift/Total signal			Reactions	box quant	peaks-imageJ	Shift/Free probe	Total signal	Shift/Total signal		Shift/Total signal	Shift/Total signal
1	1	0	0	12389296	0			1	1	-	0		0		0	0
		12389296								-					5.14493	0.0243877
2	2	519435	5.39689	10144146	5.12054			2	2	505849	5.4511	9785610	5.16931		48.094	1.70803
		9624711								9279761					77.6281	1.15019
3	3	3903832	99.2114	7838693	49.8021			3	3	3905832	86.5185	8420279	46.386		0.303785	0.303785
		3934861								4514447					3.04043	0.0976576
4	4	5647146	371.216	7168401	78.7783			4	4	5767731	325.133	7541693	76.4779		2.88695	0.0583488
		1521255								1773962					17.0349	1.0873
5	5	38121	0.611283	6274346	0.607569			5	5	0	0	7366933	0
		6236225								7366933
6	6	196950	3.23975	6276125	3.13808			6	6	228778	3.03199	7774246	2.94277						Average	StDev
		6079175								7545468									Shift/Total signal	Shift/Total signal
7	7	219778	3.03468	7462003	2.94529			7	7	283607	2.91094	10026418	2.8286					gel-1	0	0	oligo D-wt	oligo
		7242225								9742811									5.14493	0.0243877		oligo+Exd+Hth
8	8	1579255	22.1332	8714480	18.1222			8	8	1994740	18.9734	12508087	15.9476						48.094	1.70803		oligo+Dfd (153ng)
		7135225								10513347									77.6281	1.15019		oligo+Exd+Hth+Dfd (153ng)
																			0.303785	0.303785	oligo D9/10-mt	oligo
																			3.04043	0.0976576		oligo+Exd+Hth
																			2.88695	0.0583488		oligo+Dfd (153ng)
EMSA 4.1+4.2_Dfd+Exd+Hth_(2secs)-gel-2_26-03-2019_9-9								EMSA_site 4.1+4.2_Dfd+Exd+Hth_gel-2_(5secs)_27-03-2019_10-10											17.0349	1.0873		oligo+Exd+Hth+Dfd (153ng)
																		gel-2	0	0	oligo D9-mt	oligo
	shit-binding	free probe							shit-binding	free probe									3.35122	0.179145		oligo+Exd+Hth
															gel-2				23.9948	0.74328		oligo+Dfd (153ng)
Dfd															Average	StDev			60.8466	0.102498		oligo+Exd+Hth+Dfd (153ng)
Reactions	box quant	peaks-imageJ	Shift/Free probe	Total signal	Shift/Total signal			Reactions	box quant	peaks-imageJ	Shift/Free probe	Total signal	Shift/Total signal		Shift/Total signal	Shift/Total signal			0	0	oligo D10-mt	oligo
1	1	-	0		0			1	1	-	0		0		0	0			4.21335	0.270079		oligo+Exd+Hth
		-								-					3.35122	0.179145			32.5673	2.45355		oligo+Dfd (153ng)
2	2	555021	3.27599	17497116	3.17207			2	2	606435	3.65956	17177702	3.53036		23.9948	0.74328			67.2006	1.19245		oligo+Exd+Hth+Dfd (153ng)
		16942095								16571267					60.8466	0.102498
3	3	3474175	32.8693	14043835	24.7381			3	3	3366589	30.2957	14479007	23.2515		0	0
		10569660								11112418					4.21335	0.270079
4	4	7295267	156.076	11969442	60.9491			4	4	7741853	154.739	12745028	60.7441		32.5673	2.45355
		4674175								5003175					67.2006	1.19245
5	5	0	0	12341196	0			5	5	0	0	12278660	0
		12341196								12278660
6	6	488021	4.10515	12376045	3.94327			6	6	563849	4.69388	12576288	4.48343
		11888024								12012439
7	7	4744418	53.8954	13547422	35.0208			7	7	4637660	43.0896	15400492	30.1137
		8803004								10762832
8	8	11393752	216.386	16659220	68.3931			8	8	12491338	194.188	18923927	66.0082
		5265468								6432589

## Sheet: Figure 4g
	Quantification of the Binding (%) for the EMSAs depicted in figure 4g: Raw Data
20190305_1822-201sec_5									20190306_1812-20sec_5
																											Dfd
	shit-binding	free probe								shit-binding	free probe					Dfd											Average	StDev
																Average	StDev									ng Dfd	Shift/Total signal	Shift/Total signal
Dfd									Dfd							Shift/Total signal	Shift/Total signal						oligo E-wt	1	oligo	0	0	0
Reactions	box quant	peaks-imageJ	Shift/Free probe	Total signal	Shift/Total signal				Reactions	box quant	peaks-imageJ	Shift/Free probe	Total signal	Shift/Total signal		0	0							2	oligo+Exd+Hth	0	2.938	0.0682196
2	1	394849	2.95457	13758873	2.86978				2	1	394021	3.09939	13106874	3.00622		2.938	0.0682196							3	oligo+Dfd (38ng)	38	7.8738	1.03212
		13364024									12712853					7.8738	1.03212							4	oligo+Exd+Hth+Dfd (38ng)	38	28.6996	1.81352
3	2	1224648	9.77662	13750944	8.90592				3	2	906163	7.34414	13244752	6.84168		28.6996	1.81352							5	oligo+Exd+Hth+Dfd (76ng)	76	53.3778	0.528502
		12526296									12338589					53.3778	0.528502							6	oligo+Exd+Hth+Dfd (153ng)	153	76.2046	0.350641
4	3	4068296	43.912	13332956	30.5131				4	3	3307589	36.7728	12302249	26.8861		76.2046	0.350641							7	oligo+Dfd (153ng)	153	35.6853	9.45197
		9264660									8994660					35.6853	9.45197						oligo E11-mt	8	oligo	0	0	0
5	4	6928782	116.95	12853371	53.9063				5	4	6319610	112.086	11957785	52.8493		0	0							9	oligo+Exd+Hth	0	2.02468	0.376197
		5924589									5638175					2.02468	0.376197							10	oligo+Exd+Hth+Dfd (153ng)	153	1.82631	0.00252333
6	5	10596974	326.535	13842250	76.5553				6	5	9571095	314.147	12617785	75.854		1.82631	0.00252333							11	oligo+Dfd (153ng)	153	0.381849	0.381849
		3245276									3046690					0.381849	0.381849
7	6	6182539	82.2733	13697179	45.1373				7	6	3308811	35.5626	12612986	26.2334
		7514640									9304175
8	7	0	0	13315711	0				8	7	0	0	12751125	0
		13315711									12751125
9	8	306607	2.45994	12770631	2.40088				9	8	207364	1.67611	12579095	1.64848
		12464024									12371731
10	9	233364	1.85767	12795560	1.82379				10	9	235364	1.8629	12869610	1.82884
		12562196									12634246
11	10	0	0	13234761	0				11	10	94536	0.769575	12378711	0.763698
		13234761									12284175

## Sheet: Figure 4h
				Quantification of the Binding (%) for the EMSAs depicted in figure 4h: Raw Data
								Dfd
								Average	StDev
							ng Dfd	Shift/Total signal	Shift/Total signal
				oligo A-wt	1	oligo	0	0	0
					2	oligo+Exd+Hth	0	0.743018	0.0770604
					7	oligo+Dfd (153ng)	153	39.2862	5.16365
					6	oligo+Exd+Hth+Dfd (153ng)	153	79.8458	0.774832
				oligo B-wt		oligo	0	0	0
						oligo+Exd+Hth	0	0.549902	0.549902
						oligo+Dfd (153ng)	153	11.6665	1.3607
						oligo+Exd+Hth+Dfd (153ng)	153	41.5992	0.238599
				oligo C-wt		oligo	0	0	0
						oligo+Exd+Hth	0	5.50685	0.0910984
						oligo+Dfd (153ng)	153	29.6189	2.81813
						oligo+Exd+Hth+Dfd (153ng)	153	65.5381	1.00283
				oligo D-wt		oligo	0	0	0
						oligo+Exd+Hth	0	5.14493	0.0243877
						oligo+Dfd (153ng)	153	48.094	1.70803
						oligo+Exd+Hth+Dfd (153ng)	153	77.6281	1.15019
				oligo E-wt	1	oligo	0	0	0
					2	oligo+Exd+Hth	0	2.938	0.0682196
					7	oligo+Dfd (153ng)	153	35.6853	9.45197
					6	oligo+Exd+Hth+Dfd (153ng)	153	76.2046	0.350641

## Sheet: Figure 5f
	AP2x-377-Gal4 x UAS-LacZ
									CTCF		Average
st14-e1	cell	label	Area	Mean	IntDen	RawIntDen	channel	slice	CTCF	AP2/Dfd	AP2	AP2/Dfd				corrected total cell fluorescence (CTCF)
	1	AP2x-377-Gal4_CyO (30508-1-M1-M) x UAS-LacZ 25C-DAPI+bgal-A488+En-CY3+Dfd-A647.lif - st14-e1:Cell-1:c:2/4 z:8/31 - st14-e1	18	77	1412	43406	2	8	1304							CTCF = Integrated Density – (Area of selected cell X Mean fluorescence of background readings)
	2	AP2x-377-Gal4_CyO (30508-1-M1-M) x UAS-LacZ 25C-DAPI+bgal-A488+En-CY3+Dfd-A647.lif - st14-e1:Cell-2:c:2/4 z:9/31 - st14-e1	19	69	1288	39603	2	9	1174
	3	AP2x-377-Gal4_CyO (30508-1-M1-M) x UAS-LacZ 25C-DAPI+bgal-A488+En-CY3+Dfd-A647.lif - st14-e1:Cell-3:c:2/4 z:9/31 - st14-e1	18	70	1239	38075	2	9	1131
	4	AP2x-377-Gal4_CyO (30508-1-M1-M) x UAS-LacZ 25C-DAPI+bgal-A488+En-CY3+Dfd-A647.lif - st14-e1:Cell-4:c:2/4 z:9/31 - st14-e1	15	98	1441	44302	2	9	1351
	5	AP2x-377-Gal4_CyO (30508-1-M1-M) x UAS-LacZ 25C-DAPI+bgal-A488+En-CY3+Dfd-A647.lif - st14-e1:Cell-5:c:2/4 z:9/31 - st14-e1	13	100	1327	40800	2	9	1249
	6	AP2x-377-Gal4_CyO (30508-1-M1-M) x UAS-LacZ 25C-DAPI+bgal-A488+En-CY3+Dfd-A647.lif - st14-e1:Cell-6:c:2/4 z:9/31 - st14-e1	20	74	1500	46097	2	9	1380
	7	AP2x-377-Gal4_CyO (30508-1-M1-M) x UAS-LacZ 25C-DAPI+bgal-A488+En-CY3+Dfd-A647.lif - st14-e1:Cell-7:c:2/4 z:9/31 - st14-e1	18	91	1601	49195	2	9	1493
	8	AP2x-377-Gal4_CyO (30508-1-M1-M) x UAS-LacZ 25C-DAPI+bgal-A488+En-CY3+Dfd-A647.lif - st14-e1:Cell-8:c:2/4 z:9/31 - st14-e1	15	82	1234	37929	2	9	1144
	9	AP2x-377-Gal4_CyO (30508-1-M1-M) x UAS-LacZ 25C-DAPI+bgal-A488+En-CY3+Dfd-A647.lif - st14-e1:Cell-9:c:2/4 z:9/31 - st14-e1	16	79	1293	39753	2	9	1197
	10	AP2x-377-Gal4_CyO (30508-1-M1-M) x UAS-LacZ 25C-DAPI+bgal-A488+En-CY3+Dfd-A647.lif - st14-e1:Cell-10:c:2/4 z:10/31 - st14-e1	15	90	1318	40520	2	10	1228
	11	AP2x-377-Gal4_CyO (30508-1-M1-M) x UAS-LacZ 25C-DAPI+bgal-A488+En-CY3+Dfd-A647.lif - st14-e1:Cell-11:c:2/4 z:11/31 - st14-e1	20	69	1366	41971	2	11	1246
	12	AP2x-377-Gal4_CyO (30508-1-M1-M) x UAS-LacZ 25C-DAPI+bgal-A488+En-CY3+Dfd-A647.lif - st14-e1:Cell-12:c:2/4 z:11/31 - st14-e1	18	84	1493	45902	2	11	1385
	13	AP2x-377-Gal4_CyO (30508-1-M1-M) x UAS-LacZ 25C-DAPI+bgal-A488+En-CY3+Dfd-A647.lif - st14-e1:Cell-13:c:2/4 z:11/31 - st14-e1	17	74	1249	38397	2	11	1147
	14	AP2x-377-Gal4_CyO (30508-1-M1-M) x UAS-LacZ 25C-DAPI+bgal-A488+En-CY3+Dfd-A647.lif - st14-e1:Cell-14:c:2/4 z:12/31 - st14-e1	17	89	1499	46077	2	12	1397
	15	AP2x-377-Gal4_CyO (30508-1-M1-M) x UAS-LacZ 25C-DAPI+bgal-A488+En-CY3+Dfd-A647.lif - st14-e1:Cell-15:c:2/4 z:12/31 - st14-e1	16	106	1674	51440	2	12	1578
	16	AP2x-377-Gal4_CyO (30508-1-M1-M) x UAS-LacZ 25C-DAPI+bgal-A488+En-CY3+Dfd-A647.lif - st14-e1:Cell-16:c:2/4 z:12/31 - st14-e1	13	109	1437	44155	2	12	1359
	17	AP2x-377-Gal4_CyO (30508-1-M1-M) x UAS-LacZ 25C-DAPI+bgal-A488+En-CY3+Dfd-A647.lif - st14-e1:Cell-17:c:2/4 z:12/31 - st14-e1	17	93	1608	49435	2	12	1506
	18	AP2x-377-Gal4_CyO (30508-1-M1-M) x UAS-LacZ 25C-DAPI+bgal-A488+En-CY3+Dfd-A647.lif - st14-e1:Cell-18:c:2/4 z:11/31 - st14-e1	16	93	1529	46994	2	11	1433
	19	AP2x-377-Gal4_CyO (30508-1-M1-M) x UAS-LacZ 25C-DAPI+bgal-A488+En-CY3+Dfd-A647.lif - st14-e1:Cell-19:c:2/4 z:11/31 - st14-e1	16	87	1375	42247	2	11	1279
	20	AP2x-377-Gal4_CyO (30508-1-M1-M) x UAS-LacZ 25C-DAPI+bgal-A488+En-CY3+Dfd-A647.lif - st14-e1:Cell-20:c:2/4 z:12/31 - st14-e1	19	97	1858	57113	2	12	1744
	21	AP2x-377-Gal4_CyO (30508-1-M1-M) x UAS-LacZ 25C-DAPI+bgal-A488+En-CY3+Dfd-A647.lif - st14-e1:BACKGROUND:c:2/4 z:9/31 - st14-e1	10	6	67	2056	2	9
	22	AP2x-377-Gal4_CyO (30508-1-M1-M) x UAS-LacZ 25C-DAPI+bgal-A488+En-CY3+Dfd-A647.lif - st14-e1:Cell-1:c:3/4 z:8/31 - st14-e1	18	6	115	3525	3	8	79	0.0605828	308.9	0.234429
	23	AP2x-377-Gal4_CyO (30508-1-M1-M) x UAS-LacZ 25C-DAPI+bgal-A488+En-CY3+Dfd-A647.lif - st14-e1:Cell-2:c:3/4 z:9/31 - st14-e1	19	10	179	5504	3	9	141	0.120102
	24	AP2x-377-Gal4_CyO (30508-1-M1-M) x UAS-LacZ 25C-DAPI+bgal-A488+En-CY3+Dfd-A647.lif - st14-e1:Cell-3:c:3/4 z:9/31 - st14-e1	18	5	83	2538	3	9	47	0.0415561
	25	AP2x-377-Gal4_CyO (30508-1-M1-M) x UAS-LacZ 25C-DAPI+bgal-A488+En-CY3+Dfd-A647.lif - st14-e1:Cell-4:c:3/4 z:9/31 - st14-e1	15	22	331	10165	3	9	301	0.222798
	26	AP2x-377-Gal4_CyO (30508-1-M1-M) x UAS-LacZ 25C-DAPI+bgal-A488+En-CY3+Dfd-A647.lif - st14-e1:Cell-5:c:3/4 z:9/31 - st14-e1	13	37	486	14938	3	9	460	0.368295
	27	AP2x-377-Gal4_CyO (30508-1-M1-M) x UAS-LacZ 25C-DAPI+bgal-A488+En-CY3+Dfd-A647.lif - st14-e1:Cell-6:c:3/4 z:9/31 - st14-e1	20	7	153	4702	3	9	113	0.0818841
	28	AP2x-377-Gal4_CyO (30508-1-M1-M) x UAS-LacZ 25C-DAPI+bgal-A488+En-CY3+Dfd-A647.lif - st14-e1:Cell-7:c:3/4 z:9/31 - st14-e1	18	23	409	12556	3	9	373	0.249833
	29	AP2x-377-Gal4_CyO (30508-1-M1-M) x UAS-LacZ 25C-DAPI+bgal-A488+En-CY3+Dfd-A647.lif - st14-e1:Cell-8:c:3/4 z:9/31 - st14-e1	15	34	508	15626	3	9	478	0.417832
	30	AP2x-377-Gal4_CyO (30508-1-M1-M) x UAS-LacZ 25C-DAPI+bgal-A488+En-CY3+Dfd-A647.lif - st14-e1:Cell-9:c:3/4 z:9/31 - st14-e1	16	5	76	2337	3	9	44	0.0367586
	31	AP2x-377-Gal4_CyO (30508-1-M1-M) x UAS-LacZ 25C-DAPI+bgal-A488+En-CY3+Dfd-A647.lif - st14-e1:Cell-10:c:3/4 z:10/31 - st14-e1	15	48	699	21483	3	10	669	0.544788
	32	AP2x-377-Gal4_CyO (30508-1-M1-M) x UAS-LacZ 25C-DAPI+bgal-A488+En-CY3+Dfd-A647.lif - st14-e1:Cell-11:c:3/4 z:11/31 - st14-e1	20	31	610	18764	3	11	570	0.457464
	33	AP2x-377-Gal4_CyO (30508-1-M1-M) x UAS-LacZ 25C-DAPI+bgal-A488+En-CY3+Dfd-A647.lif - st14-e1:Cell-12:c:3/4 z:11/31 - st14-e1	18	21	378	11625	3	11	342	0.246931
	34	AP2x-377-Gal4_CyO (30508-1-M1-M) x UAS-LacZ 25C-DAPI+bgal-A488+En-CY3+Dfd-A647.lif - st14-e1:Cell-13:c:3/4 z:11/31 - st14-e1	17	25	428	13163	3	11	394	0.343505
	35	AP2x-377-Gal4_CyO (30508-1-M1-M) x UAS-LacZ 25C-DAPI+bgal-A488+En-CY3+Dfd-A647.lif - st14-e1:Cell-14:c:3/4 z:12/31 - st14-e1	17	17	290	8911	3	12	256	0.18325
	36	AP2x-377-Gal4_CyO (30508-1-M1-M) x UAS-LacZ 25C-DAPI+bgal-A488+En-CY3+Dfd-A647.lif - st14-e1:Cell-15:c:3/4 z:12/31 - st14-e1	16	25	396	12179	3	12	364	0.230672
	37	AP2x-377-Gal4_CyO (30508-1-M1-M) x UAS-LacZ 25C-DAPI+bgal-A488+En-CY3+Dfd-A647.lif - st14-e1:Cell-16:c:3/4 z:12/31 - st14-e1	13	19	254	7809	3	12	228	0.16777
	38	AP2x-377-Gal4_CyO (30508-1-M1-M) x UAS-LacZ 25C-DAPI+bgal-A488+En-CY3+Dfd-A647.lif - st14-e1:Cell-17:c:3/4 z:12/31 - st14-e1	17	25	432	13281	3	12	398	0.264276
	39	AP2x-377-Gal4_CyO (30508-1-M1-M) x UAS-LacZ 25C-DAPI+bgal-A488+En-CY3+Dfd-A647.lif - st14-e1:Cell-18:c:3/4 z:11/31 - st14-e1	16	27	441	13553	3	11	409	0.285415
	40	AP2x-377-Gal4_CyO (30508-1-M1-M) x UAS-LacZ 25C-DAPI+bgal-A488+En-CY3+Dfd-A647.lif - st14-e1:Cell-19:c:3/4 z:11/31 - st14-e1	16	24	374	11500	3	11	342	0.267396
	41	AP2x-377-Gal4_CyO (30508-1-M1-M) x UAS-LacZ 25C-DAPI+bgal-A488+En-CY3+Dfd-A647.lif - st14-e1:Cell-20:c:3/4 z:12/31 - st14-e1	19	11	208	6390	3	12	170	0.0974771
	42	AP2x-377-Gal4_CyO (30508-1-M1-M) x UAS-LacZ 25C-DAPI+bgal-A488+En-CY3+Dfd-A647.lif - st14-e1:BACKGROUND:c:3/4 z:9/31 - st14-e1	10	2	22	690	3	9
									CTCF		Average
st14-e2	cell	label	Area	Mean	IntDen	RawIntDen	channel	slice	CTCF	AP2/Dfd	AP2	AP2/Dfd
	1	AP2x-377-Gal4_CyO (30508-1-M1-M) x UAS-LacZ 25C-DAPI+bgal-A488+En-CY3+Dfd-A647.lif - st14-e2:Cell-1:c:2/4 z:7/26 - st14-e2	21	60	1240	38102	2	7	1114
	2	AP2x-377-Gal4_CyO (30508-1-M1-M) x UAS-LacZ 25C-DAPI+bgal-A488+En-CY3+Dfd-A647.lif - st14-e2:Cell-2:c:2/4 z:7/26 - st14-e2	17	75	1277	39262	2	7	1175
	3	AP2x-377-Gal4_CyO (30508-1-M1-M) x UAS-LacZ 25C-DAPI+bgal-A488+En-CY3+Dfd-A647.lif - st14-e2:Cell-3:c:2/4 z:8/26 - st14-e2	18	66	1204	36996	2	8	1096
	4	AP2x-377-Gal4_CyO (30508-1-M1-M) x UAS-LacZ 25C-DAPI+bgal-A488+En-CY3+Dfd-A647.lif - st14-e2:Cell-4:c:2/4 z:8/26 - st14-e2	16	77	1212	37255	2	8	1116
	5	AP2x-377-Gal4_CyO (30508-1-M1-M) x UAS-LacZ 25C-DAPI+bgal-A488+En-CY3+Dfd-A647.lif - st14-e2:Cell-5:c:2/4 z:9/26 - st14-e2	13	74	935	28727	2	9	857
	6	AP2x-377-Gal4_CyO (30508-1-M1-M) x UAS-LacZ 25C-DAPI+bgal-A488+En-CY3+Dfd-A647.lif - st14-e2:Cell-6:c:2/4 z:9/26 - st14-e2	16	86	1334	40991	2	9	1238
	7	AP2x-377-Gal4_CyO (30508-1-M1-M) x UAS-LacZ 25C-DAPI+bgal-A488+En-CY3+Dfd-A647.lif - st14-e2:Cell-7:c:2/4 z:9/26 - st14-e2	15	83	1242	38183	2	9	1152
	8	AP2x-377-Gal4_CyO (30508-1-M1-M) x UAS-LacZ 25C-DAPI+bgal-A488+En-CY3+Dfd-A647.lif - st14-e2:Cell-8:c:2/4 z:9/26 - st14-e2	13	80	1071	32931	2	9	993
	9	AP2x-377-Gal4_CyO (30508-1-M1-M) x UAS-LacZ 25C-DAPI+bgal-A488+En-CY3+Dfd-A647.lif - st14-e2:Cell-9:c:2/4 z:10/26 - st14-e2	13	73	989	30390	2	10	911
	10	AP2x-377-Gal4_CyO (30508-1-M1-M) x UAS-LacZ 25C-DAPI+bgal-A488+En-CY3+Dfd-A647.lif - st14-e2:Cell-10:c:2/4 z:11/26 - st14-e2	22	81	1825	56095	2	11	1693
	11	AP2x-377-Gal4_CyO (30508-1-M1-M) x UAS-LacZ 25C-DAPI+bgal-A488+En-CY3+Dfd-A647.lif - st14-e2:Cell-11:c:2/4 z:11/26 - st14-e2	17	92	1579	48544	2	11	1477
	12	AP2x-377-Gal4_CyO (30508-1-M1-M) x UAS-LacZ 25C-DAPI+bgal-A488+En-CY3+Dfd-A647.lif - st14-e2:Cell-12:c:2/4 z:10/26 - st14-e2	16	83	1295	39799	2	10	1199
	13	AP2x-377-Gal4_CyO (30508-1-M1-M) x UAS-LacZ 25C-DAPI+bgal-A488+En-CY3+Dfd-A647.lif - st14-e2:Cell-13:c:2/4 z:11/26 - st14-e2	17	69	1143	35128	2	11	1041
	14	AP2x-377-Gal4_CyO (30508-1-M1-M) x UAS-LacZ 25C-DAPI+bgal-A488+En-CY3+Dfd-A647.lif - st14-e2:Cell-14:c:2/4 z:12/26 - st14-e2	13	74	978	30056	2	12	900
	15	AP2x-377-Gal4_CyO (30508-1-M1-M) x UAS-LacZ 25C-DAPI+bgal-A488+En-CY3+Dfd-A647.lif - st14-e2:Cell-15:c:2/4 z:12/26 - st14-e2	13	92	1224	37624	2	12	1146
	16	AP2x-377-Gal4_CyO (30508-1-M1-M) x UAS-LacZ 25C-DAPI+bgal-A488+En-CY3+Dfd-A647.lif - st14-e2:Cell-16:c:2/4 z:13/26 - st14-e2	11	87	949	29176	2	13	883
	17	AP2x-377-Gal4_CyO (30508-1-M1-M) x UAS-LacZ 25C-DAPI+bgal-A488+En-CY3+Dfd-A647.lif - st14-e2:Cell-17:c:2/4 z:13/26 - st14-e2	15	70	1041	32006	2	13	951
	18	AP2x-377-Gal4_CyO (30508-1-M1-M) x UAS-LacZ 25C-DAPI+bgal-A488+En-CY3+Dfd-A647.lif - st14-e2:Cell-18:c:2/4 z:13/26 - st14-e2	17	77	1289	39633	2	13	1187
	19	AP2x-377-Gal4_CyO (30508-1-M1-M) x UAS-LacZ 25C-DAPI+bgal-A488+En-CY3+Dfd-A647.lif - st14-e2:Cell-19:c:2/4 z:14/26 - st14-e2	15	72	1119	34391	2	14	1029
	20	AP2x-377-Gal4_CyO (30508-1-M1-M) x UAS-LacZ 25C-DAPI+bgal-A488+En-CY3+Dfd-A647.lif - st14-e2:Cell-20:c:2/4 z:13/26 - st14-e2	17	73	1229	37773	2	13	1127
	21	AP2x-377-Gal4_CyO (30508-1-M1-M) x UAS-LacZ 25C-DAPI+bgal-A488+En-CY3+Dfd-A647.lif - st14-e2:BACKGROUND:c:2/4 z:9/26 - st14-e2	13	6	75	2305	2	9
	22	AP2x-377-Gal4_CyO (30508-1-M1-M) x UAS-LacZ 25C-DAPI+bgal-A488+En-CY3+Dfd-A647.lif - st14-e2:Cell-1:c:3/4 z:7/26 - st14-e2	21	20	419	12874	3	7	377	0.33842	294.4	0.260091
	23	AP2x-377-Gal4_CyO (30508-1-M1-M) x UAS-LacZ 25C-DAPI+bgal-A488+En-CY3+Dfd-A647.lif - st14-e2:Cell-2:c:3/4 z:7/26 - st14-e2	17	15	260	8003	3	7	226	0.19234
	24	AP2x-377-Gal4_CyO (30508-1-M1-M) x UAS-LacZ 25C-DAPI+bgal-A488+En-CY3+Dfd-A647.lif - st14-e2:Cell-3:c:3/4 z:8/26 - st14-e2	18	13	234	7193	3	8	198	0.180657
	25	AP2x-377-Gal4_CyO (30508-1-M1-M) x UAS-LacZ 25C-DAPI+bgal-A488+En-CY3+Dfd-A647.lif - st14-e2:Cell-4:c:3/4 z:8/26 - st14-e2	16	13	212	6502	3	8	180	0.16129
	26	AP2x-377-Gal4_CyO (30508-1-M1-M) x UAS-LacZ 25C-DAPI+bgal-A488+En-CY3+Dfd-A647.lif - st14-e2:Cell-5:c:3/4 z:9/26 - st14-e2	13	10	131	4030	3	9	105	0.12252
	27	AP2x-377-Gal4_CyO (30508-1-M1-M) x UAS-LacZ 25C-DAPI+bgal-A488+En-CY3+Dfd-A647.lif - st14-e2:Cell-6:c:3/4 z:9/26 - st14-e2	16	32	502	15417	3	9	470	0.379645
	28	AP2x-377-Gal4_CyO (30508-1-M1-M) x UAS-LacZ 25C-DAPI+bgal-A488+En-CY3+Dfd-A647.lif - st14-e2:Cell-7:c:3/4 z:9/26 - st14-e2	15	28	416	12778	3	9	386	0.335069
	29	AP2x-377-Gal4_CyO (30508-1-M1-M) x UAS-LacZ 25C-DAPI+bgal-A488+En-CY3+Dfd-A647.lif - st14-e2:Cell-8:c:3/4 z:9/26 - st14-e2	13	28	378	11614	3	9	352	0.354481
	30	AP2x-377-Gal4_CyO (30508-1-M1-M) x UAS-LacZ 25C-DAPI+bgal-A488+En-CY3+Dfd-A647.lif - st14-e2:Cell-9:c:3/4 z:10/26 - st14-e2	13	13	174	5354	3	10	148	0.162459
	31	AP2x-377-Gal4_CyO (30508-1-M1-M) x UAS-LacZ 25C-DAPI+bgal-A488+En-CY3+Dfd-A647.lif - st14-e2:Cell-10:c:3/4 z:11/26 - st14-e2	22	25	562	17274	3	11	518	0.305966
	32	AP2x-377-Gal4_CyO (30508-1-M1-M) x UAS-LacZ 25C-DAPI+bgal-A488+En-CY3+Dfd-A647.lif - st14-e2:Cell-11:c:3/4 z:11/26 - st14-e2	17	28	474	14555	3	11	440	0.297901
	33	AP2x-377-Gal4_CyO (30508-1-M1-M) x UAS-LacZ 25C-DAPI+bgal-A488+En-CY3+Dfd-A647.lif - st14-e2:Cell-12:c:3/4 z:10/26 - st14-e2	16	21	335	10294	3	10	303	0.252711
	34	AP2x-377-Gal4_CyO (30508-1-M1-M) x UAS-LacZ 25C-DAPI+bgal-A488+En-CY3+Dfd-A647.lif - st14-e2:Cell-13:c:3/4 z:11/26 - st14-e2	17	21	349	10716	3	11	315	0.302594
	35	AP2x-377-Gal4_CyO (30508-1-M1-M) x UAS-LacZ 25C-DAPI+bgal-A488+En-CY3+Dfd-A647.lif - st14-e2:Cell-14:c:3/4 z:12/26 - st14-e2	13	28	371	11409	3	12	345	0.383333
	36	AP2x-377-Gal4_CyO (30508-1-M1-M) x UAS-LacZ 25C-DAPI+bgal-A488+En-CY3+Dfd-A647.lif - st14-e2:Cell-15:c:3/4 z:12/26 - st14-e2	13	20	267	8213	3	12	241	0.210297
	37	AP2x-377-Gal4_CyO (30508-1-M1-M) x UAS-LacZ 25C-DAPI+bgal-A488+En-CY3+Dfd-A647.lif - st14-e2:Cell-16:c:3/4 z:13/26 - st14-e2	11	18	197	6060	3	13	175	0.198188
	38	AP2x-377-Gal4_CyO (30508-1-M1-M) x UAS-LacZ 25C-DAPI+bgal-A488+En-CY3+Dfd-A647.lif - st14-e2:Cell-17:c:3/4 z:13/26 - st14-e2	15	15	228	7006	3	13	198	0.208202
	39	AP2x-377-Gal4_CyO (30508-1-M1-M) x UAS-LacZ 25C-DAPI+bgal-A488+En-CY3+Dfd-A647.lif - st14-e2:Cell-18:c:3/4 z:13/26 - st14-e2	17	14	240	7379	3	13	206	0.173547
	40	AP2x-377-Gal4_CyO (30508-1-M1-M) x UAS-LacZ 25C-DAPI+bgal-A488+En-CY3+Dfd-A647.lif - st14-e2:Cell-19:c:3/4 z:14/26 - st14-e2	15	15	227	6972	3	14	197	0.191448
	41	AP2x-377-Gal4_CyO (30508-1-M1-M) x UAS-LacZ 25C-DAPI+bgal-A488+En-CY3+Dfd-A647.lif - st14-e2:Cell-20:c:3/4 z:13/26 - st14-e2	17	32	542	16665	3	13	508	0.450754
	42	AP2x-377-Gal4_CyO (30508-1-M1-M) x UAS-LacZ 25C-DAPI+bgal-A488+En-CY3+Dfd-A647.lif - st14-e2:BACKGROUND:c:3/4 z:9/26 - st14-e2	13	2	29	877	3	9
									CTCF		Average
st14-e3	cell	label	Area	Mean	IntDen	RawIntDen	channel	slice	CTCF	AP2/Dfd	AP2	AP2/Dfd
	1	AP2x-377-Gal4_CyO (30508-1-M1-M) x UAS-LacZ 25C-DAPI+bgal-A488+En-CY3+Dfd-A647.lif - st14-e3:Cell-1:c:2/4 z:4/26 - st14-e3	16	66	1068	32814	2	4	988
	2	AP2x-377-Gal4_CyO (30508-1-M1-M) x UAS-LacZ 25C-DAPI+bgal-A488+En-CY3+Dfd-A647.lif - st14-e3:Cell-2:c:2/4 z:5/26 - st14-e3	14	64	925	28437	2	5	855
	3	AP2x-377-Gal4_CyO (30508-1-M1-M) x UAS-LacZ 25C-DAPI+bgal-A488+En-CY3+Dfd-A647.lif - st14-e3:Cell-3:c:2/4 z:5/26 - st14-e3	17	75	1292	39726	2	5	1207
	4	AP2x-377-Gal4_CyO (30508-1-M1-M) x UAS-LacZ 25C-DAPI+bgal-A488+En-CY3+Dfd-A647.lif - st14-e3:Cell-4:c:2/4 z:5/26 - st14-e3	16	75	1225	37641	2	5	1145
	5	AP2x-377-Gal4_CyO (30508-1-M1-M) x UAS-LacZ 25C-DAPI+bgal-A488+En-CY3+Dfd-A647.lif - st14-e3:Cell-5:c:2/4 z:5/26 - st14-e3	14	75	1076	33061	2	5	1006
	6	AP2x-377-Gal4_CyO (30508-1-M1-M) x UAS-LacZ 25C-DAPI+bgal-A488+En-CY3+Dfd-A647.lif - st14-e3:Cell-6:c:2/4 z:5/26 - st14-e3	14	62	890	27354	2	5	820
	7	AP2x-377-Gal4_CyO (30508-1-M1-M) x UAS-LacZ 25C-DAPI+bgal-A488+En-CY3+Dfd-A647.lif - st14-e3:Cell-7:c:2/4 z:6/26 - st14-e3	14	65	930	28573	2	6	860
	8	AP2x-377-Gal4_CyO (30508-1-M1-M) x UAS-LacZ 25C-DAPI+bgal-A488+En-CY3+Dfd-A647.lif - st14-e3:Cell-8:c:2/4 z:5/26 - st14-e3	18	58	1051	32308	2	5	961
	9	AP2x-377-Gal4_CyO (30508-1-M1-M) x UAS-LacZ 25C-DAPI+bgal-A488+En-CY3+Dfd-A647.lif - st14-e3:Cell-9:c:2/4 z:5/26 - st14-e3	19	82	1542	47399	2	5	1447
	10	AP2x-377-Gal4_CyO (30508-1-M1-M) x UAS-LacZ 25C-DAPI+bgal-A488+En-CY3+Dfd-A647.lif - st14-e3:Cell-10:c:2/4 z:5/26 - st14-e3	18	66	1164	35764	2	5	1074
	11	AP2x-377-Gal4_CyO (30508-1-M1-M) x UAS-LacZ 25C-DAPI+bgal-A488+En-CY3+Dfd-A647.lif - st14-e3:Cell-11:c:2/4 z:5/26 - st14-e3	15	75	1124	34535	2	5	1049
	12	AP2x-377-Gal4_CyO (30508-1-M1-M) x UAS-LacZ 25C-DAPI+bgal-A488+En-CY3+Dfd-A647.lif - st14-e3:Cell-12:c:2/4 z:5/26 - st14-e3	17	72	1232	37873	2	5	1147
	13	AP2x-377-Gal4_CyO (30508-1-M1-M) x UAS-LacZ 25C-DAPI+bgal-A488+En-CY3+Dfd-A647.lif - st14-e3:Cell-13:c:2/4 z:6/26 - st14-e3	17	74	1251	38466	2	6	1166
	14	AP2x-377-Gal4_CyO (30508-1-M1-M) x UAS-LacZ 25C-DAPI+bgal-A488+En-CY3+Dfd-A647.lif - st14-e3:Cell-14:c:2/4 z:5/26 - st14-e3	16	67	1073	32985	2	5	993
	15	AP2x-377-Gal4_CyO (30508-1-M1-M) x UAS-LacZ 25C-DAPI+bgal-A488+En-CY3+Dfd-A647.lif - st14-e3:Cell-15:c:2/4 z:5/26 - st14-e3	17	69	1181	36301	2	5	1096
	16	AP2x-377-Gal4_CyO (30508-1-M1-M) x UAS-LacZ 25C-DAPI+bgal-A488+En-CY3+Dfd-A647.lif - st14-e3:Cell-16:c:2/4 z:6/26 - st14-e3	17	66	1099	33769	2	6	1014
	17	AP2x-377-Gal4_CyO (30508-1-M1-M) x UAS-LacZ 25C-DAPI+bgal-A488+En-CY3+Dfd-A647.lif - st14-e3:Cell-17:c:2/4 z:8/26 - st14-e3	16	72	1113	34214	2	8	1033
	18	AP2x-377-Gal4_CyO (30508-1-M1-M) x UAS-LacZ 25C-DAPI+bgal-A488+En-CY3+Dfd-A647.lif - st14-e3:Cell-18:c:2/4 z:8/26 - st14-e3	12	89	1082	33258	2	8	1022
	19	AP2x-377-Gal4_CyO (30508-1-M1-M) x UAS-LacZ 25C-DAPI+bgal-A488+En-CY3+Dfd-A647.lif - st14-e3:Cell-19:c:2/4 z:8/26 - st14-e3	17	77	1291	39675	2	8	1206
	20	AP2x-377-Gal4_CyO (30508-1-M1-M) x UAS-LacZ 25C-DAPI+bgal-A488+En-CY3+Dfd-A647.lif - st14-e3:Cell-20:c:2/4 z:8/26 - st14-e3	19	86	1599	49136	2	8	1504
	21	AP2x-377-Gal4_CyO (30508-1-M1-M) x UAS-LacZ 25C-DAPI+bgal-A488+En-CY3+Dfd-A647.lif - st14-e3:Cell-21:c:2/4 z:8/26 - st14-e3	30	83	2483	76315	2	8	2333
	22	AP2x-377-Gal4_CyO (30508-1-M1-M) x UAS-LacZ 25C-DAPI+bgal-A488+En-CY3+Dfd-A647.lif - st14-e3:Cell-22:c:2/4 z:8/26 - st14-e3	21	83	1732	53245	2	8	1627
	23	AP2x-377-Gal4_CyO (30508-1-M1-M) x UAS-LacZ 25C-DAPI+bgal-A488+En-CY3+Dfd-A647.lif - st14-e3:BACKGROUND:c:2/4 z:6/26 - st14-e3	15	5	81	2484	2	6
	24	AP2x-377-Gal4_CyO (30508-1-M1-M) x UAS-LacZ 25C-DAPI+bgal-A488+En-CY3+Dfd-A647.lif - st14-e3:Cell-1:c:3/4 z:4/26 - st14-e3	16	6	100	3065	3	4	68	0.0688259	106.727	0.0878999
	25	AP2x-377-Gal4_CyO (30508-1-M1-M) x UAS-LacZ 25C-DAPI+bgal-A488+En-CY3+Dfd-A647.lif - st14-e3:Cell-2:c:3/4 z:5/26 - st14-e3	14	5	66	2027	3	5	38	0.0444444
	26	AP2x-377-Gal4_CyO (30508-1-M1-M) x UAS-LacZ 25C-DAPI+bgal-A488+En-CY3+Dfd-A647.lif - st14-e3:Cell-3:c:3/4 z:5/26 - st14-e3	17	9	150	4620	3	5	116	0.096106
	27	AP2x-377-Gal4_CyO (30508-1-M1-M) x UAS-LacZ 25C-DAPI+bgal-A488+En-CY3+Dfd-A647.lif - st14-e3:Cell-4:c:3/4 z:5/26 - st14-e3	16	9	152	4669	3	5	120	0.104803
	28	AP2x-377-Gal4_CyO (30508-1-M1-M) x UAS-LacZ 25C-DAPI+bgal-A488+En-CY3+Dfd-A647.lif - st14-e3:Cell-5:c:3/4 z:5/26 - st14-e3	14	4	56	1729	3	5	28	0.027833
	29	AP2x-377-Gal4_CyO (30508-1-M1-M) x UAS-LacZ 25C-DAPI+bgal-A488+En-CY3+Dfd-A647.lif - st14-e3:Cell-6:c:3/4 z:5/26 - st14-e3	14	6	84	2571	3	5	56	0.0682927
	30	AP2x-377-Gal4_CyO (30508-1-M1-M) x UAS-LacZ 25C-DAPI+bgal-A488+En-CY3+Dfd-A647.lif - st14-e3:Cell-7:c:3/4 z:6/26 - st14-e3	14	5	71	2191	3	6	43	0.05
	31	AP2x-377-Gal4_CyO (30508-1-M1-M) x UAS-LacZ 25C-DAPI+bgal-A488+En-CY3+Dfd-A647.lif - st14-e3:Cell-8:c:3/4 z:5/26 - st14-e3	18	11	197	6047	3	5	161	0.167534
	32	AP2x-377-Gal4_CyO (30508-1-M1-M) x UAS-LacZ 25C-DAPI+bgal-A488+En-CY3+Dfd-A647.lif - st14-e3:Cell-9:c:3/4 z:5/26 - st14-e3	19	4	77	2354	3	5	39	0.0269523
	33	AP2x-377-Gal4_CyO (30508-1-M1-M) x UAS-LacZ 25C-DAPI+bgal-A488+En-CY3+Dfd-A647.lif - st14-e3:Cell-10:c:3/4 z:5/26 - st14-e3	18	5	91	2811	3	5	55	0.0512104
	34	AP2x-377-Gal4_CyO (30508-1-M1-M) x UAS-LacZ 25C-DAPI+bgal-A488+En-CY3+Dfd-A647.lif - st14-e3:Cell-11:c:3/4 z:5/26 - st14-e3	15	7	111	3412	3	5	81	0.0772164
	35	AP2x-377-Gal4_CyO (30508-1-M1-M) x UAS-LacZ 25C-DAPI+bgal-A488+En-CY3+Dfd-A647.lif - st14-e3:Cell-12:c:3/4 z:5/26 - st14-e3	17	7	115	3533	3	5	81	0.070619
	36	AP2x-377-Gal4_CyO (30508-1-M1-M) x UAS-LacZ 25C-DAPI+bgal-A488+En-CY3+Dfd-A647.lif - st14-e3:Cell-13:c:3/4 z:6/26 - st14-e3	17	8	138	4254	3	6	104	0.0891938
	37	AP2x-377-Gal4_CyO (30508-1-M1-M) x UAS-LacZ 25C-DAPI+bgal-A488+En-CY3+Dfd-A647.lif - st14-e3:Cell-14:c:3/4 z:5/26 - st14-e3	16	7	112	3456	3	5	80	0.0805639
	38	AP2x-377-Gal4_CyO (30508-1-M1-M) x UAS-LacZ 25C-DAPI+bgal-A488+En-CY3+Dfd-A647.lif - st14-e3:Cell-15:c:3/4 z:5/26 - st14-e3	17	8	129	3970	3	5	95	0.0866788
	39	AP2x-377-Gal4_CyO (30508-1-M1-M) x UAS-LacZ 25C-DAPI+bgal-A488+En-CY3+Dfd-A647.lif - st14-e3:Cell-16:c:3/4 z:6/26 - st14-e3	17	12	196	6009	3	6	162	0.159763
	40	AP2x-377-Gal4_CyO (30508-1-M1-M) x UAS-LacZ 25C-DAPI+bgal-A488+En-CY3+Dfd-A647.lif - st14-e3:Cell-17:c:3/4 z:8/26 - st14-e3	16	6	88	2701	3	8	56	0.054211
	41	AP2x-377-Gal4_CyO (30508-1-M1-M) x UAS-LacZ 25C-DAPI+bgal-A488+En-CY3+Dfd-A647.lif - st14-e3:Cell-18:c:3/4 z:8/26 - st14-e3	12	12	148	4541	3	8	124	0.121331
	42	AP2x-377-Gal4_CyO (30508-1-M1-M) x UAS-LacZ 25C-DAPI+bgal-A488+En-CY3+Dfd-A647.lif - st14-e3:Cell-19:c:3/4 z:8/26 - st14-e3	17	9	157	4824	3	8	123	0.10199
	43	AP2x-377-Gal4_CyO (30508-1-M1-M) x UAS-LacZ 25C-DAPI+bgal-A488+En-CY3+Dfd-A647.lif - st14-e3:Cell-20:c:3/4 z:8/26 - st14-e3	19	12	230	7064	3	8	192	0.12766
	44	AP2x-377-Gal4_CyO (30508-1-M1-M) x UAS-LacZ 25C-DAPI+bgal-A488+En-CY3+Dfd-A647.lif - st14-e3:Cell-21:c:3/4 z:8/26 - st14-e3	30	14	408	12554	3	8	348	0.149164
	45	AP2x-377-Gal4_CyO (30508-1-M1-M) x UAS-LacZ 25C-DAPI+bgal-A488+En-CY3+Dfd-A647.lif - st14-e3:Cell-22:c:3/4 z:8/26 - st14-e3	21	11	220	6776	3	8	178	0.109404
	46	AP2x-377-Gal4_CyO (30508-1-M1-M) x UAS-LacZ 25C-DAPI+bgal-A488+En-CY3+Dfd-A647.lif - st14-e3:BACKGROUND:c:3/4 z:6/26 - st14-e3	15	2	33	1007	3	6
									CTCF		Average
st14-e5	cell	label	Area	Mean	IntDen	RawIntDen	channel	slice	CTCF	AP2/Dfd	AP2	AP2/Dfd
	1	AP2x-377-Gal4_CyO (30508-1-M1-M) x UAS-LacZ 25C-DAPI+bgal-A488+En-CY3+Dfd-A647.lif - st14-e5:Cell-1:c:2/4 z:8/34 - st14-e5	16	51	808	24841	2	8	728
	2	AP2x-377-Gal4_CyO (30508-1-M1-M) x UAS-LacZ 25C-DAPI+bgal-A488+En-CY3+Dfd-A647.lif - st14-e5:Cell-2:c:2/4 z:9/34 - st14-e5	12	78	923	28360	2	9	863
	3	AP2x-377-Gal4_CyO (30508-1-M1-M) x UAS-LacZ 25C-DAPI+bgal-A488+En-CY3+Dfd-A647.lif - st14-e5:Cell-3:c:2/4 z:9/34 - st14-e5	16	56	877	26966	2	9	797
	4	AP2x-377-Gal4_CyO (30508-1-M1-M) x UAS-LacZ 25C-DAPI+bgal-A488+En-CY3+Dfd-A647.lif - st14-e5:Cell-4:c:2/4 z:10/34 - st14-e5	15	69	1050	32280	2	10	975
	5	AP2x-377-Gal4_CyO (30508-1-M1-M) x UAS-LacZ 25C-DAPI+bgal-A488+En-CY3+Dfd-A647.lif - st14-e5:Cell-5:c:2/4 z:11/34 - st14-e5	12	71	867	26639	2	11	807
	6	AP2x-377-Gal4_CyO (30508-1-M1-M) x UAS-LacZ 25C-DAPI+bgal-A488+En-CY3+Dfd-A647.lif - st14-e5:Cell-6:c:2/4 z:11/34 - st14-e5	12	78	969	29786	2	11	909
	7	AP2x-377-Gal4_CyO (30508-1-M1-M) x UAS-LacZ 25C-DAPI+bgal-A488+En-CY3+Dfd-A647.lif - st14-e5:Cell-7:c:2/4 z:11/34 - st14-e5	13	76	963	29611	2	11	898
	8	AP2x-377-Gal4_CyO (30508-1-M1-M) x UAS-LacZ 25C-DAPI+bgal-A488+En-CY3+Dfd-A647.lif - st14-e5:Cell-8:c:2/4 z:11/34 - st14-e5	15	78	1131	34750	2	11	1056
	9	AP2x-377-Gal4_CyO (30508-1-M1-M) x UAS-LacZ 25C-DAPI+bgal-A488+En-CY3+Dfd-A647.lif - st14-e5:Cell-9:c:2/4 z:12/34 - st14-e5	13	64	850	26133	2	12	785
	10	AP2x-377-Gal4_CyO (30508-1-M1-M) x UAS-LacZ 25C-DAPI+bgal-A488+En-CY3+Dfd-A647.lif - st14-e5:Cell-10:c:2/4 z:12/34 - st14-e5	12	90	1061	32604	2	12	1001
	11	AP2x-377-Gal4_CyO (30508-1-M1-M) x UAS-LacZ 25C-DAPI+bgal-A488+En-CY3+Dfd-A647.lif - st14-e5:Cell-11:c:2/4 z:12/34 - st14-e5	12	72	885	27214	2	12	825
	12	AP2x-377-Gal4_CyO (30508-1-M1-M) x UAS-LacZ 25C-DAPI+bgal-A488+En-CY3+Dfd-A647.lif - st14-e5:Cell-12:c:2/4 z:12/34 - st14-e5	14	73	987	30326	2	12	917
	13	AP2x-377-Gal4_CyO (30508-1-M1-M) x UAS-LacZ 25C-DAPI+bgal-A488+En-CY3+Dfd-A647.lif - st14-e5:Cell-13:c:2/4 z:12/34 - st14-e5	11	75	820	25218	2	12	765
	14	AP2x-377-Gal4_CyO (30508-1-M1-M) x UAS-LacZ 25C-DAPI+bgal-A488+En-CY3+Dfd-A647.lif - st14-e5:Cell-14:c:2/4 z:12/34 - st14-e5	12	65	798	24520	2	12	738
	15	AP2x-377-Gal4_CyO (30508-1-M1-M) x UAS-LacZ 25C-DAPI+bgal-A488+En-CY3+Dfd-A647.lif - st14-e5:Cell-15:c:2/4 z:13/34 - st14-e5	12	74	860	26436	2	13	800
	16	AP2x-377-Gal4_CyO (30508-1-M1-M) x UAS-LacZ 25C-DAPI+bgal-A488+En-CY3+Dfd-A647.lif - st14-e5:Cell-16:c:2/4 z:13/34 - st14-e5	14	65	890	27354	2	13	820
	17	AP2x-377-Gal4_CyO (30508-1-M1-M) x UAS-LacZ 25C-DAPI+bgal-A488+En-CY3+Dfd-A647.lif - st14-e5:Cell-17:c:2/4 z:13/34 - st14-e5	12	72	851	26155	2	13	791
	18	AP2x-377-Gal4_CyO (30508-1-M1-M) x UAS-LacZ 25C-DAPI+bgal-A488+En-CY3+Dfd-A647.lif - st14-e5:Cell-18:c:2/4 z:13/34 - st14-e5	13	76	969	29773	2	13	904
	19	AP2x-377-Gal4_CyO (30508-1-M1-M) x UAS-LacZ 25C-DAPI+bgal-A488+En-CY3+Dfd-A647.lif - st14-e5:Cell-19:c:2/4 z:12/34 - st14-e5	15	62	904	27770	2	12	829
	20	AP2x-377-Gal4_CyO (30508-1-M1-M) x UAS-LacZ 25C-DAPI+bgal-A488+En-CY3+Dfd-A647.lif - st14-e5:Cell-20:c:2/4 z:10/34 - st14-e5	20	45	919	28261	2	10	819
	21	AP2x-377-Gal4_CyO (30508-1-M1-M) x UAS-LacZ 25C-DAPI+bgal-A488+En-CY3+Dfd-A647.lif - st14-e5:Cell-21:c:2/4 z:15/34 - st14-e5	14	72	1007	30945	2	15	937
	22	AP2x-377-Gal4_CyO (30508-1-M1-M) x UAS-LacZ 25C-DAPI+bgal-A488+En-CY3+Dfd-A647.lif - st14-e5:Cell-22:c:2/4 z:14/34 - st14-e5	12	65	755	23205	2	14	695
	23	AP2x-377-Gal4_CyO (30508-1-M1-M) x UAS-LacZ 25C-DAPI+bgal-A488+En-CY3+Dfd-A647.lif - st14-e5:BACKGROUND:c:2/4 z:8/34 - st14-e5	10	5	47	1459	2	8
	24	AP2x-377-Gal4_CyO (30508-1-M1-M) x UAS-LacZ 25C-DAPI+bgal-A488+En-CY3+Dfd-A647.lif - st14-e5:Cell-1:c:3/4 z:8/34 - st14-e5	16	11	173	5328	3	8	141	0.193681	200.636	0.231143
	25	AP2x-377-Gal4_CyO (30508-1-M1-M) x UAS-LacZ 25C-DAPI+bgal-A488+En-CY3+Dfd-A647.lif - st14-e5:Cell-2:c:3/4 z:9/34 - st14-e5	12	8	94	2880	3	9	70	0.0811124
	26	AP2x-377-Gal4_CyO (30508-1-M1-M) x UAS-LacZ 25C-DAPI+bgal-A488+En-CY3+Dfd-A647.lif - st14-e5:Cell-3:c:3/4 z:9/34 - st14-e5	16	18	273	8397	3	9	241	0.302384
	27	AP2x-377-Gal4_CyO (30508-1-M1-M) x UAS-LacZ 25C-DAPI+bgal-A488+En-CY3+Dfd-A647.lif - st14-e5:Cell-4:c:3/4 z:10/34 - st14-e5	15	25	375	11523	3	10	345	0.353846
	28	AP2x-377-Gal4_CyO (30508-1-M1-M) x UAS-LacZ 25C-DAPI+bgal-A488+En-CY3+Dfd-A647.lif - st14-e5:Cell-5:c:3/4 z:11/34 - st14-e5	12	7	91	2788	3	11	67	0.0830235
	29	AP2x-377-Gal4_CyO (30508-1-M1-M) x UAS-LacZ 25C-DAPI+bgal-A488+En-CY3+Dfd-A647.lif - st14-e5:Cell-6:c:3/4 z:11/34 - st14-e5	12	21	265	8155	3	11	241	0.265127
	30	AP2x-377-Gal4_CyO (30508-1-M1-M) x UAS-LacZ 25C-DAPI+bgal-A488+En-CY3+Dfd-A647.lif - st14-e5:Cell-7:c:3/4 z:11/34 - st14-e5	13	24	307	9432	3	11	281	0.312918
	31	AP2x-377-Gal4_CyO (30508-1-M1-M) x UAS-LacZ 25C-DAPI+bgal-A488+En-CY3+Dfd-A647.lif - st14-e5:Cell-8:c:3/4 z:11/34 - st14-e5	15	25	361	11082	3	11	331	0.313447
	32	AP2x-377-Gal4_CyO (30508-1-M1-M) x UAS-LacZ 25C-DAPI+bgal-A488+En-CY3+Dfd-A647.lif - st14-e5:Cell-9:c:3/4 z:12/34 - st14-e5	13	18	234	7195	3	12	208	0.264968
	33	AP2x-377-Gal4_CyO (30508-1-M1-M) x UAS-LacZ 25C-DAPI+bgal-A488+En-CY3+Dfd-A647.lif - st14-e5:Cell-10:c:3/4 z:12/34 - st14-e5	12	28	333	10228	3	12	309	0.308691
	34	AP2x-377-Gal4_CyO (30508-1-M1-M) x UAS-LacZ 25C-DAPI+bgal-A488+En-CY3+Dfd-A647.lif - st14-e5:Cell-11:c:3/4 z:12/34 - st14-e5	12	20	243	7461	3	12	219	0.265455
	35	AP2x-377-Gal4_CyO (30508-1-M1-M) x UAS-LacZ 25C-DAPI+bgal-A488+En-CY3+Dfd-A647.lif - st14-e5:Cell-12:c:3/4 z:12/34 - st14-e5	14	30	401	12338	3	12	373	0.406761
	36	AP2x-377-Gal4_CyO (30508-1-M1-M) x UAS-LacZ 25C-DAPI+bgal-A488+En-CY3+Dfd-A647.lif - st14-e5:Cell-13:c:3/4 z:12/34 - st14-e5	11	14	155	4755	3	12	133	0.173856
	37	AP2x-377-Gal4_CyO (30508-1-M1-M) x UAS-LacZ 25C-DAPI+bgal-A488+En-CY3+Dfd-A647.lif - st14-e5:Cell-14:c:3/4 z:12/34 - st14-e5	12	14	169	5184	3	12	145	0.196477
	38	AP2x-377-Gal4_CyO (30508-1-M1-M) x UAS-LacZ 25C-DAPI+bgal-A488+En-CY3+Dfd-A647.lif - st14-e5:Cell-15:c:3/4 z:13/34 - st14-e5	12	9	104	3200	3	13	80	0.1
	39	AP2x-377-Gal4_CyO (30508-1-M1-M) x UAS-LacZ 25C-DAPI+bgal-A488+En-CY3+Dfd-A647.lif - st14-e5:Cell-16:c:3/4 z:13/34 - st14-e5	14	27	372	11429	3	13	344	0.419512
	40	AP2x-377-Gal4_CyO (30508-1-M1-M) x UAS-LacZ 25C-DAPI+bgal-A488+En-CY3+Dfd-A647.lif - st14-e5:Cell-17:c:3/4 z:13/34 - st14-e5	12	10	112	3456	3	13	88	0.111252
	41	AP2x-377-Gal4_CyO (30508-1-M1-M) x UAS-LacZ 25C-DAPI+bgal-A488+En-CY3+Dfd-A647.lif - st14-e5:Cell-18:c:3/4 z:13/34 - st14-e5	13	13	169	5198	3	13	143	0.158186
	42	AP2x-377-Gal4_CyO (30508-1-M1-M) x UAS-LacZ 25C-DAPI+bgal-A488+En-CY3+Dfd-A647.lif - st14-e5:Cell-19:c:3/4 z:12/34 - st14-e5	15	27	389	11945	3	12	359	0.433052
	43	AP2x-377-Gal4_CyO (30508-1-M1-M) x UAS-LacZ 25C-DAPI+bgal-A488+En-CY3+Dfd-A647.lif - st14-e5:Cell-20:c:3/4 z:10/34 - st14-e5	20	6	114	3489	3	10	74	0.0903541
	44	AP2x-377-Gal4_CyO (30508-1-M1-M) x UAS-LacZ 25C-DAPI+bgal-A488+En-CY3+Dfd-A647.lif - st14-e5:Cell-21:c:3/4 z:15/34 - st14-e5	14	15	212	6528	3	15	184	0.196371
	45	AP2x-377-Gal4_CyO (30508-1-M1-M) x UAS-LacZ 25C-DAPI+bgal-A488+En-CY3+Dfd-A647.lif - st14-e5:Cell-22:c:3/4 z:14/34 - st14-e5	12	5	62	1896	3	14	38	0.0546763
	46	AP2x-377-Gal4_CyO (30508-1-M1-M) x UAS-LacZ 25C-DAPI+bgal-A488+En-CY3+Dfd-A647.lif - st14-e5:BACKGROUND:c:3/4 z:8/34 - st14-e5	10	2	22	680	3	8
									CTCF		Average
st14-e6	cell	label	Area	Mean	IntDen	RawIntDen	channel	slice	CTCF	AP2/Dfd	AP2	AP2/Dfd
	1	AP2x-377-Gal4_CyO (30508-1-M1-M) x UAS-LacZ 25C-DAPI+bgal-A488+En-CY3+Dfd-A647.lif - st14-e6:Cell-1:c:2/4 z:6/34 - st14-e6	14	51	713	21908	2	6	629
	2	AP2x-377-Gal4_CyO (30508-1-M1-M) x UAS-LacZ 25C-DAPI+bgal-A488+En-CY3+Dfd-A647.lif - st14-e6:Cell-2:c:2/4 z:6/34 - st14-e6	15	70	1059	32539	2	6	969
	3	AP2x-377-Gal4_CyO (30508-1-M1-M) x UAS-LacZ 25C-DAPI+bgal-A488+En-CY3+Dfd-A647.lif - st14-e6:Cell-3:c:2/4 z:6/34 - st14-e6	15	55	802	24648	2	6	712
	4	AP2x-377-Gal4_CyO (30508-1-M1-M) x UAS-LacZ 25C-DAPI+bgal-A488+En-CY3+Dfd-A647.lif - st14-e6:Cell-4:c:2/4 z:6/34 - st14-e6	18	64	1128	34671	2	6	1020
	5	AP2x-377-Gal4_CyO (30508-1-M1-M) x UAS-LacZ 25C-DAPI+bgal-A488+En-CY3+Dfd-A647.lif - st14-e6:Cell-5:c:2/4 z:6/34 - st14-e6	14	83	1131	34753	2	6	1047
	6	AP2x-377-Gal4_CyO (30508-1-M1-M) x UAS-LacZ 25C-DAPI+bgal-A488+En-CY3+Dfd-A647.lif - st14-e6:Cell-6:c:2/4 z:7/34 - st14-e6	18	63	1123	34523	2	7	1015
	7	AP2x-377-Gal4_CyO (30508-1-M1-M) x UAS-LacZ 25C-DAPI+bgal-A488+En-CY3+Dfd-A647.lif - st14-e6:Cell-7:c:2/4 z:7/34 - st14-e6	14	62	879	27030	2	7	795
	8	AP2x-377-Gal4_CyO (30508-1-M1-M) x UAS-LacZ 25C-DAPI+bgal-A488+En-CY3+Dfd-A647.lif - st14-e6:Cell-8:c:2/4 z:7/34 - st14-e6	13	66	888	27289	2	7	810
	9	AP2x-377-Gal4_CyO (30508-1-M1-M) x UAS-LacZ 25C-DAPI+bgal-A488+En-CY3+Dfd-A647.lif - st14-e6:Cell-9:c:2/4 z:6/34 - st14-e6	14	55	780	23979	2	6	696
	10	AP2x-377-Gal4_CyO (30508-1-M1-M) x UAS-LacZ 25C-DAPI+bgal-A488+En-CY3+Dfd-A647.lif - st14-e6:Cell-10:c:2/4 z:7/34 - st14-e6	17	64	1115	34266	2	7	1013
	11	AP2x-377-Gal4_CyO (30508-1-M1-M) x UAS-LacZ 25C-DAPI+bgal-A488+En-CY3+Dfd-A647.lif - st14-e6:Cell-11:c:2/4 z:7/34 - st14-e6	14	75	1058	32530	2	7	974
	12	AP2x-377-Gal4_CyO (30508-1-M1-M) x UAS-LacZ 25C-DAPI+bgal-A488+En-CY3+Dfd-A647.lif - st14-e6:Cell-12:c:2/4 z:7/34 - st14-e6	15	68	1045	32105	2	7	955
	13	AP2x-377-Gal4_CyO (30508-1-M1-M) x UAS-LacZ 25C-DAPI+bgal-A488+En-CY3+Dfd-A647.lif - st14-e6:Cell-13:c:2/4 z:7/34 - st14-e6	13	85	1118	34362	2	7	1040
	14	AP2x-377-Gal4_CyO (30508-1-M1-M) x UAS-LacZ 25C-DAPI+bgal-A488+En-CY3+Dfd-A647.lif - st14-e6:Cell-14:c:2/4 z:8/34 - st14-e6	12	77	899	27635	2	8	827
	15	AP2x-377-Gal4_CyO (30508-1-M1-M) x UAS-LacZ 25C-DAPI+bgal-A488+En-CY3+Dfd-A647.lif - st14-e6:Cell-15:c:2/4 z:8/34 - st14-e6	13	57	743	22851	2	8	665
	16	AP2x-377-Gal4_CyO (30508-1-M1-M) x UAS-LacZ 25C-DAPI+bgal-A488+En-CY3+Dfd-A647.lif - st14-e6:Cell-16:c:2/4 z:8/34 - st14-e6	12	57	667	20504	2	8	595
	17	AP2x-377-Gal4_CyO (30508-1-M1-M) x UAS-LacZ 25C-DAPI+bgal-A488+En-CY3+Dfd-A647.lif - st14-e6:Cell-17:c:2/4 z:9/34 - st14-e6	11	77	829	25486	2	9	763
	18	AP2x-377-Gal4_CyO (30508-1-M1-M) x UAS-LacZ 25C-DAPI+bgal-A488+En-CY3+Dfd-A647.lif - st14-e6:Cell-18:c:2/4 z:9/34 - st14-e6	13	66	863	26520	2	9	785
	19	AP2x-377-Gal4_CyO (30508-1-M1-M) x UAS-LacZ 25C-DAPI+bgal-A488+En-CY3+Dfd-A647.lif - st14-e6:Cell-19:c:2/4 z:10/34 - st14-e6	14	70	954	29317	2	10	870
	20	AP2x-377-Gal4_CyO (30508-1-M1-M) x UAS-LacZ 25C-DAPI+bgal-A488+En-CY3+Dfd-A647.lif - st14-e6:Cell-20:c:2/4 z:10/34 - st14-e6	14	64	876	26924	2	10	792
	21	AP2x-377-Gal4_CyO (30508-1-M1-M) x UAS-LacZ 25C-DAPI+bgal-A488+En-CY3+Dfd-A647.lif - st14-e6:Cell-21:c:2/4 z:10/34 - st14-e6	12	68	791	24303	2	10	719
	22	AP2x-377-Gal4_CyO (30508-1-M1-M) x UAS-LacZ 25C-DAPI+bgal-A488+En-CY3+Dfd-A647.lif - st14-e6:Cell-22:c:2/4 z:10/34 - st14-e6	13	65	862	26487	2	10	784
	23	AP2x-377-Gal4_CyO (30508-1-M1-M) x UAS-LacZ 25C-DAPI+bgal-A488+En-CY3+Dfd-A647.lif - st14-e6:Cell-23:c:2/4 z:10/34 - st14-e6	11	64	694	21327	2	10	628
	24	AP2x-377-Gal4_CyO (30508-1-M1-M) x UAS-LacZ 25C-DAPI+bgal-A488+En-CY3+Dfd-A647.lif - st14-e6:Cell-24:c:2/4 z:11/34 - st14-e6	14	66	914	28099	2	11	830
	25	AP2x-377-Gal4_CyO (30508-1-M1-M) x UAS-LacZ 25C-DAPI+bgal-A488+En-CY3+Dfd-A647.lif - st14-e6:Cell-25:c:2/4 z:11/34 - st14-e6	15	74	1145	35196	2	11	1055
	26	AP2x-377-Gal4_CyO (30508-1-M1-M) x UAS-LacZ 25C-DAPI+bgal-A488+En-CY3+Dfd-A647.lif - st14-e6:Cell-26:c:2/4 z:7/34 - st14-e6	14	72	1044	32098	2	7	960
	27	AP2x-377-Gal4_CyO (30508-1-M1-M) x UAS-LacZ 25C-DAPI+bgal-A488+En-CY3+Dfd-A647.lif - st14-e6:Cell-27:c:2/4 z:8/34 - st14-e6	15	77	1128	34658	2	8	1038
	28	AP2x-377-Gal4_CyO (30508-1-M1-M) x UAS-LacZ 25C-DAPI+bgal-A488+En-CY3+Dfd-A647.lif - st14-e6:Cell-28:c:2/4 z:8/34 - st14-e6	14	87	1224	37617	2	8	1140
	29	AP2x-377-Gal4_CyO (30508-1-M1-M) x UAS-LacZ 25C-DAPI+bgal-A488+En-CY3+Dfd-A647.lif - st14-e6:Cell-29:c:2/4 z:8/34 - st14-e6	16	63	980	30120	2	8	884
	30	AP2x-377-Gal4_CyO (30508-1-M1-M) x UAS-LacZ 25C-DAPI+bgal-A488+En-CY3+Dfd-A647.lif - st14-e6:Cell-30:c:2/4 z:8/34 - st14-e6	16	68	1102	33859	2	8	1006
	31	AP2x-377-Gal4_CyO (30508-1-M1-M) x UAS-LacZ 25C-DAPI+bgal-A488+En-CY3+Dfd-A647.lif - st14-e6:Cell-31:c:2/4 z:9/34 - st14-e6	16	51	831	25533	2	9	735
	32	AP2x-377-Gal4_CyO (30508-1-M1-M) x UAS-LacZ 25C-DAPI+bgal-A488+En-CY3+Dfd-A647.lif - st14-e6:Cell-32:c:2/4 z:10/34 - st14-e6	19	66	1221	37530	2	10	1107
	33	AP2x-377-Gal4_CyO (30508-1-M1-M) x UAS-LacZ 25C-DAPI+bgal-A488+En-CY3+Dfd-A647.lif - st14-e6:Cell-33:c:2/4 z:10/34 - st14-e6	17	66	1138	34964	2	10	1036
	34	AP2x-377-Gal4_CyO (30508-1-M1-M) x UAS-LacZ 25C-DAPI+bgal-A488+En-CY3+Dfd-A647.lif - st14-e6:Cell-34:c:2/4 z:11/34 - st14-e6	16	64	1022	31405	2	11	926
	35	AP2x-377-Gal4_CyO (30508-1-M1-M) x UAS-LacZ 25C-DAPI+bgal-A488+En-CY3+Dfd-A647.lif - st14-e6:Cell-35:c:2/4 z:11/34 - st14-e6	16	66	1034	31771	2	11	938
	36	AP2x-377-Gal4_CyO (30508-1-M1-M) x UAS-LacZ 25C-DAPI+bgal-A488+En-CY3+Dfd-A647.lif - st14-e6:BACKGROUND:c:2/4 z:11/34 - st14-e6	12	6	77	2369	2	11
	37	AP2x-377-Gal4_CyO (30508-1-M1-M) x UAS-LacZ 25C-DAPI+bgal-A488+En-CY3+Dfd-A647.lif - st14-e6:Cell-1:c:3/4 z:6/34 - st14-e6	14	4	51	1574	3	6	23	0.036566	110.829	0.126677
	38	AP2x-377-Gal4_CyO (30508-1-M1-M) x UAS-LacZ 25C-DAPI+bgal-A488+En-CY3+Dfd-A647.lif - st14-e6:Cell-2:c:3/4 z:6/34 - st14-e6	15	7	108	3320	3	6	78	0.0804954
	39	AP2x-377-Gal4_CyO (30508-1-M1-M) x UAS-LacZ 25C-DAPI+bgal-A488+En-CY3+Dfd-A647.lif - st14-e6:Cell-3:c:3/4 z:6/34 - st14-e6	15	3	42	1298	3	6	12	0.0168539
	40	AP2x-377-Gal4_CyO (30508-1-M1-M) x UAS-LacZ 25C-DAPI+bgal-A488+En-CY3+Dfd-A647.lif - st14-e6:Cell-4:c:3/4 z:6/34 - st14-e6	18	4	77	2371	3	6	41	0.0401961
	41	AP2x-377-Gal4_CyO (30508-1-M1-M) x UAS-LacZ 25C-DAPI+bgal-A488+En-CY3+Dfd-A647.lif - st14-e6:Cell-5:c:3/4 z:6/34 - st14-e6	14	12	163	4999	3	6	135	0.12894
	42	AP2x-377-Gal4_CyO (30508-1-M1-M) x UAS-LacZ 25C-DAPI+bgal-A488+En-CY3+Dfd-A647.lif - st14-e6:Cell-6:c:3/4 z:7/34 - st14-e6	18	9	164	5049	3	7	128	0.126108
	43	AP2x-377-Gal4_CyO (30508-1-M1-M) x UAS-LacZ 25C-DAPI+bgal-A488+En-CY3+Dfd-A647.lif - st14-e6:Cell-7:c:3/4 z:7/34 - st14-e6	14	20	284	8736	3	7	256	0.322013
	44	AP2x-377-Gal4_CyO (30508-1-M1-M) x UAS-LacZ 25C-DAPI+bgal-A488+En-CY3+Dfd-A647.lif - st14-e6:Cell-8:c:3/4 z:7/34 - st14-e6	13	17	233	7149	3	7	207	0.255556
	45	AP2x-377-Gal4_CyO (30508-1-M1-M) x UAS-LacZ 25C-DAPI+bgal-A488+En-CY3+Dfd-A647.lif - st14-e6:Cell-9:c:3/4 z:6/34 - st14-e6	14	3	48	1479	3	6	20	0.0287356
	46	AP2x-377-Gal4_CyO (30508-1-M1-M) x UAS-LacZ 25C-DAPI+bgal-A488+En-CY3+Dfd-A647.lif - st14-e6:Cell-10:c:3/4 z:7/34 - st14-e6	17	4	66	2038	3	7	32	0.0315893
	47	AP2x-377-Gal4_CyO (30508-1-M1-M) x UAS-LacZ 25C-DAPI+bgal-A488+En-CY3+Dfd-A647.lif - st14-e6:Cell-11:c:3/4 z:7/34 - st14-e6	14	6	91	2805	3	7	63	0.0646817
	48	AP2x-377-Gal4_CyO (30508-1-M1-M) x UAS-LacZ 25C-DAPI+bgal-A488+En-CY3+Dfd-A647.lif - st14-e6:Cell-12:c:3/4 z:7/34 - st14-e6	15	9	142	4374	3	7	112	0.117277
	49	AP2x-377-Gal4_CyO (30508-1-M1-M) x UAS-LacZ 25C-DAPI+bgal-A488+En-CY3+Dfd-A647.lif - st14-e6:Cell-13:c:3/4 z:7/34 - st14-e6	13	8	107	3301	3	7	81	0.0778846
	50	AP2x-377-Gal4_CyO (30508-1-M1-M) x UAS-LacZ 25C-DAPI+bgal-A488+En-CY3+Dfd-A647.lif - st14-e6:Cell-14:c:3/4 z:8/34 - st14-e6	12	11	123	3783	3	8	99	0.11971
	51	AP2x-377-Gal4_CyO (30508-1-M1-M) x UAS-LacZ 25C-DAPI+bgal-A488+En-CY3+Dfd-A647.lif - st14-e6:Cell-15:c:3/4 z:8/34 - st14-e6	13	4	54	1660	3	8	28	0.0421053
	52	AP2x-377-Gal4_CyO (30508-1-M1-M) x UAS-LacZ 25C-DAPI+bgal-A488+En-CY3+Dfd-A647.lif - st14-e6:Cell-16:c:3/4 z:8/34 - st14-e6	12	4	52	1604	3	8	28	0.0470588
	53	AP2x-377-Gal4_CyO (30508-1-M1-M) x UAS-LacZ 25C-DAPI+bgal-A488+En-CY3+Dfd-A647.lif - st14-e6:Cell-17:c:3/4 z:9/34 - st14-e6	11	5	58	1797	3	9	36	0.0471822
	54	AP2x-377-Gal4_CyO (30508-1-M1-M) x UAS-LacZ 25C-DAPI+bgal-A488+En-CY3+Dfd-A647.lif - st14-e6:Cell-18:c:3/4 z:9/34 - st14-e6	13	13	170	5219	3	9	144	0.183439
	55	AP2x-377-Gal4_CyO (30508-1-M1-M) x UAS-LacZ 25C-DAPI+bgal-A488+En-CY3+Dfd-A647.lif - st14-e6:Cell-19:c:3/4 z:10/34 - st14-e6	14	18	238	7324	3	10	210	0.241379
	56	AP2x-377-Gal4_CyO (30508-1-M1-M) x UAS-LacZ 25C-DAPI+bgal-A488+En-CY3+Dfd-A647.lif - st14-e6:Cell-20:c:3/4 z:10/34 - st14-e6	14	7	102	3123	3	10	74	0.0934343
	57	AP2x-377-Gal4_CyO (30508-1-M1-M) x UAS-LacZ 25C-DAPI+bgal-A488+En-CY3+Dfd-A647.lif - st14-e6:Cell-21:c:3/4 z:10/34 - st14-e6	12	8	89	2729	3	10	65	0.0904033
	58	AP2x-377-Gal4_CyO (30508-1-M1-M) x UAS-LacZ 25C-DAPI+bgal-A488+En-CY3+Dfd-A647.lif - st14-e6:Cell-22:c:3/4 z:10/34 - st14-e6	13	17	227	6982	3	10	201	0.256378
	59	AP2x-377-Gal4_CyO (30508-1-M1-M) x UAS-LacZ 25C-DAPI+bgal-A488+En-CY3+Dfd-A647.lif - st14-e6:Cell-23:c:3/4 z:10/34 - st14-e6	11	20	214	6584	3	10	192	0.305732
	60	AP2x-377-Gal4_CyO (30508-1-M1-M) x UAS-LacZ 25C-DAPI+bgal-A488+En-CY3+Dfd-A647.lif - st14-e6:Cell-24:c:3/4 z:11/34 - st14-e6	14	17	233	7172	3	11	205	0.246988
	61	AP2x-377-Gal4_CyO (30508-1-M1-M) x UAS-LacZ 25C-DAPI+bgal-A488+En-CY3+Dfd-A647.lif - st14-e6:Cell-25:c:3/4 z:11/34 - st14-e6	15	7	104	3203	3	11	74	0.0701422
	62	AP2x-377-Gal4_CyO (30508-1-M1-M) x UAS-LacZ 25C-DAPI+bgal-A488+En-CY3+Dfd-A647.lif - st14-e6:Cell-26:c:3/4 z:7/34 - st14-e6	14	14	199	6111	3	7	171	0.178125
	63	AP2x-377-Gal4_CyO (30508-1-M1-M) x UAS-LacZ 25C-DAPI+bgal-A488+En-CY3+Dfd-A647.lif - st14-e6:Cell-27:c:3/4 z:8/34 - st14-e6	15	15	225	6925	3	8	195	0.187861
	64	AP2x-377-Gal4_CyO (30508-1-M1-M) x UAS-LacZ 25C-DAPI+bgal-A488+En-CY3+Dfd-A647.lif - st14-e6:Cell-28:c:3/4 z:8/34 - st14-e6	14	18	257	7913	3	8	229	0.200877
	65	AP2x-377-Gal4_CyO (30508-1-M1-M) x UAS-LacZ 25C-DAPI+bgal-A488+En-CY3+Dfd-A647.lif - st14-e6:Cell-29:c:3/4 z:8/34 - st14-e6	16	4	58	1788	3	8	26	0.0294118
	66	AP2x-377-Gal4_CyO (30508-1-M1-M) x UAS-LacZ 25C-DAPI+bgal-A488+En-CY3+Dfd-A647.lif - st14-e6:Cell-30:c:3/4 z:8/34 - st14-e6	16	6	103	3168	3	8	71	0.0705765
	67	AP2x-377-Gal4_CyO (30508-1-M1-M) x UAS-LacZ 25C-DAPI+bgal-A488+En-CY3+Dfd-A647.lif - st14-e6:Cell-31:c:3/4 z:9/34 - st14-e6	16	13	217	6663	3	9	185	0.251701
	68	AP2x-377-Gal4_CyO (30508-1-M1-M) x UAS-LacZ 25C-DAPI+bgal-A488+En-CY3+Dfd-A647.lif - st14-e6:Cell-32:c:3/4 z:10/34 - st14-e6	19	12	224	6895	3	10	186	0.168022
	69	AP2x-377-Gal4_CyO (30508-1-M1-M) x UAS-LacZ 25C-DAPI+bgal-A488+En-CY3+Dfd-A647.lif - st14-e6:Cell-33:c:3/4 z:10/34 - st14-e6	17	10	175	5367	3	10	141	0.1361
	70	AP2x-377-Gal4_CyO (30508-1-M1-M) x UAS-LacZ 25C-DAPI+bgal-A488+En-CY3+Dfd-A647.lif - st14-e6:Cell-34:c:3/4 z:11/34 - st14-e6	16	4	69	2127	3	11	37	0.0399568
	71	AP2x-377-Gal4_CyO (30508-1-M1-M) x UAS-LacZ 25C-DAPI+bgal-A488+En-CY3+Dfd-A647.lif - st14-e6:Cell-35:c:3/4 z:11/34 - st14-e6	16	8	126	3876	3	11	94	0.100213
	72	AP2x-377-Gal4_CyO (30508-1-M1-M) x UAS-LacZ 25C-DAPI+bgal-A488+En-CY3+Dfd-A647.lif - st14-e6:BACKGROUND:c:3/4 z:11/34 - st14-e6	12	2	29	897	3	11
									CTCF		Average
st14-e8	cell	label	Area	Mean	IntDen	RawIntDen	channel	slice	CTCF	AP2/Dfd	AP2	AP2/Dfd
	1	AP2x-377-Gal4_CyO (30508-1-M1-M) x UAS-LacZ 25C-DAPI+bgal-A488+En-CY3+Dfd-A647.lif - st14-e8:Cell-1:c:2/4 z:5/26 - st14-e8	16	61	965	29660	2	5	869
	2	AP2x-377-Gal4_CyO (30508-1-M1-M) x UAS-LacZ 25C-DAPI+bgal-A488+En-CY3+Dfd-A647.lif - st14-e8:Cell-2:c:2/4 z:6/26 - st14-e8	17	61	1041	31981	2	6	939
	3	AP2x-377-Gal4_CyO (30508-1-M1-M) x UAS-LacZ 25C-DAPI+bgal-A488+En-CY3+Dfd-A647.lif - st14-e8:Cell-3:c:2/4 z:6/26 - st14-e8	11	62	674	20724	2	6	608
	4	AP2x-377-Gal4_CyO (30508-1-M1-M) x UAS-LacZ 25C-DAPI+bgal-A488+En-CY3+Dfd-A647.lif - st14-e8:Cell-4:c:2/4 z:6/26 - st14-e8	11	67	770	23679	2	6	704
	5	AP2x-377-Gal4_CyO (30508-1-M1-M) x UAS-LacZ 25C-DAPI+bgal-A488+En-CY3+Dfd-A647.lif - st14-e8:Cell-5:c:2/4 z:6/26 - st14-e8	13	56	726	22320	2	6	648
	6	AP2x-377-Gal4_CyO (30508-1-M1-M) x UAS-LacZ 25C-DAPI+bgal-A488+En-CY3+Dfd-A647.lif - st14-e8:Cell-6:c:2/4 z:6/26 - st14-e8	11	64	725	22298	2	6	659
	7	AP2x-377-Gal4_CyO (30508-1-M1-M) x UAS-LacZ 25C-DAPI+bgal-A488+En-CY3+Dfd-A647.lif - st14-e8:Cell-7:c:2/4 z:7/26 - st14-e8	13	58	737	22639	2	7	659
	8	AP2x-377-Gal4_CyO (30508-1-M1-M) x UAS-LacZ 25C-DAPI+bgal-A488+En-CY3+Dfd-A647.lif - st14-e8:Cell-8:c:2/4 z:5/26 - st14-e8	14	40	570	17530	2	5	486
	9	AP2x-377-Gal4_CyO (30508-1-M1-M) x UAS-LacZ 25C-DAPI+bgal-A488+En-CY3+Dfd-A647.lif - st14-e8:Cell-9:c:2/4 z:5/26 - st14-e8	13	38	485	14915	2	5	407
	10	AP2x-377-Gal4_CyO (30508-1-M1-M) x UAS-LacZ 25C-DAPI+bgal-A488+En-CY3+Dfd-A647.lif - st14-e8:Cell-10:c:2/4 z:7/26 - st14-e8	14	46	649	19949	2	7	565
	11	AP2x-377-Gal4_CyO (30508-1-M1-M) x UAS-LacZ 25C-DAPI+bgal-A488+En-CY3+Dfd-A647.lif - st14-e8:Cell-11:c:2/4 z:6/26 - st14-e8	15	61	950	29197	2	6	860
	12	AP2x-377-Gal4_CyO (30508-1-M1-M) x UAS-LacZ 25C-DAPI+bgal-A488+En-CY3+Dfd-A647.lif - st14-e8:Cell-12:c:2/4 z:6/26 - st14-e8	13	72	925	28424	2	6	847
	13	AP2x-377-Gal4_CyO (30508-1-M1-M) x UAS-LacZ 25C-DAPI+bgal-A488+En-CY3+Dfd-A647.lif - st14-e8:Cell-13:c:2/4 z:8/26 - st14-e8	13	75	953	29292	2	8	875
	14	AP2x-377-Gal4_CyO (30508-1-M1-M) x UAS-LacZ 25C-DAPI+bgal-A488+En-CY3+Dfd-A647.lif - st14-e8:Cell-14:c:2/4 z:8/26 - st14-e8	9	73	665	20433	2	8	611
	15	AP2x-377-Gal4_CyO (30508-1-M1-M) x UAS-LacZ 25C-DAPI+bgal-A488+En-CY3+Dfd-A647.lif - st14-e8:Cell-15:c:2/4 z:7/26 - st14-e8	12	59	711	21866	2	7	639
	16	AP2x-377-Gal4_CyO (30508-1-M1-M) x UAS-LacZ 25C-DAPI+bgal-A488+En-CY3+Dfd-A647.lif - st14-e8:Cell-16:c:2/4 z:9/26 - st14-e8	12	58	668	20534	2	9	596
	17	AP2x-377-Gal4_CyO (30508-1-M1-M) x UAS-LacZ 25C-DAPI+bgal-A488+En-CY3+Dfd-A647.lif - st14-e8:Cell-17:c:2/4 z:10/26 - st14-e8	13	62	816	25091	2	10	738
	18	AP2x-377-Gal4_CyO (30508-1-M1-M) x UAS-LacZ 25C-DAPI+bgal-A488+En-CY3+Dfd-A647.lif - st14-e8:Cell-18:c:2/4 z:9/26 - st14-e8	14	70	1011	31082	2	9	927
	19	AP2x-377-Gal4_CyO (30508-1-M1-M) x UAS-LacZ 25C-DAPI+bgal-A488+En-CY3+Dfd-A647.lif - st14-e8:Cell-19:c:2/4 z:8/26 - st14-e8	12	54	648	19926	2	8	576
	20	AP2x-377-Gal4_CyO (30508-1-M1-M) x UAS-LacZ 25C-DAPI+bgal-A488+En-CY3+Dfd-A647.lif - st14-e8:Cell-20:c:2/4 z:8/26 - st14-e8	11	66	731	22466	2	8	665
	21	AP2x-377-Gal4_CyO (30508-1-M1-M) x UAS-LacZ 25C-DAPI+bgal-A488+En-CY3+Dfd-A647.lif - st14-e8:Cell-21:c:2/4 z:6/26 - st14-e8	14	72	1035	31811	2	6	951
	22	AP2x-377-Gal4_CyO (30508-1-M1-M) x UAS-LacZ 25C-DAPI+bgal-A488+En-CY3+Dfd-A647.lif - st14-e8:Cell-22:c:2/4 z:7/26 - st14-e8	13	67	907	27867	2	7	829
	23	AP2x-377-Gal4_CyO (30508-1-M1-M) x UAS-LacZ 25C-DAPI+bgal-A488+En-CY3+Dfd-A647.lif - st14-e8:Cell-23:c:2/4 z:9/26 - st14-e8	11	77	838	25767	2	9	772
	24	AP2x-377-Gal4_CyO (30508-1-M1-M) x UAS-LacZ 25C-DAPI+bgal-A488+En-CY3+Dfd-A647.lif - st14-e8:Cell-24:c:2/4 z:8/26 - st14-e8	13	73	982	30181	2	8	904
	25	AP2x-377-Gal4_CyO (30508-1-M1-M) x UAS-LacZ 25C-DAPI+bgal-A488+En-CY3+Dfd-A647.lif - st14-e8:Cell-25:c:2/4 z:10/26 - st14-e8	13	65	860	26428	2	10	782
	26	AP2x-377-Gal4_CyO (30508-1-M1-M) x UAS-LacZ 25C-DAPI+bgal-A488+En-CY3+Dfd-A647.lif - st14-e8:Cell-26:c:2/4 z:7/26 - st14-e8	17	60	1030	31669	2	7	928
	27	AP2x-377-Gal4_CyO (30508-1-M1-M) x UAS-LacZ 25C-DAPI+bgal-A488+En-CY3+Dfd-A647.lif - st14-e8:Cell-27:c:2/4 z:7/26 - st14-e8	14	73	1060	32591	2	7	976
	28	AP2x-377-Gal4_CyO (30508-1-M1-M) x UAS-LacZ 25C-DAPI+bgal-A488+En-CY3+Dfd-A647.lif - st14-e8:Cell-28:c:2/4 z:8/26 - st14-e8	13	67	892	27421	2	8	814
	29	AP2x-377-Gal4_CyO (30508-1-M1-M) x UAS-LacZ 25C-DAPI+bgal-A488+En-CY3+Dfd-A647.lif - st14-e8:Cell-29:c:2/4 z:8/26 - st14-e8	16	78	1209	37149	2	8	1113
	30	AP2x-377-Gal4_CyO (30508-1-M1-M) x UAS-LacZ 25C-DAPI+bgal-A488+En-CY3+Dfd-A647.lif - st14-e8:Cell-30:c:2/4 z:9/26 - st14-e8	14	65	939	28862	2	9	855
	31	AP2x-377-Gal4_CyO (30508-1-M1-M) x UAS-LacZ 25C-DAPI+bgal-A488+En-CY3+Dfd-A647.lif - st14-e8:Cell-31:c:2/4 z:10/26 - st14-e8	15	72	1097	33712	2	10	1007
	32	AP2x-377-Gal4_CyO (30508-1-M1-M) x UAS-LacZ 25C-DAPI+bgal-A488+En-CY3+Dfd-A647.lif - st14-e8:Cell-32:c:2/4 z:11/26 - st14-e8	12	81	964	29624	2	11	892
	33	AP2x-377-Gal4_CyO (30508-1-M1-M) x UAS-LacZ 25C-DAPI+bgal-A488+En-CY3+Dfd-A647.lif - st14-e8:Cell-33:c:2/4 z:9/26 - st14-e8	13	69	877	26947	2	9	799
	34	AP2x-377-Gal4_CyO (30508-1-M1-M) x UAS-LacZ 25C-DAPI+bgal-A488+En-CY3+Dfd-A647.lif - st14-e8:Cell-34:c:2/4 z:11/26 - st14-e8	13	73	969	29785	2	11	891
	35	AP2x-377-Gal4_CyO (30508-1-M1-M) x UAS-LacZ 25C-DAPI+bgal-A488+En-CY3+Dfd-A647.lif - st14-e8:Cell-35:c:2/4 z:11/26 - st14-e8	16	64	1051	32300	2	11	955
	36	AP2x-377-Gal4_CyO (30508-1-M1-M) x UAS-LacZ 25C-DAPI+bgal-A488+En-CY3+Dfd-A647.lif - st14-e8:BACKGROUND:c:2/4 z:12/26 - st14-e8	10	6	57	1767	2	12
	37	AP2x-377-Gal4_CyO (30508-1-M1-M) x UAS-LacZ 25C-DAPI+bgal-A488+En-CY3+Dfd-A647.lif - st14-e8:Cell-1:c:3/4 z:5/26 - st14-e8	16	10	165	5066	3	5	133	0.153049	138.743	0.172898
	38	AP2x-377-Gal4_CyO (30508-1-M1-M) x UAS-LacZ 25C-DAPI+bgal-A488+En-CY3+Dfd-A647.lif - st14-e8:Cell-2:c:3/4 z:6/26 - st14-e8	17	5	89	2746	3	6	55	0.0585729
	39	AP2x-377-Gal4_CyO (30508-1-M1-M) x UAS-LacZ 25C-DAPI+bgal-A488+En-CY3+Dfd-A647.lif - st14-e8:Cell-3:c:3/4 z:6/26 - st14-e8	11	5	59	1800	3	6	37	0.0608553
	40	AP2x-377-Gal4_CyO (30508-1-M1-M) x UAS-LacZ 25C-DAPI+bgal-A488+En-CY3+Dfd-A647.lif - st14-e8:Cell-4:c:3/4 z:6/26 - st14-e8	11	6	73	2247	3	6	51	0.0724432
	41	AP2x-377-Gal4_CyO (30508-1-M1-M) x UAS-LacZ 25C-DAPI+bgal-A488+En-CY3+Dfd-A647.lif - st14-e8:Cell-5:c:3/4 z:6/26 - st14-e8	13	19	239	7348	3	6	213	0.328704
	42	AP2x-377-Gal4_CyO (30508-1-M1-M) x UAS-LacZ 25C-DAPI+bgal-A488+En-CY3+Dfd-A647.lif - st14-e8:Cell-6:c:3/4 z:6/26 - st14-e8	11	14	160	4922	3	6	138	0.209408
	43	AP2x-377-Gal4_CyO (30508-1-M1-M) x UAS-LacZ 25C-DAPI+bgal-A488+En-CY3+Dfd-A647.lif - st14-e8:Cell-7:c:3/4 z:7/26 - st14-e8	13	9	119	3672	3	7	93	0.141123
	44	AP2x-377-Gal4_CyO (30508-1-M1-M) x UAS-LacZ 25C-DAPI+bgal-A488+En-CY3+Dfd-A647.lif - st14-e8:Cell-8:c:3/4 z:5/26 - st14-e8	14	3	48	1461	3	5	20	0.0411523
	45	AP2x-377-Gal4_CyO (30508-1-M1-M) x UAS-LacZ 25C-DAPI+bgal-A488+En-CY3+Dfd-A647.lif - st14-e8:Cell-9:c:3/4 z:5/26 - st14-e8	13	2	28	874	3	5	2	0.004914
	46	AP2x-377-Gal4_CyO (30508-1-M1-M) x UAS-LacZ 25C-DAPI+bgal-A488+En-CY3+Dfd-A647.lif - st14-e8:Cell-10:c:3/4 z:7/26 - st14-e8	14	3	39	1189	3	7	11	0.019469
	47	AP2x-377-Gal4_CyO (30508-1-M1-M) x UAS-LacZ 25C-DAPI+bgal-A488+En-CY3+Dfd-A647.lif - st14-e8:Cell-11:c:3/4 z:6/26 - st14-e8	15	13	198	6080	3	6	168	0.195349
	48	AP2x-377-Gal4_CyO (30508-1-M1-M) x UAS-LacZ 25C-DAPI+bgal-A488+En-CY3+Dfd-A647.lif - st14-e8:Cell-12:c:3/4 z:6/26 - st14-e8	13	18	230	7060	3	6	204	0.24085
	49	AP2x-377-Gal4_CyO (30508-1-M1-M) x UAS-LacZ 25C-DAPI+bgal-A488+En-CY3+Dfd-A647.lif - st14-e8:Cell-13:c:3/4 z:8/26 - st14-e8	13	13	166	5091	3	8	140	0.16
	50	AP2x-377-Gal4_CyO (30508-1-M1-M) x UAS-LacZ 25C-DAPI+bgal-A488+En-CY3+Dfd-A647.lif - st14-e8:Cell-14:c:3/4 z:8/26 - st14-e8	9	19	173	5306	3	8	155	0.253682
	51	AP2x-377-Gal4_CyO (30508-1-M1-M) x UAS-LacZ 25C-DAPI+bgal-A488+En-CY3+Dfd-A647.lif - st14-e8:Cell-15:c:3/4 z:7/26 - st14-e8	12	13	156	4785	3	7	132	0.206573
	52	AP2x-377-Gal4_CyO (30508-1-M1-M) x UAS-LacZ 25C-DAPI+bgal-A488+En-CY3+Dfd-A647.lif - st14-e8:Cell-16:c:3/4 z:9/26 - st14-e8	12	9	108	3325	3	9	84	0.14094
	53	AP2x-377-Gal4_CyO (30508-1-M1-M) x UAS-LacZ 25C-DAPI+bgal-A488+En-CY3+Dfd-A647.lif - st14-e8:Cell-17:c:3/4 z:10/26 - st14-e8	13	21	278	8553	3	10	252	0.341463
	54	AP2x-377-Gal4_CyO (30508-1-M1-M) x UAS-LacZ 25C-DAPI+bgal-A488+En-CY3+Dfd-A647.lif - st14-e8:Cell-18:c:3/4 z:9/26 - st14-e8	14	16	231	7087	3	9	203	0.218986
	55	AP2x-377-Gal4_CyO (30508-1-M1-M) x UAS-LacZ 25C-DAPI+bgal-A488+En-CY3+Dfd-A647.lif - st14-e8:Cell-19:c:3/4 z:8/26 - st14-e8	12	15	179	5498	3	8	155	0.269097
	56	AP2x-377-Gal4_CyO (30508-1-M1-M) x UAS-LacZ 25C-DAPI+bgal-A488+En-CY3+Dfd-A647.lif - st14-e8:Cell-20:c:3/4 z:8/26 - st14-e8	11	7	72	2211	3	8	50	0.075188
	57	AP2x-377-Gal4_CyO (30508-1-M1-M) x UAS-LacZ 25C-DAPI+bgal-A488+En-CY3+Dfd-A647.lif - st14-e8:Cell-21:c:3/4 z:6/26 - st14-e8	14	12	166	5112	3	6	138	0.14511
	58	AP2x-377-Gal4_CyO (30508-1-M1-M) x UAS-LacZ 25C-DAPI+bgal-A488+En-CY3+Dfd-A647.lif - st14-e8:Cell-22:c:3/4 z:7/26 - st14-e8	13	17	223	6854	3	7	197	0.237636
	59	AP2x-377-Gal4_CyO (30508-1-M1-M) x UAS-LacZ 25C-DAPI+bgal-A488+En-CY3+Dfd-A647.lif - st14-e8:Cell-23:c:3/4 z:9/26 - st14-e8	11	12	133	4099	3	9	111	0.143782
	60	AP2x-377-Gal4_CyO (30508-1-M1-M) x UAS-LacZ 25C-DAPI+bgal-A488+En-CY3+Dfd-A647.lif - st14-e8:Cell-24:c:3/4 z:8/26 - st14-e8	13	17	227	6962	3	8	201	0.222345
	61	AP2x-377-Gal4_CyO (30508-1-M1-M) x UAS-LacZ 25C-DAPI+bgal-A488+En-CY3+Dfd-A647.lif - st14-e8:Cell-25:c:3/4 z:10/26 - st14-e8	13	12	160	4905	3	10	134	0.171355
	62	AP2x-377-Gal4_CyO (30508-1-M1-M) x UAS-LacZ 25C-DAPI+bgal-A488+En-CY3+Dfd-A647.lif - st14-e8:Cell-26:c:3/4 z:7/26 - st14-e8	17	15	258	7940	3	7	224	0.241379
	63	AP2x-377-Gal4_CyO (30508-1-M1-M) x UAS-LacZ 25C-DAPI+bgal-A488+En-CY3+Dfd-A647.lif - st14-e8:Cell-27:c:3/4 z:7/26 - st14-e8	14	9	125	3844	3	7	97	0.0993852
	64	AP2x-377-Gal4_CyO (30508-1-M1-M) x UAS-LacZ 25C-DAPI+bgal-A488+En-CY3+Dfd-A647.lif - st14-e8:Cell-28:c:3/4 z:8/26 - st14-e8	13	13	171	5263	3	8	145	0.178133
	65	AP2x-377-Gal4_CyO (30508-1-M1-M) x UAS-LacZ 25C-DAPI+bgal-A488+En-CY3+Dfd-A647.lif - st14-e8:Cell-29:c:3/4 z:8/26 - st14-e8	16	16	243	7462	3	8	211	0.189578
	66	AP2x-377-Gal4_CyO (30508-1-M1-M) x UAS-LacZ 25C-DAPI+bgal-A488+En-CY3+Dfd-A647.lif - st14-e8:Cell-30:c:3/4 z:9/26 - st14-e8	14	16	233	7164	3	9	205	0.239766
	67	AP2x-377-Gal4_CyO (30508-1-M1-M) x UAS-LacZ 25C-DAPI+bgal-A488+En-CY3+Dfd-A647.lif - st14-e8:Cell-31:c:3/4 z:10/26 - st14-e8	15	19	293	8993	3	10	263	0.261172
	68	AP2x-377-Gal4_CyO (30508-1-M1-M) x UAS-LacZ 25C-DAPI+bgal-A488+En-CY3+Dfd-A647.lif - st14-e8:Cell-32:c:3/4 z:11/26 - st14-e8	12	24	290	8917	3	11	266	0.298206
	69	AP2x-377-Gal4_CyO (30508-1-M1-M) x UAS-LacZ 25C-DAPI+bgal-A488+En-CY3+Dfd-A647.lif - st14-e8:Cell-33:c:3/4 z:9/26 - st14-e8	13	16	203	6229	3	9	177	0.221527
	70	AP2x-377-Gal4_CyO (30508-1-M1-M) x UAS-LacZ 25C-DAPI+bgal-A488+En-CY3+Dfd-A647.lif - st14-e8:Cell-34:c:3/4 z:11/26 - st14-e8	13	12	162	4981	3	11	136	0.152637
	71	AP2x-377-Gal4_CyO (30508-1-M1-M) x UAS-LacZ 25C-DAPI+bgal-A488+En-CY3+Dfd-A647.lif - st14-e8:Cell-35:c:3/4 z:11/26 - st14-e8	16	5	87	2689	3	11	55	0.0575916
	72	AP2x-377-Gal4_CyO (30508-1-M1-M) x UAS-LacZ 25C-DAPI+bgal-A488+En-CY3+Dfd-A647.lif - st14-e8:BACKGROUND:c:3/4 z:12/26 - st14-e8	10	2	21	633	3	12
									CTCF		Average
st14-e12	cell	label	Area	Mean	IntDen	RawIntDen	channel	slice	CTCF	AP2/Dfd	AP2	AP2/Dfd
	1	AP2x-377-Gal4_CyO (30508-1-M1-M) x UAS-LacZ 25C-DAPI+bgal-A488+En-CY3+Dfd-A647.lif - st14-e12:Cell-1:c:2/4 z:7/26 - st14-e12	14	74	1027	31556	2	7	943
	2	AP2x-377-Gal4_CyO (30508-1-M1-M) x UAS-LacZ 25C-DAPI+bgal-A488+En-CY3+Dfd-A647.lif - st14-e12:Cell-2:c:2/4 z:7/26 - st14-e12	13	74	924	28407	2	7	846
	3	AP2x-377-Gal4_CyO (30508-1-M1-M) x UAS-LacZ 25C-DAPI+bgal-A488+En-CY3+Dfd-A647.lif - st14-e12:Cell-3:c:2/4 z:6/26 - st14-e12	15	59	864	26567	2	6	774
	4	AP2x-377-Gal4_CyO (30508-1-M1-M) x UAS-LacZ 25C-DAPI+bgal-A488+En-CY3+Dfd-A647.lif - st14-e12:Cell-4:c:2/4 z:7/26 - st14-e12	13	70	875	26892	2	7	797
	5	AP2x-377-Gal4_CyO (30508-1-M1-M) x UAS-LacZ 25C-DAPI+bgal-A488+En-CY3+Dfd-A647.lif - st14-e12:Cell-5:c:2/4 z:7/26 - st14-e12	15	79	1219	37453	2	7	1129
	6	AP2x-377-Gal4_CyO (30508-1-M1-M) x UAS-LacZ 25C-DAPI+bgal-A488+En-CY3+Dfd-A647.lif - st14-e12:Cell-6:c:2/4 z:7/26 - st14-e12	17	72	1257	38650	2	7	1155
	7	AP2x-377-Gal4_CyO (30508-1-M1-M) x UAS-LacZ 25C-DAPI+bgal-A488+En-CY3+Dfd-A647.lif - st14-e12:Cell-7:c:2/4 z:6/26 - st14-e12	16	67	1033	31740	2	6	937
	8	AP2x-377-Gal4_CyO (30508-1-M1-M) x UAS-LacZ 25C-DAPI+bgal-A488+En-CY3+Dfd-A647.lif - st14-e12:Cell-8:c:2/4 z:7/26 - st14-e12	13	74	951	29216	2	7	873
	9	AP2x-377-Gal4_CyO (30508-1-M1-M) x UAS-LacZ 25C-DAPI+bgal-A488+En-CY3+Dfd-A647.lif - st14-e12:Cell-9:c:2/4 z:8/26 - st14-e12	16	90	1407	43258	2	8	1311
	10	AP2x-377-Gal4_CyO (30508-1-M1-M) x UAS-LacZ 25C-DAPI+bgal-A488+En-CY3+Dfd-A647.lif - st14-e12:Cell-10:c:2/4 z:8/26 - st14-e12	13	60	770	23652	2	8	692
	11	AP2x-377-Gal4_CyO (30508-1-M1-M) x UAS-LacZ 25C-DAPI+bgal-A488+En-CY3+Dfd-A647.lif - st14-e12:Cell-11:c:2/4 z:9/26 - st14-e12	14	67	901	27680	2	9	817
	12	AP2x-377-Gal4_CyO (30508-1-M1-M) x UAS-LacZ 25C-DAPI+bgal-A488+En-CY3+Dfd-A647.lif - st14-e12:Cell-12:c:2/4 z:7/26 - st14-e12	21	57	1190	36570	2	7	1064
	13	AP2x-377-Gal4_CyO (30508-1-M1-M) x UAS-LacZ 25C-DAPI+bgal-A488+En-CY3+Dfd-A647.lif - st14-e12:Cell-13:c:2/4 z:6/26 - st14-e12	19	63	1166	35848	2	6	1052
	14	AP2x-377-Gal4_CyO (30508-1-M1-M) x UAS-LacZ 25C-DAPI+bgal-A488+En-CY3+Dfd-A647.lif - st14-e12:Cell-14:c:2/4 z:7/26 - st14-e12	16	78	1239	38093	2	7	1143
	15	AP2x-377-Gal4_CyO (30508-1-M1-M) x UAS-LacZ 25C-DAPI+bgal-A488+En-CY3+Dfd-A647.lif - st14-e12:Cell-15:c:2/4 z:9/26 - st14-e12	14	89	1234	37943	2	9	1150
	16	AP2x-377-Gal4_CyO (30508-1-M1-M) x UAS-LacZ 25C-DAPI+bgal-A488+En-CY3+Dfd-A647.lif - st14-e12:Cell-16:c:2/4 z:6/26 - st14-e12	17	57	964	29618	2	6	862
	17	AP2x-377-Gal4_CyO (30508-1-M1-M) x UAS-LacZ 25C-DAPI+bgal-A488+En-CY3+Dfd-A647.lif - st14-e12:Cell-17:c:2/4 z:7/26 - st14-e12	15	84	1238	38045	2	7	1148
	18	AP2x-377-Gal4_CyO (30508-1-M1-M) x UAS-LacZ 25C-DAPI+bgal-A488+En-CY3+Dfd-A647.lif - st14-e12:Cell-18:c:2/4 z:7/26 - st14-e12	13	66	874	26859	2	7	796
	19	AP2x-377-Gal4_CyO (30508-1-M1-M) x UAS-LacZ 25C-DAPI+bgal-A488+En-CY3+Dfd-A647.lif - st14-e12:Cell-19:c:2/4 z:7/26 - st14-e12	16	77	1266	38904	2	7	1170
	20	AP2x-377-Gal4_CyO (30508-1-M1-M) x UAS-LacZ 25C-DAPI+bgal-A488+En-CY3+Dfd-A647.lif - st14-e12:Cell-20:c:2/4 z:7/26 - st14-e12	15	89	1337	41087	2	7	1247
	21	AP2x-377-Gal4_CyO (30508-1-M1-M) x UAS-LacZ 25C-DAPI+bgal-A488+En-CY3+Dfd-A647.lif - st14-e12:Cell-21:c:2/4 z:9/26 - st14-e12	13	68	892	27416	2	9	814
	22	AP2x-377-Gal4_CyO (30508-1-M1-M) x UAS-LacZ 25C-DAPI+bgal-A488+En-CY3+Dfd-A647.lif - st14-e12:Cell-22:c:2/4 z:8/26 - st14-e12	15	97	1487	45708	2	8	1397
	23	AP2x-377-Gal4_CyO (30508-1-M1-M) x UAS-LacZ 25C-DAPI+bgal-A488+En-CY3+Dfd-A647.lif - st14-e12:Cell-23:c:2/4 z:9/26 - st14-e12	12	65	773	23747	2	9	701
	24	AP2x-377-Gal4_CyO (30508-1-M1-M) x UAS-LacZ 25C-DAPI+bgal-A488+En-CY3+Dfd-A647.lif - st14-e12:Cell-24:c:2/4 z:9/26 - st14-e12	14	83	1165	35811	2	9	1081
	25	AP2x-377-Gal4_CyO (30508-1-M1-M) x UAS-LacZ 25C-DAPI+bgal-A488+En-CY3+Dfd-A647.lif - st14-e12:Cell-25:c:2/4 z:10/26 - st14-e12	13	65	869	26697	2	10	791
	26	AP2x-377-Gal4_CyO (30508-1-M1-M) x UAS-LacZ 25C-DAPI+bgal-A488+En-CY3+Dfd-A647.lif - st14-e12:Cell-26:c:2/4 z:8/26 - st14-e12	12	83	954	29314	2	8	882
	27	AP2x-377-Gal4_CyO (30508-1-M1-M) x UAS-LacZ 25C-DAPI+bgal-A488+En-CY3+Dfd-A647.lif - st14-e12:Cell-27:c:2/4 z:10/26 - st14-e12	9	60	549	16883	2	10	495
	28	AP2x-377-Gal4_CyO (30508-1-M1-M) x UAS-LacZ 25C-DAPI+bgal-A488+En-CY3+Dfd-A647.lif - st14-e12:Cell-28:c:2/4 z:9/26 - st14-e12	13	70	914	28078	2	9	836
	29	AP2x-377-Gal4_CyO (30508-1-M1-M) x UAS-LacZ 25C-DAPI+bgal-A488+En-CY3+Dfd-A647.lif - st14-e12:Cell-29:c:2/4 z:10/26 - st14-e12	14	57	832	25573	2	10	748
	30	AP2x-377-Gal4_CyO (30508-1-M1-M) x UAS-LacZ 25C-DAPI+bgal-A488+En-CY3+Dfd-A647.lif - st14-e12:Cell-30:c:2/4 z:10/26 - st14-e12	11	68	737	22639	2	10	671
	31	AP2x-377-Gal4_CyO (30508-1-M1-M) x UAS-LacZ 25C-DAPI+bgal-A488+En-CY3+Dfd-A647.lif - st14-e12:BACKGROUND:c:2/4 z:8/26 - st14-e12	10	6	66	2029	2	8
	32	AP2x-377-Gal4_CyO (30508-1-M1-M) x UAS-LacZ 25C-DAPI+bgal-A488+En-CY3+Dfd-A647.lif - st14-e12:Cell-1:c:3/4 z:7/26 - st14-e12	14	8	109	3353	3	7	81	0.0858961	107.8	0.109589
	33	AP2x-377-Gal4_CyO (30508-1-M1-M) x UAS-LacZ 25C-DAPI+bgal-A488+En-CY3+Dfd-A647.lif - st14-e12:Cell-2:c:3/4 z:7/26 - st14-e12	13	4	53	1630	3	7	27	0.0319149
	34	AP2x-377-Gal4_CyO (30508-1-M1-M) x UAS-LacZ 25C-DAPI+bgal-A488+En-CY3+Dfd-A647.lif - st14-e12:Cell-3:c:3/4 z:6/26 - st14-e12	15	6	85	2613	3	6	55	0.0710594
	35	AP2x-377-Gal4_CyO (30508-1-M1-M) x UAS-LacZ 25C-DAPI+bgal-A488+En-CY3+Dfd-A647.lif - st14-e12:Cell-4:c:3/4 z:7/26 - st14-e12	13	9	108	3317	3	7	82	0.102886
	36	AP2x-377-Gal4_CyO (30508-1-M1-M) x UAS-LacZ 25C-DAPI+bgal-A488+En-CY3+Dfd-A647.lif - st14-e12:Cell-5:c:3/4 z:7/26 - st14-e12	15	6	100	3071	3	7	70	0.0620018
	37	AP2x-377-Gal4_CyO (30508-1-M1-M) x UAS-LacZ 25C-DAPI+bgal-A488+En-CY3+Dfd-A647.lif - st14-e12:Cell-6:c:3/4 z:7/26 - st14-e12	17	10	177	5440	3	7	143	0.12381
	38	AP2x-377-Gal4_CyO (30508-1-M1-M) x UAS-LacZ 25C-DAPI+bgal-A488+En-CY3+Dfd-A647.lif - st14-e12:Cell-7:c:3/4 z:6/26 - st14-e12	16	11	170	5225	3	6	138	0.147279
	39	AP2x-377-Gal4_CyO (30508-1-M1-M) x UAS-LacZ 25C-DAPI+bgal-A488+En-CY3+Dfd-A647.lif - st14-e12:Cell-8:c:3/4 z:7/26 - st14-e12	13	12	156	4792	3	7	130	0.148912
	40	AP2x-377-Gal4_CyO (30508-1-M1-M) x UAS-LacZ 25C-DAPI+bgal-A488+En-CY3+Dfd-A647.lif - st14-e12:Cell-9:c:3/4 z:8/26 - st14-e12	16	16	246	7560	3	8	214	0.163234
	41	AP2x-377-Gal4_CyO (30508-1-M1-M) x UAS-LacZ 25C-DAPI+bgal-A488+En-CY3+Dfd-A647.lif - st14-e12:Cell-10:c:3/4 z:8/26 - st14-e12	13	5	66	2039	3	8	40	0.0578035
	42	AP2x-377-Gal4_CyO (30508-1-M1-M) x UAS-LacZ 25C-DAPI+bgal-A488+En-CY3+Dfd-A647.lif - st14-e12:Cell-11:c:3/4 z:9/26 - st14-e12	14	12	159	4875	3	9	131	0.160343
	43	AP2x-377-Gal4_CyO (30508-1-M1-M) x UAS-LacZ 25C-DAPI+bgal-A488+En-CY3+Dfd-A647.lif - st14-e12:Cell-12:c:3/4 z:7/26 - st14-e12	21	5	107	3295	3	7	65	0.0610902
	44	AP2x-377-Gal4_CyO (30508-1-M1-M) x UAS-LacZ 25C-DAPI+bgal-A488+En-CY3+Dfd-A647.lif - st14-e12:Cell-13:c:3/4 z:6/26 - st14-e12	19	12	228	6994	3	6	190	0.180608
	45	AP2x-377-Gal4_CyO (30508-1-M1-M) x UAS-LacZ 25C-DAPI+bgal-A488+En-CY3+Dfd-A647.lif - st14-e12:Cell-14:c:3/4 z:7/26 - st14-e12	16	9	145	4455	3	7	113	0.0988626
	46	AP2x-377-Gal4_CyO (30508-1-M1-M) x UAS-LacZ 25C-DAPI+bgal-A488+En-CY3+Dfd-A647.lif - st14-e12:Cell-15:c:3/4 z:9/26 - st14-e12	14	16	219	6746	3	9	191	0.166087
	47	AP2x-377-Gal4_CyO (30508-1-M1-M) x UAS-LacZ 25C-DAPI+bgal-A488+En-CY3+Dfd-A647.lif - st14-e12:Cell-16:c:3/4 z:6/26 - st14-e12	17	7	113	3482	3	6	79	0.0916473
	48	AP2x-377-Gal4_CyO (30508-1-M1-M) x UAS-LacZ 25C-DAPI+bgal-A488+En-CY3+Dfd-A647.lif - st14-e12:Cell-17:c:3/4 z:7/26 - st14-e12	15	9	138	4237	3	7	108	0.0940767
	49	AP2x-377-Gal4_CyO (30508-1-M1-M) x UAS-LacZ 25C-DAPI+bgal-A488+En-CY3+Dfd-A647.lif - st14-e12:Cell-18:c:3/4 z:7/26 - st14-e12	13	10	127	3904	3	7	101	0.126884
	50	AP2x-377-Gal4_CyO (30508-1-M1-M) x UAS-LacZ 25C-DAPI+bgal-A488+En-CY3+Dfd-A647.lif - st14-e12:Cell-19:c:3/4 z:7/26 - st14-e12	16	13	214	6568	3	7	182	0.155556
	51	AP2x-377-Gal4_CyO (30508-1-M1-M) x UAS-LacZ 25C-DAPI+bgal-A488+En-CY3+Dfd-A647.lif - st14-e12:Cell-20:c:3/4 z:7/26 - st14-e12	15	17	253	7767	3	7	223	0.178829
	52	AP2x-377-Gal4_CyO (30508-1-M1-M) x UAS-LacZ 25C-DAPI+bgal-A488+En-CY3+Dfd-A647.lif - st14-e12:Cell-21:c:3/4 z:9/26 - st14-e12	13	4	58	1787	3	9	32	0.039312
	53	AP2x-377-Gal4_CyO (30508-1-M1-M) x UAS-LacZ 25C-DAPI+bgal-A488+En-CY3+Dfd-A647.lif - st14-e12:Cell-22:c:3/4 z:8/26 - st14-e12	15	21	325	10003	3	8	295	0.211167
	54	AP2x-377-Gal4_CyO (30508-1-M1-M) x UAS-LacZ 25C-DAPI+bgal-A488+En-CY3+Dfd-A647.lif - st14-e12:Cell-23:c:3/4 z:9/26 - st14-e12	12	7	85	2607	3	9	61	0.0870185
	55	AP2x-377-Gal4_CyO (30508-1-M1-M) x UAS-LacZ 25C-DAPI+bgal-A488+En-CY3+Dfd-A647.lif - st14-e12:Cell-24:c:3/4 z:9/26 - st14-e12	14	9	127	3905	3	9	99	0.0915819
	56	AP2x-377-Gal4_CyO (30508-1-M1-M) x UAS-LacZ 25C-DAPI+bgal-A488+En-CY3+Dfd-A647.lif - st14-e12:Cell-25:c:3/4 z:10/26 - st14-e12	13	10	130	3992	3	10	104	0.131479
	57	AP2x-377-Gal4_CyO (30508-1-M1-M) x UAS-LacZ 25C-DAPI+bgal-A488+En-CY3+Dfd-A647.lif - st14-e12:Cell-26:c:3/4 z:8/26 - st14-e12	12	5	62	1908	3	8	38	0.0430839
	58	AP2x-377-Gal4_CyO (30508-1-M1-M) x UAS-LacZ 25C-DAPI+bgal-A488+En-CY3+Dfd-A647.lif - st14-e12:Cell-27:c:3/4 z:10/26 - st14-e12	9	9	84	2590	3	10	66	0.133333
	59	AP2x-377-Gal4_CyO (30508-1-M1-M) x UAS-LacZ 25C-DAPI+bgal-A488+En-CY3+Dfd-A647.lif - st14-e12:Cell-28:c:3/4 z:9/26 - st14-e12	13	6	76	2343	3	9	50	0.0598086
	60	AP2x-377-Gal4_CyO (30508-1-M1-M) x UAS-LacZ 25C-DAPI+bgal-A488+En-CY3+Dfd-A647.lif - st14-e12:Cell-29:c:3/4 z:10/26 - st14-e12	14	4	65	1987	3	10	37	0.0494652
	61	AP2x-377-Gal4_CyO (30508-1-M1-M) x UAS-LacZ 25C-DAPI+bgal-A488+En-CY3+Dfd-A647.lif - st14-e12:Cell-30:c:3/4 z:10/26 - st14-e12	11	10	111	3427	3	10	89	0.132638
	62	AP2x-377-Gal4_CyO (30508-1-M1-M) x UAS-LacZ 25C-DAPI+bgal-A488+En-CY3+Dfd-A647.lif - st14-e12:BACKGROUND:c:3/4 z:8/26 - st14-e12	10	2	26	794	3	8
									CTCF		Average
st14-e18	cell	label	Area	Mean	IntDen	RawIntDen	channel	slice	CTCF	AP2/Dfd	AP2	AP2/Dfd
	1	AP2x-377-Gal4_CyO (30508-1-M1-M) x UAS-LacZ 25C-DAPI+bgal-A488+En-CY3+Dfd-A647.lif - st14-e18:Cell-1:c:2/4 z:7/36 - st14-e18	15	94	1420	43648	2	7	1330
	2	AP2x-377-Gal4_CyO (30508-1-M1-M) x UAS-LacZ 25C-DAPI+bgal-A488+En-CY3+Dfd-A647.lif - st14-e18:Cell-2:c:2/4 z:7/36 - st14-e18	15	120	1803	55432	2	7	1713
	3	AP2x-377-Gal4_CyO (30508-1-M1-M) x UAS-LacZ 25C-DAPI+bgal-A488+En-CY3+Dfd-A647.lif - st14-e18:Cell-3:c:2/4 z:7/36 - st14-e18	14	99	1342	41245	2	7	1258
	4	AP2x-377-Gal4_CyO (30508-1-M1-M) x UAS-LacZ 25C-DAPI+bgal-A488+En-CY3+Dfd-A647.lif - st14-e18:Cell-4:c:2/4 z:7/36 - st14-e18	14	105	1496	45971	2	7	1412
	5	AP2x-377-Gal4_CyO (30508-1-M1-M) x UAS-LacZ 25C-DAPI+bgal-A488+En-CY3+Dfd-A647.lif - st14-e18:Cell-5:c:2/4 z:8/36 - st14-e18	15	104	1575	48407	2	8	1485
	6	AP2x-377-Gal4_CyO (30508-1-M1-M) x UAS-LacZ 25C-DAPI+bgal-A488+En-CY3+Dfd-A647.lif - st14-e18:Cell-6:c:2/4 z:8/36 - st14-e18	12	112	1360	41794	2	8	1288
	7	AP2x-377-Gal4_CyO (30508-1-M1-M) x UAS-LacZ 25C-DAPI+bgal-A488+En-CY3+Dfd-A647.lif - st14-e18:Cell-7:c:2/4 z:9/36 - st14-e18	13	111	1442	44307	2	9	1364
	8	AP2x-377-Gal4_CyO (30508-1-M1-M) x UAS-LacZ 25C-DAPI+bgal-A488+En-CY3+Dfd-A647.lif - st14-e18:Cell-8:c:2/4 z:9/36 - st14-e18	13	112	1411	43366	2	9	1333
	9	AP2x-377-Gal4_CyO (30508-1-M1-M) x UAS-LacZ 25C-DAPI+bgal-A488+En-CY3+Dfd-A647.lif - st14-e18:Cell-9:c:2/4 z:10/36 - st14-e18	11	115	1304	40066	2	10	1238
	10	AP2x-377-Gal4_CyO (30508-1-M1-M) x UAS-LacZ 25C-DAPI+bgal-A488+En-CY3+Dfd-A647.lif - st14-e18:Cell-10:c:2/4 z:11/36 - st14-e18	11	157	1773	54485	2	11	1707
	11	AP2x-377-Gal4_CyO (30508-1-M1-M) x UAS-LacZ 25C-DAPI+bgal-A488+En-CY3+Dfd-A647.lif - st14-e18:Cell-11:c:2/4 z:11/36 - st14-e18	15	117	1725	53023	2	11	1635
	12	AP2x-377-Gal4_CyO (30508-1-M1-M) x UAS-LacZ 25C-DAPI+bgal-A488+En-CY3+Dfd-A647.lif - st14-e18:Cell-12:c:2/4 z:10/36 - st14-e18	14	88	1225	37647	2	10	1141
	13	AP2x-377-Gal4_CyO (30508-1-M1-M) x UAS-LacZ 25C-DAPI+bgal-A488+En-CY3+Dfd-A647.lif - st14-e18:Cell-13:c:2/4 z:10/36 - st14-e18	15	117	1793	55115	2	10	1703
	14	AP2x-377-Gal4_CyO (30508-1-M1-M) x UAS-LacZ 25C-DAPI+bgal-A488+En-CY3+Dfd-A647.lif - st14-e18:Cell-14:c:2/4 z:11/36 - st14-e18	16	106	1715	52700	2	11	1619
	15	AP2x-377-Gal4_CyO (30508-1-M1-M) x UAS-LacZ 25C-DAPI+bgal-A488+En-CY3+Dfd-A647.lif - st14-e18:Cell-15:c:2/4 z:11/36 - st14-e18	16	98	1575	48394	2	11	1479
	16	AP2x-377-Gal4_CyO (30508-1-M1-M) x UAS-LacZ 25C-DAPI+bgal-A488+En-CY3+Dfd-A647.lif - st14-e18:Cell-16:c:2/4 z:13/36 - st14-e18	14	122	1743	53580	2	13	1659
	17	AP2x-377-Gal4_CyO (30508-1-M1-M) x UAS-LacZ 25C-DAPI+bgal-A488+En-CY3+Dfd-A647.lif - st14-e18:Cell-17:c:2/4 z:14/36 - st14-e18	18	100	1786	54894	2	14	1678
	18	AP2x-377-Gal4_CyO (30508-1-M1-M) x UAS-LacZ 25C-DAPI+bgal-A488+En-CY3+Dfd-A647.lif - st14-e18:Cell-18:c:2/4 z:13/36 - st14-e18	16	105	1725	53015	2	13	1629
	19	AP2x-377-Gal4_CyO (30508-1-M1-M) x UAS-LacZ 25C-DAPI+bgal-A488+En-CY3+Dfd-A647.lif - st14-e18:Cell-19:c:2/4 z:14/36 - st14-e18	15	89	1319	40527	2	14	1229
	20	AP2x-377-Gal4_CyO (30508-1-M1-M) x UAS-LacZ 25C-DAPI+bgal-A488+En-CY3+Dfd-A647.lif - st14-e18:Cell-20:c:2/4 z:10/36 - st14-e18	11	94	1028	31587	2	10	962
	21	AP2x-377-Gal4_CyO (30508-1-M1-M) x UAS-LacZ 25C-DAPI+bgal-A488+En-CY3+Dfd-A647.lif - st14-e18:Cell-21:c:2/4 z:10/36 - st14-e18	11	71	789	24238	2	10	723
	22	AP2x-377-Gal4_CyO (30508-1-M1-M) x UAS-LacZ 25C-DAPI+bgal-A488+En-CY3+Dfd-A647.lif - st14-e18:Cell-22:c:2/4 z:10/36 - st14-e18	14	96	1352	41547	2	10	1268
	23	AP2x-377-Gal4_CyO (30508-1-M1-M) x UAS-LacZ 25C-DAPI+bgal-A488+En-CY3+Dfd-A647.lif - st14-e18:Cell-23:c:2/4 z:11/36 - st14-e18	12	96	1189	36539	2	11	1117
	24	AP2x-377-Gal4_CyO (30508-1-M1-M) x UAS-LacZ 25C-DAPI+bgal-A488+En-CY3+Dfd-A647.lif - st14-e18:Cell-24:c:2/4 z:11/36 - st14-e18	15	94	1393	42803	2	11	1303
	25	AP2x-377-Gal4_CyO (30508-1-M1-M) x UAS-LacZ 25C-DAPI+bgal-A488+En-CY3+Dfd-A647.lif - st14-e18:Cell-25:c:2/4 z:12/36 - st14-e18	14	97	1380	42410	2	12	1296
	26	AP2x-377-Gal4_CyO (30508-1-M1-M) x UAS-LacZ 25C-DAPI+bgal-A488+En-CY3+Dfd-A647.lif - st14-e18:Cell-26:c:2/4 z:13/36 - st14-e18	16	119	1943	59705	2	13	1847
	27	AP2x-377-Gal4_CyO (30508-1-M1-M) x UAS-LacZ 25C-DAPI+bgal-A488+En-CY3+Dfd-A647.lif - st14-e18:Cell-27:c:2/4 z:13/36 - st14-e18	14	106	1442	44316	2	13	1358
	28	AP2x-377-Gal4_CyO (30508-1-M1-M) x UAS-LacZ 25C-DAPI+bgal-A488+En-CY3+Dfd-A647.lif - st14-e18:Cell-28:c:2/4 z:13/36 - st14-e18	10	84	804	24706	2	13	744
	29	AP2x-377-Gal4_CyO (30508-1-M1-M) x UAS-LacZ 25C-DAPI+bgal-A488+En-CY3+Dfd-A647.lif - st14-e18:Cell-29:c:2/4 z:13/36 - st14-e18	15	93	1350	41495	2	13	1260
	30	AP2x-377-Gal4_CyO (30508-1-M1-M) x UAS-LacZ 25C-DAPI+bgal-A488+En-CY3+Dfd-A647.lif - st14-e18:Cell-30:c:2/4 z:13/36 - st14-e18	17	97	1628	50037	2	13	1526
	31	AP2x-377-Gal4_CyO (30508-1-M1-M) x UAS-LacZ 25C-DAPI+bgal-A488+En-CY3+Dfd-A647.lif - st14-e18:Cell-31:c:2/4 z:12/36 - st14-e18	16	106	1667	51245	2	12	1571
	32	AP2x-377-Gal4_CyO (30508-1-M1-M) x UAS-LacZ 25C-DAPI+bgal-A488+En-CY3+Dfd-A647.lif - st14-e18:BACKGROUND:c:2/4 z:12/36 - st14-e18	13	6	77	2359	2	12
	33	AP2x-377-Gal4_CyO (30508-1-M1-M) x UAS-LacZ 25C-DAPI+bgal-A488+En-CY3+Dfd-A647.lif - st14-e18:Cell-1:c:3/4 z:7/36 - st14-e18	15	28	417	12819	3	7	387	0.290977	284.645	0.21013
	34	AP2x-377-Gal4_CyO (30508-1-M1-M) x UAS-LacZ 25C-DAPI+bgal-A488+En-CY3+Dfd-A647.lif - st14-e18:Cell-2:c:3/4 z:7/36 - st14-e18	15	17	262	8055	3	7	232	0.135435
	35	AP2x-377-Gal4_CyO (30508-1-M1-M) x UAS-LacZ 25C-DAPI+bgal-A488+En-CY3+Dfd-A647.lif - st14-e18:Cell-3:c:3/4 z:7/36 - st14-e18	14	9	120	3681	3	7	92	0.073132
	36	AP2x-377-Gal4_CyO (30508-1-M1-M) x UAS-LacZ 25C-DAPI+bgal-A488+En-CY3+Dfd-A647.lif - st14-e18:Cell-4:c:3/4 z:7/36 - st14-e18	14	24	347	10656	3	7	319	0.225921
	37	AP2x-377-Gal4_CyO (30508-1-M1-M) x UAS-LacZ 25C-DAPI+bgal-A488+En-CY3+Dfd-A647.lif - st14-e18:Cell-5:c:3/4 z:8/36 - st14-e18	15	27	403	12397	3	8	373	0.251178
	38	AP2x-377-Gal4_CyO (30508-1-M1-M) x UAS-LacZ 25C-DAPI+bgal-A488+En-CY3+Dfd-A647.lif - st14-e18:Cell-6:c:3/4 z:8/36 - st14-e18	12	32	385	11819	3	8	361	0.28028
	39	AP2x-377-Gal4_CyO (30508-1-M1-M) x UAS-LacZ 25C-DAPI+bgal-A488+En-CY3+Dfd-A647.lif - st14-e18:Cell-7:c:3/4 z:9/36 - st14-e18	13	26	339	10434	3	9	313	0.229472
	40	AP2x-377-Gal4_CyO (30508-1-M1-M) x UAS-LacZ 25C-DAPI+bgal-A488+En-CY3+Dfd-A647.lif - st14-e18:Cell-8:c:3/4 z:9/36 - st14-e18	13	13	167	5142	3	9	141	0.105776
	41	AP2x-377-Gal4_CyO (30508-1-M1-M) x UAS-LacZ 25C-DAPI+bgal-A488+En-CY3+Dfd-A647.lif - st14-e18:Cell-9:c:3/4 z:10/36 - st14-e18	11	6	69	2109	3	10	47	0.0379645
	42	AP2x-377-Gal4_CyO (30508-1-M1-M) x UAS-LacZ 25C-DAPI+bgal-A488+En-CY3+Dfd-A647.lif - st14-e18:Cell-10:c:3/4 z:11/36 - st14-e18	11	23	258	7939	3	11	236	0.138254
	43	AP2x-377-Gal4_CyO (30508-1-M1-M) x UAS-LacZ 25C-DAPI+bgal-A488+En-CY3+Dfd-A647.lif - st14-e18:Cell-11:c:3/4 z:11/36 - st14-e18	15	15	215	6609	3	11	185	0.11315
	44	AP2x-377-Gal4_CyO (30508-1-M1-M) x UAS-LacZ 25C-DAPI+bgal-A488+En-CY3+Dfd-A647.lif - st14-e18:Cell-12:c:3/4 z:10/36 - st14-e18	14	8	116	3573	3	10	88	0.0771253
	45	AP2x-377-Gal4_CyO (30508-1-M1-M) x UAS-LacZ 25C-DAPI+bgal-A488+En-CY3+Dfd-A647.lif - st14-e18:Cell-13:c:3/4 z:10/36 - st14-e18	15	27	423	12995	3	10	393	0.230769
	46	AP2x-377-Gal4_CyO (30508-1-M1-M) x UAS-LacZ 25C-DAPI+bgal-A488+En-CY3+Dfd-A647.lif - st14-e18:Cell-14:c:3/4 z:11/36 - st14-e18	16	17	278	8550	3	11	246	0.151946
	47	AP2x-377-Gal4_CyO (30508-1-M1-M) x UAS-LacZ 25C-DAPI+bgal-A488+En-CY3+Dfd-A647.lif - st14-e18:Cell-15:c:3/4 z:11/36 - st14-e18	16	28	456	14005	3	11	424	0.28668
	48	AP2x-377-Gal4_CyO (30508-1-M1-M) x UAS-LacZ 25C-DAPI+bgal-A488+En-CY3+Dfd-A647.lif - st14-e18:Cell-16:c:3/4 z:13/36 - st14-e18	14	22	320	9824	3	13	292	0.17601
	49	AP2x-377-Gal4_CyO (30508-1-M1-M) x UAS-LacZ 25C-DAPI+bgal-A488+En-CY3+Dfd-A647.lif - st14-e18:Cell-17:c:3/4 z:14/36 - st14-e18	18	21	382	11746	3	14	346	0.206198
	50	AP2x-377-Gal4_CyO (30508-1-M1-M) x UAS-LacZ 25C-DAPI+bgal-A488+En-CY3+Dfd-A647.lif - st14-e18:Cell-18:c:3/4 z:13/36 - st14-e18	16	28	460	14153	3	13	428	0.262738
	51	AP2x-377-Gal4_CyO (30508-1-M1-M) x UAS-LacZ 25C-DAPI+bgal-A488+En-CY3+Dfd-A647.lif - st14-e18:Cell-19:c:3/4 z:14/36 - st14-e18	15	26	389	11957	3	14	359	0.292107
	52	AP2x-377-Gal4_CyO (30508-1-M1-M) x UAS-LacZ 25C-DAPI+bgal-A488+En-CY3+Dfd-A647.lif - st14-e18:Cell-20:c:3/4 z:10/36 - st14-e18	11	24	264	8109	3	10	242	0.251559
	53	AP2x-377-Gal4_CyO (30508-1-M1-M) x UAS-LacZ 25C-DAPI+bgal-A488+En-CY3+Dfd-A647.lif - st14-e18:Cell-21:c:3/4 z:10/36 - st14-e18	11	26	294	9028	3	10	272	0.37621
	54	AP2x-377-Gal4_CyO (30508-1-M1-M) x UAS-LacZ 25C-DAPI+bgal-A488+En-CY3+Dfd-A647.lif - st14-e18:Cell-22:c:3/4 z:10/36 - st14-e18	14	26	373	11451	3	10	345	0.272082
	55	AP2x-377-Gal4_CyO (30508-1-M1-M) x UAS-LacZ 25C-DAPI+bgal-A488+En-CY3+Dfd-A647.lif - st14-e18:Cell-23:c:3/4 z:11/36 - st14-e18	12	28	351	10790	3	11	327	0.292748
	56	AP2x-377-Gal4_CyO (30508-1-M1-M) x UAS-LacZ 25C-DAPI+bgal-A488+En-CY3+Dfd-A647.lif - st14-e18:Cell-24:c:3/4 z:11/36 - st14-e18	15	13	186	5715	3	11	156	0.119724
	57	AP2x-377-Gal4_CyO (30508-1-M1-M) x UAS-LacZ 25C-DAPI+bgal-A488+En-CY3+Dfd-A647.lif - st14-e18:Cell-25:c:3/4 z:12/36 - st14-e18	14	22	313	9626	3	12	285	0.219907
	58	AP2x-377-Gal4_CyO (30508-1-M1-M) x UAS-LacZ 25C-DAPI+bgal-A488+En-CY3+Dfd-A647.lif - st14-e18:Cell-26:c:3/4 z:13/36 - st14-e18	16	33	534	16416	3	13	502	0.271792
	59	AP2x-377-Gal4_CyO (30508-1-M1-M) x UAS-LacZ 25C-DAPI+bgal-A488+En-CY3+Dfd-A647.lif - st14-e18:Cell-27:c:3/4 z:13/36 - st14-e18	14	31	422	12968	3	13	394	0.290133
	60	AP2x-377-Gal4_CyO (30508-1-M1-M) x UAS-LacZ 25C-DAPI+bgal-A488+En-CY3+Dfd-A647.lif - st14-e18:Cell-28:c:3/4 z:13/36 - st14-e18	10	18	172	5295	3	13	152	0.204301
	61	AP2x-377-Gal4_CyO (30508-1-M1-M) x UAS-LacZ 25C-DAPI+bgal-A488+En-CY3+Dfd-A647.lif - st14-e18:Cell-29:c:3/4 z:13/36 - st14-e18	15	38	552	16965	3	13	522	0.414286
	62	AP2x-377-Gal4_CyO (30508-1-M1-M) x UAS-LacZ 25C-DAPI+bgal-A488+En-CY3+Dfd-A647.lif - st14-e18:Cell-30:c:3/4 z:13/36 - st14-e18	17	14	239	7355	3	13	205	0.134338
	63	AP2x-377-Gal4_CyO (30508-1-M1-M) x UAS-LacZ 25C-DAPI+bgal-A488+En-CY3+Dfd-A647.lif - st14-e18:Cell-31:c:3/4 z:12/36 - st14-e18	16	12	192	5913	3	12	160	0.101846
	64	AP2x-377-Gal4_CyO (30508-1-M1-M) x UAS-LacZ 25C-DAPI+bgal-A488+En-CY3+Dfd-A647.lif - st14-e18:BACKGROUND:c:3/4 z:12/36 - st14-e18	13	2	29	901	3	12
	AP2x-377-D2mt x UAS-LacZ
									CTCF		Average
st14-e2	cell	label	Area	Mean	IntDen	RawIntDen	channel	slice	CTCF	AP2/Dfd	AP2	AP2/Dfd
	1	AP2x-377-D2mt-Gal4_CyO (30508-7-M2-M) x UAS-LacZ 25C-DAPI+bgal-A488+En-CY3+Dfd-A647.lif - st14-e2:Cell-1:c:2/4 z:8/37 - st14-e2	16	44	712	21890	2	8	632
	2	AP2x-377-D2mt-Gal4_CyO (30508-7-M2-M) x UAS-LacZ 25C-DAPI+bgal-A488+En-CY3+Dfd-A647.lif - st14-e2:Cell-2:c:2/4 z:8/37 - st14-e2	16	47	749	23023	2	8	669
	3	AP2x-377-D2mt-Gal4_CyO (30508-7-M2-M) x UAS-LacZ 25C-DAPI+bgal-A488+En-CY3+Dfd-A647.lif - st14-e2:Cell-3:c:2/4 z:8/37 - st14-e2	14	45	638	19612	2	8	568
	4	AP2x-377-D2mt-Gal4_CyO (30508-7-M2-M) x UAS-LacZ 25C-DAPI+bgal-A488+En-CY3+Dfd-A647.lif - st14-e2:Cell-4:c:2/4 z:9/37 - st14-e2	14	50	688	21146	2	9	618
	5	AP2x-377-D2mt-Gal4_CyO (30508-7-M2-M) x UAS-LacZ 25C-DAPI+bgal-A488+En-CY3+Dfd-A647.lif - st14-e2:Cell-5:c:2/4 z:10/37 - st14-e2	13	57	751	23087	2	10	686
	6	AP2x-377-D2mt-Gal4_CyO (30508-7-M2-M) x UAS-LacZ 25C-DAPI+bgal-A488+En-CY3+Dfd-A647.lif - st14-e2:Cell-6:c:2/4 z:10/37 - st14-e2	15	54	792	24352	2	10	717
	7	AP2x-377-D2mt-Gal4_CyO (30508-7-M2-M) x UAS-LacZ 25C-DAPI+bgal-A488+En-CY3+Dfd-A647.lif - st14-e2:Cell-7:c:2/4 z:11/37 - st14-e2	16	53	859	26394	2	11	779
	8	AP2x-377-D2mt-Gal4_CyO (30508-7-M2-M) x UAS-LacZ 25C-DAPI+bgal-A488+En-CY3+Dfd-A647.lif - st14-e2:Cell-8:c:2/4 z:12/37 - st14-e2	10	60	628	19291	2	12	578
	9	AP2x-377-D2mt-Gal4_CyO (30508-7-M2-M) x UAS-LacZ 25C-DAPI+bgal-A488+En-CY3+Dfd-A647.lif - st14-e2:Cell-9:c:2/4 z:12/37 - st14-e2	13	62	800	24599	2	12	735
	10	AP2x-377-D2mt-Gal4_CyO (30508-7-M2-M) x UAS-LacZ 25C-DAPI+bgal-A488+En-CY3+Dfd-A647.lif - st14-e2:Cell-10:c:2/4 z:11/37 - st14-e2	12	56	676	20771	2	11	616
	11	AP2x-377-D2mt-Gal4_CyO (30508-7-M2-M) x UAS-LacZ 25C-DAPI+bgal-A488+En-CY3+Dfd-A647.lif - st14-e2:Cell-11:c:2/4 z:11/37 - st14-e2	12	46	565	17375	2	11	505
	12	AP2x-377-D2mt-Gal4_CyO (30508-7-M2-M) x UAS-LacZ 25C-DAPI+bgal-A488+En-CY3+Dfd-A647.lif - st14-e2:Cell-12:c:2/4 z:12/37 - st14-e2	12	51	617	18974	2	12	557
	13	AP2x-377-D2mt-Gal4_CyO (30508-7-M2-M) x UAS-LacZ 25C-DAPI+bgal-A488+En-CY3+Dfd-A647.lif - st14-e2:Cell-13:c:2/4 z:12/37 - st14-e2	12	40	479	14726	2	12	419
	14	AP2x-377-D2mt-Gal4_CyO (30508-7-M2-M) x UAS-LacZ 25C-DAPI+bgal-A488+En-CY3+Dfd-A647.lif - st14-e2:Cell-14:c:2/4 z:13/37 - st14-e2	12	40	475	14596	2	13	415
	15	AP2x-377-D2mt-Gal4_CyO (30508-7-M2-M) x UAS-LacZ 25C-DAPI+bgal-A488+En-CY3+Dfd-A647.lif - st14-e2:Cell-15:c:2/4 z:14/37 - st14-e2	14	48	658	20224	2	14	588
	16	AP2x-377-D2mt-Gal4_CyO (30508-7-M2-M) x UAS-LacZ 25C-DAPI+bgal-A488+En-CY3+Dfd-A647.lif - st14-e2:Cell-16:c:2/4 z:13/37 - st14-e2	14	46	651	20011	2	13	581
	17	AP2x-377-D2mt-Gal4_CyO (30508-7-M2-M) x UAS-LacZ 25C-DAPI+bgal-A488+En-CY3+Dfd-A647.lif - st14-e2:Cell-17:c:2/4 z:14/37 - st14-e2	14	49	685	21056	2	14	615
	18	AP2x-377-D2mt-Gal4_CyO (30508-7-M2-M) x UAS-LacZ 25C-DAPI+bgal-A488+En-CY3+Dfd-A647.lif - st14-e2:Cell-18:c:2/4 z:12/37 - st14-e2	13	42	538	16549	2	12	473
	19	AP2x-377-D2mt-Gal4_CyO (30508-7-M2-M) x UAS-LacZ 25C-DAPI+bgal-A488+En-CY3+Dfd-A647.lif - st14-e2:Cell-19:c:2/4 z:15/37 - st14-e2	13	47	601	18461	2	15	536
	20	AP2x-377-D2mt-Gal4_CyO (30508-7-M2-M) x UAS-LacZ 25C-DAPI+bgal-A488+En-CY3+Dfd-A647.lif - st14-e2:Cell-20:c:2/4 z:13/37 - st14-e2	16	47	762	23418	2	13	682
	21	AP2x-377-D2mt-Gal4_CyO (30508-7-M2-M) x UAS-LacZ 25C-DAPI+bgal-A488+En-CY3+Dfd-A647.lif - st14-e2:Cell-21:c:2/4 z:14/37 - st14-e2	12	49	591	18177	2	14	531
	22	AP2x-377-D2mt-Gal4_CyO (30508-7-M2-M) x UAS-LacZ 25C-DAPI+bgal-A488+En-CY3+Dfd-A647.lif - st14-e2:Cell-22:c:2/4 z:14/37 - st14-e2	15	54	826	25399	2	14	751
	23	AP2x-377-D2mt-Gal4_CyO (30508-7-M2-M) x UAS-LacZ 25C-DAPI+bgal-A488+En-CY3+Dfd-A647.lif - st14-e2:Cell-23:c:2/4 z:14/37 - st14-e2	16	62	988	30376	2	14	908
	24	AP2x-377-D2mt-Gal4_CyO (30508-7-M2-M) x UAS-LacZ 25C-DAPI+bgal-A488+En-CY3+Dfd-A647.lif - st14-e2:Cell-24:c:2/4 z:16/37 - st14-e2	14	57	775	23806	2	16	705
	25	AP2x-377-D2mt-Gal4_CyO (30508-7-M2-M) x UAS-LacZ 25C-DAPI+bgal-A488+En-CY3+Dfd-A647.lif - st14-e2:Cell-25:c:2/4 z:16/37 - st14-e2	16	44	714	21948	2	16	634
	26	AP2x-377-D2mt-Gal4_CyO (30508-7-M2-M) x UAS-LacZ 25C-DAPI+bgal-A488+En-CY3+Dfd-A647.lif - st14-e2:Cell-26:c:2/4 z:16/37 - st14-e2	15	47	696	21400	2	16	621
	27	AP2x-377-D2mt-Gal4_CyO (30508-7-M2-M) x UAS-LacZ 25C-DAPI+bgal-A488+En-CY3+Dfd-A647.lif - st14-e2:Cell-27:c:2/4 z:17/37 - st14-e2	16	45	728	22364	2	17	648
	28	AP2x-377-D2mt-Gal4_CyO (30508-7-M2-M) x UAS-LacZ 25C-DAPI+bgal-A488+En-CY3+Dfd-A647.lif - st14-e2:Cell-28:c:2/4 z:18/37 - st14-e2	14	50	727	22345	2	18	657
	29	AP2x-377-D2mt-Gal4_CyO (30508-7-M2-M) x UAS-LacZ 25C-DAPI+bgal-A488+En-CY3+Dfd-A647.lif - st14-e2:Cell-29:c:2/4 z:19/37 - st14-e2	13	60	765	23510	2	19	700
	30	AP2x-377-D2mt-Gal4_CyO (30508-7-M2-M) x UAS-LacZ 25C-DAPI+bgal-A488+En-CY3+Dfd-A647.lif - st14-e2:Cell-30:c:2/4 z:19/37 - st14-e2	12	55	676	20768	2	19	616
	31	AP2x-377-D2mt-Gal4_CyO (30508-7-M2-M) x UAS-LacZ 25C-DAPI+bgal-A488+En-CY3+Dfd-A647.lif - st14-e2:BACKGROUND:c:2/4 z:13/37 - st14-e2	9	5	44	1358	2	13
	32	AP2x-377-D2mt-Gal4_CyO (30508-7-M2-M) x UAS-LacZ 25C-DAPI+bgal-A488+En-CY3+Dfd-A647.lif - st14-e2:Cell-1:c:3/4 z:8/37 - st14-e2	16	25	413	12695	3	8	381	0.602848	172	0.281438
	33	AP2x-377-D2mt-Gal4_CyO (30508-7-M2-M) x UAS-LacZ 25C-DAPI+bgal-A488+En-CY3+Dfd-A647.lif - st14-e2:Cell-2:c:3/4 z:8/37 - st14-e2	16	8	135	4138	3	8	103	0.153961
	34	AP2x-377-D2mt-Gal4_CyO (30508-7-M2-M) x UAS-LacZ 25C-DAPI+bgal-A488+En-CY3+Dfd-A647.lif - st14-e2:Cell-3:c:3/4 z:8/37 - st14-e2	14	31	429	13195	3	8	401	0.705986
	35	AP2x-377-D2mt-Gal4_CyO (30508-7-M2-M) x UAS-LacZ 25C-DAPI+bgal-A488+En-CY3+Dfd-A647.lif - st14-e2:Cell-4:c:3/4 z:9/37 - st14-e2	14	23	311	9549	3	9	283	0.457929
	36	AP2x-377-D2mt-Gal4_CyO (30508-7-M2-M) x UAS-LacZ 25C-DAPI+bgal-A488+En-CY3+Dfd-A647.lif - st14-e2:Cell-5:c:3/4 z:10/37 - st14-e2	13	6	74	2285	3	10	48	0.0699708
	37	AP2x-377-D2mt-Gal4_CyO (30508-7-M2-M) x UAS-LacZ 25C-DAPI+bgal-A488+En-CY3+Dfd-A647.lif - st14-e2:Cell-6:c:3/4 z:10/37 - st14-e2	15	13	199	6127	3	10	169	0.235704
	38	AP2x-377-D2mt-Gal4_CyO (30508-7-M2-M) x UAS-LacZ 25C-DAPI+bgal-A488+En-CY3+Dfd-A647.lif - st14-e2:Cell-7:c:3/4 z:11/37 - st14-e2	16	6	90	2752	3	11	58	0.0744544
	39	AP2x-377-D2mt-Gal4_CyO (30508-7-M2-M) x UAS-LacZ 25C-DAPI+bgal-A488+En-CY3+Dfd-A647.lif - st14-e2:Cell-8:c:3/4 z:12/37 - st14-e2	10	22	228	7002	3	12	208	0.359862
	40	AP2x-377-D2mt-Gal4_CyO (30508-7-M2-M) x UAS-LacZ 25C-DAPI+bgal-A488+En-CY3+Dfd-A647.lif - st14-e2:Cell-9:c:3/4 z:12/37 - st14-e2	13	10	128	3919	3	12	102	0.138776
	41	AP2x-377-D2mt-Gal4_CyO (30508-7-M2-M) x UAS-LacZ 25C-DAPI+bgal-A488+En-CY3+Dfd-A647.lif - st14-e2:Cell-10:c:3/4 z:11/37 - st14-e2	12	19	234	7192	3	11	210	0.340909
	42	AP2x-377-D2mt-Gal4_CyO (30508-7-M2-M) x UAS-LacZ 25C-DAPI+bgal-A488+En-CY3+Dfd-A647.lif - st14-e2:Cell-11:c:3/4 z:11/37 - st14-e2	12	12	143	4410	3	11	119	0.235644
	43	AP2x-377-D2mt-Gal4_CyO (30508-7-M2-M) x UAS-LacZ 25C-DAPI+bgal-A488+En-CY3+Dfd-A647.lif - st14-e2:Cell-12:c:3/4 z:12/37 - st14-e2	12	29	348	10692	3	12	324	0.581688
	44	AP2x-377-D2mt-Gal4_CyO (30508-7-M2-M) x UAS-LacZ 25C-DAPI+bgal-A488+En-CY3+Dfd-A647.lif - st14-e2:Cell-13:c:3/4 z:12/37 - st14-e2	12	20	232	7145	3	12	208	0.49642
	45	AP2x-377-D2mt-Gal4_CyO (30508-7-M2-M) x UAS-LacZ 25C-DAPI+bgal-A488+En-CY3+Dfd-A647.lif - st14-e2:Cell-14:c:3/4 z:13/37 - st14-e2	12	9	109	3362	3	13	85	0.204819
	46	AP2x-377-D2mt-Gal4_CyO (30508-7-M2-M) x UAS-LacZ 25C-DAPI+bgal-A488+En-CY3+Dfd-A647.lif - st14-e2:Cell-15:c:3/4 z:14/37 - st14-e2	14	17	239	7344	3	14	211	0.358844
	47	AP2x-377-D2mt-Gal4_CyO (30508-7-M2-M) x UAS-LacZ 25C-DAPI+bgal-A488+En-CY3+Dfd-A647.lif - st14-e2:Cell-16:c:3/4 z:13/37 - st14-e2	14	9	129	3980	3	13	101	0.173838
	48	AP2x-377-D2mt-Gal4_CyO (30508-7-M2-M) x UAS-LacZ 25C-DAPI+bgal-A488+En-CY3+Dfd-A647.lif - st14-e2:Cell-17:c:3/4 z:14/37 - st14-e2	14	9	123	3770	3	14	95	0.154472
	49	AP2x-377-D2mt-Gal4_CyO (30508-7-M2-M) x UAS-LacZ 25C-DAPI+bgal-A488+En-CY3+Dfd-A647.lif - st14-e2:Cell-18:c:3/4 z:12/37 - st14-e2	13	4	54	1673	3	12	28	0.0591966
	50	AP2x-377-D2mt-Gal4_CyO (30508-7-M2-M) x UAS-LacZ 25C-DAPI+bgal-A488+En-CY3+Dfd-A647.lif - st14-e2:Cell-19:c:3/4 z:15/37 - st14-e2	13	8	103	3160	3	15	77	0.143657
	51	AP2x-377-D2mt-Gal4_CyO (30508-7-M2-M) x UAS-LacZ 25C-DAPI+bgal-A488+En-CY3+Dfd-A647.lif - st14-e2:Cell-20:c:3/4 z:13/37 - st14-e2	16	23	369	11348	3	13	337	0.494135
	52	AP2x-377-D2mt-Gal4_CyO (30508-7-M2-M) x UAS-LacZ 25C-DAPI+bgal-A488+En-CY3+Dfd-A647.lif - st14-e2:Cell-21:c:3/4 z:14/37 - st14-e2	12	10	116	3562	3	14	92	0.173258
	53	AP2x-377-D2mt-Gal4_CyO (30508-7-M2-M) x UAS-LacZ 25C-DAPI+bgal-A488+En-CY3+Dfd-A647.lif - st14-e2:Cell-22:c:3/4 z:14/37 - st14-e2	15	13	192	5891	3	14	162	0.215712
	54	AP2x-377-D2mt-Gal4_CyO (30508-7-M2-M) x UAS-LacZ 25C-DAPI+bgal-A488+En-CY3+Dfd-A647.lif - st14-e2:Cell-23:c:3/4 z:14/37 - st14-e2	16	10	155	4774	3	14	123	0.135463
	55	AP2x-377-D2mt-Gal4_CyO (30508-7-M2-M) x UAS-LacZ 25C-DAPI+bgal-A488+En-CY3+Dfd-A647.lif - st14-e2:Cell-24:c:3/4 z:16/37 - st14-e2	14	25	337	10358	3	16	309	0.438298
	56	AP2x-377-D2mt-Gal4_CyO (30508-7-M2-M) x UAS-LacZ 25C-DAPI+bgal-A488+En-CY3+Dfd-A647.lif - st14-e2:Cell-25:c:3/4 z:16/37 - st14-e2	16	17	267	8214	3	16	235	0.370662
	57	AP2x-377-D2mt-Gal4_CyO (30508-7-M2-M) x UAS-LacZ 25C-DAPI+bgal-A488+En-CY3+Dfd-A647.lif - st14-e2:Cell-26:c:3/4 z:16/37 - st14-e2	15	6	94	2904	3	16	64	0.10306
	58	AP2x-377-D2mt-Gal4_CyO (30508-7-M2-M) x UAS-LacZ 25C-DAPI+bgal-A488+En-CY3+Dfd-A647.lif - st14-e2:Cell-27:c:3/4 z:17/37 - st14-e2	16	8	123	3788	3	17	91	0.140432
	59	AP2x-377-D2mt-Gal4_CyO (30508-7-M2-M) x UAS-LacZ 25C-DAPI+bgal-A488+En-CY3+Dfd-A647.lif - st14-e2:Cell-28:c:3/4 z:18/37 - st14-e2	14	15	209	6435	3	18	181	0.275495
	60	AP2x-377-D2mt-Gal4_CyO (30508-7-M2-M) x UAS-LacZ 25C-DAPI+bgal-A488+En-CY3+Dfd-A647.lif - st14-e2:Cell-29:c:3/4 z:19/37 - st14-e2	13	14	173	5318	3	19	147	0.21
	61	AP2x-377-D2mt-Gal4_CyO (30508-7-M2-M) x UAS-LacZ 25C-DAPI+bgal-A488+En-CY3+Dfd-A647.lif - st14-e2:Cell-30:c:3/4 z:19/37 - st14-e2	12	19	232	7118	3	19	208	0.337662
	62	AP2x-377-D2mt-Gal4_CyO (30508-7-M2-M) x UAS-LacZ 25C-DAPI+bgal-A488+En-CY3+Dfd-A647.lif - st14-e2:BACKGROUND:c:3/4 z:13/37 - st14-e2	9	2	20	609	3	13
									CTCF		Average
st14-e3	cell	label	Area	Mean	IntDen	RawIntDen	channel	slice	CTCF	AP2/Dfd	AP2	AP2/Dfd
	1	AP2x-377-D2mt-Gal4_CyO (30508-7-M2-M) x UAS-LacZ 25C-DAPI+bgal-A488+En-CY3+Dfd-A647.lif - st14-e3:Cell-1:c:2/4 z:10/42 - st14-e3	16	43	671	20616	2	10	575
	2	AP2x-377-D2mt-Gal4_CyO (30508-7-M2-M) x UAS-LacZ 25C-DAPI+bgal-A488+En-CY3+Dfd-A647.lif - st14-e3:Cell-2:c:2/4 z:9/42 - st14-e3	12	45	536	16466	2	9	464
	3	AP2x-377-D2mt-Gal4_CyO (30508-7-M2-M) x UAS-LacZ 25C-DAPI+bgal-A488+En-CY3+Dfd-A647.lif - st14-e3:Cell-3:c:2/4 z:9/42 - st14-e3	11	44	503	15452	2	9	437
	4	AP2x-377-D2mt-Gal4_CyO (30508-7-M2-M) x UAS-LacZ 25C-DAPI+bgal-A488+En-CY3+Dfd-A647.lif - st14-e3:Cell-4:c:2/4 z:9/42 - st14-e3	14	45	633	19455	2	9	549
	5	AP2x-377-D2mt-Gal4_CyO (30508-7-M2-M) x UAS-LacZ 25C-DAPI+bgal-A488+En-CY3+Dfd-A647.lif - st14-e3:Cell-5:c:2/4 z:9/42 - st14-e3	13	49	659	20240	2	9	581
	6	AP2x-377-D2mt-Gal4_CyO (30508-7-M2-M) x UAS-LacZ 25C-DAPI+bgal-A488+En-CY3+Dfd-A647.lif - st14-e3:Cell-6:c:2/4 z:10/42 - st14-e3	13	59	771	23702	2	10	693
	7	AP2x-377-D2mt-Gal4_CyO (30508-7-M2-M) x UAS-LacZ 25C-DAPI+bgal-A488+En-CY3+Dfd-A647.lif - st14-e3:Cell-7:c:2/4 z:10/42 - st14-e3	14	51	719	22093	2	10	635
	8	AP2x-377-D2mt-Gal4_CyO (30508-7-M2-M) x UAS-LacZ 25C-DAPI+bgal-A488+En-CY3+Dfd-A647.lif - st14-e3:Cell-8:c:2/4 z:10/42 - st14-e3	9	53	491	15087	2	10	437
	9	AP2x-377-D2mt-Gal4_CyO (30508-7-M2-M) x UAS-LacZ 25C-DAPI+bgal-A488+En-CY3+Dfd-A647.lif - st14-e3:Cell-9:c:2/4 z:10/42 - st14-e3	10	49	467	14364	2	10	407
	10	AP2x-377-D2mt-Gal4_CyO (30508-7-M2-M) x UAS-LacZ 25C-DAPI+bgal-A488+En-CY3+Dfd-A647.lif - st14-e3:Cell-10:c:2/4 z:11/42 - st14-e3	10	54	567	17433	2	11	507
	11	AP2x-377-D2mt-Gal4_CyO (30508-7-M2-M) x UAS-LacZ 25C-DAPI+bgal-A488+En-CY3+Dfd-A647.lif - st14-e3:Cell-11:c:2/4 z:11/42 - st14-e3	11	44	499	15336	2	11	433
	12	AP2x-377-D2mt-Gal4_CyO (30508-7-M2-M) x UAS-LacZ 25C-DAPI+bgal-A488+En-CY3+Dfd-A647.lif - st14-e3:Cell-12:c:2/4 z:12/42 - st14-e3	9	59	503	15453	2	12	449
	13	AP2x-377-D2mt-Gal4_CyO (30508-7-M2-M) x UAS-LacZ 25C-DAPI+bgal-A488+En-CY3+Dfd-A647.lif - st14-e3:Cell-13:c:2/4 z:11/42 - st14-e3	13	53	673	20694	2	11	595
	14	AP2x-377-D2mt-Gal4_CyO (30508-7-M2-M) x UAS-LacZ 25C-DAPI+bgal-A488+En-CY3+Dfd-A647.lif - st14-e3:Cell-14:c:2/4 z:12/42 - st14-e3	11	50	564	17331	2	12	498
	15	AP2x-377-D2mt-Gal4_CyO (30508-7-M2-M) x UAS-LacZ 25C-DAPI+bgal-A488+En-CY3+Dfd-A647.lif - st14-e3:Cell-15:c:2/4 z:12/42 - st14-e3	11	52	581	17849	2	12	515
	16	AP2x-377-D2mt-Gal4_CyO (30508-7-M2-M) x UAS-LacZ 25C-DAPI+bgal-A488+En-CY3+Dfd-A647.lif - st14-e3:Cell-16:c:2/4 z:13/42 - st14-e3	14	58	842	25890	2	13	758
	17	AP2x-377-D2mt-Gal4_CyO (30508-7-M2-M) x UAS-LacZ 25C-DAPI+bgal-A488+En-CY3+Dfd-A647.lif - st14-e3:Cell-17:c:2/4 z:12/42 - st14-e3	11	47	489	15032	2	12	423
	18	AP2x-377-D2mt-Gal4_CyO (30508-7-M2-M) x UAS-LacZ 25C-DAPI+bgal-A488+En-CY3+Dfd-A647.lif - st14-e3:Cell-18:c:2/4 z:13/42 - st14-e3	12	53	657	20190	2	13	585
	19	AP2x-377-D2mt-Gal4_CyO (30508-7-M2-M) x UAS-LacZ 25C-DAPI+bgal-A488+En-CY3+Dfd-A647.lif - st14-e3:Cell-19:c:2/4 z:13/42 - st14-e3	12	52	615	18892	2	13	543
	20	AP2x-377-D2mt-Gal4_CyO (30508-7-M2-M) x UAS-LacZ 25C-DAPI+bgal-A488+En-CY3+Dfd-A647.lif - st14-e3:Cell-20:c:2/4 z:14/42 - st14-e3	11	59	625	19211	2	14	559
	21	AP2x-377-D2mt-Gal4_CyO (30508-7-M2-M) x UAS-LacZ 25C-DAPI+bgal-A488+En-CY3+Dfd-A647.lif - st14-e3:Cell-21:c:2/4 z:14/42 - st14-e3	13	57	772	23726	2	14	694
	22	AP2x-377-D2mt-Gal4_CyO (30508-7-M2-M) x UAS-LacZ 25C-DAPI+bgal-A488+En-CY3+Dfd-A647.lif - st14-e3:Cell-22:c:2/4 z:11/42 - st14-e3	14	39	551	16949	2	11	467
	23	AP2x-377-D2mt-Gal4_CyO (30508-7-M2-M) x UAS-LacZ 25C-DAPI+bgal-A488+En-CY3+Dfd-A647.lif - st14-e3:Cell-23:c:2/4 z:11/42 - st14-e3	13	37	473	14532	2	11	395
	24	AP2x-377-D2mt-Gal4_CyO (30508-7-M2-M) x UAS-LacZ 25C-DAPI+bgal-A488+En-CY3+Dfd-A647.lif - st14-e3:Cell-24:c:2/4 z:11/42 - st14-e3	13	47	596	18324	2	11	518
	25	AP2x-377-D2mt-Gal4_CyO (30508-7-M2-M) x UAS-LacZ 25C-DAPI+bgal-A488+En-CY3+Dfd-A647.lif - st14-e3:Cell-25:c:2/4 z:13/42 - st14-e3	13	55	698	21452	2	13	620
	26	AP2x-377-D2mt-Gal4_CyO (30508-7-M2-M) x UAS-LacZ 25C-DAPI+bgal-A488+En-CY3+Dfd-A647.lif - st14-e3:Cell-26:c:2/4 z:14/42 - st14-e3	9	41	370	11387	2	14	316
	27	AP2x-377-D2mt-Gal4_CyO (30508-7-M2-M) x UAS-LacZ 25C-DAPI+bgal-A488+En-CY3+Dfd-A647.lif - st14-e3:Cell-27:c:2/4 z:15/42 - st14-e3	12	49	577	17746	2	15	505
	28	AP2x-377-D2mt-Gal4_CyO (30508-7-M2-M) x UAS-LacZ 25C-DAPI+bgal-A488+En-CY3+Dfd-A647.lif - st14-e3:Cell-28:c:2/4 z:15/42 - st14-e3	14	60	832	25575	2	15	748
	29	AP2x-377-D2mt-Gal4_CyO (30508-7-M2-M) x UAS-LacZ 25C-DAPI+bgal-A488+En-CY3+Dfd-A647.lif - st14-e3:Cell-29:c:2/4 z:16/42 - st14-e3	16	49	794	24396	2	16	698
	30	AP2x-377-D2mt-Gal4_CyO (30508-7-M2-M) x UAS-LacZ 25C-DAPI+bgal-A488+En-CY3+Dfd-A647.lif - st14-e3:Cell-30:c:2/4 z:18/42 - st14-e3	12	57	666	20477	2	18	594
	31	AP2x-377-D2mt-Gal4_CyO (30508-7-M2-M) x UAS-LacZ 25C-DAPI+bgal-A488+En-CY3+Dfd-A647.lif - st14-e3:Cell-31:c:2/4 z:18/42 - st14-e3	18	48	878	26995	2	18	770
	32	AP2x-377-D2mt-Gal4_CyO (30508-7-M2-M) x UAS-LacZ 25C-DAPI+bgal-A488+En-CY3+Dfd-A647.lif - st14-e3:Cell-32:c:2/4 z:19/42 - st14-e3	12	50	606	18625	2	19	534
	33	AP2x-377-D2mt-Gal4_CyO (30508-7-M2-M) x UAS-LacZ 25C-DAPI+bgal-A488+En-CY3+Dfd-A647.lif - st14-e3:Cell-33:c:2/4 z:19/42 - st14-e3	14	55	742	22809	2	19	658
	34	AP2x-377-D2mt-Gal4_CyO (30508-7-M2-M) x UAS-LacZ 25C-DAPI+bgal-A488+En-CY3+Dfd-A647.lif - st14-e3:Cell-34:c:2/4 z:16/42 - st14-e3	12	60	730	22438	2	16	658
	35	AP2x-377-D2mt-Gal4_CyO (30508-7-M2-M) x UAS-LacZ 25C-DAPI+bgal-A488+En-CY3+Dfd-A647.lif - st14-e3:Cell-35:c:2/4 z:15/42 - st14-e3	13	47	606	18635	2	15	528
	36	AP2x-377-D2mt-Gal4_CyO (30508-7-M2-M) x UAS-LacZ 25C-DAPI+bgal-A488+En-CY3+Dfd-A647.lif - st14-e3:Cell-36:c:2/4 z:15/42 - st14-e3	9	54	463	14231	2	15	409
	37	AP2x-377-D2mt-Gal4_CyO (30508-7-M2-M) x UAS-LacZ 25C-DAPI+bgal-A488+En-CY3+Dfd-A647.lif - st14-e3:Cell-37:c:2/4 z:16/42 - st14-e3	9	51	437	13421	2	16	383
	38	AP2x-377-D2mt-Gal4_CyO (30508-7-M2-M) x UAS-LacZ 25C-DAPI+bgal-A488+En-CY3+Dfd-A647.lif - st14-e3:Cell-38:c:2/4 z:15/42 - st14-e3	12	43	510	15686	2	15	438
	39	AP2x-377-D2mt-Gal4_CyO (30508-7-M2-M) x UAS-LacZ 25C-DAPI+bgal-A488+En-CY3+Dfd-A647.lif - st14-e3:BACKGROUND:c:2/4 z:13/42 - st14-e3	9	6	55	1688	2	13
	40	AP2x-377-D2mt-Gal4_CyO (30508-7-M2-M) x UAS-LacZ 25C-DAPI+bgal-A488+En-CY3+Dfd-A647.lif - st14-e3:Cell-1:c:3/4 z:10/42 - st14-e3	16	18	284	8730	3	10	252	0.438261	169.816	0.309411
	41	AP2x-377-D2mt-Gal4_CyO (30508-7-M2-M) x UAS-LacZ 25C-DAPI+bgal-A488+En-CY3+Dfd-A647.lif - st14-e3:Cell-2:c:3/4 z:9/42 - st14-e3	12	4	50	1551	3	9	26	0.0560345
	42	AP2x-377-D2mt-Gal4_CyO (30508-7-M2-M) x UAS-LacZ 25C-DAPI+bgal-A488+En-CY3+Dfd-A647.lif - st14-e3:Cell-3:c:3/4 z:9/42 - st14-e3	11	3	36	1101	3	9	14	0.0320366
	43	AP2x-377-D2mt-Gal4_CyO (30508-7-M2-M) x UAS-LacZ 25C-DAPI+bgal-A488+En-CY3+Dfd-A647.lif - st14-e3:Cell-4:c:3/4 z:9/42 - st14-e3	14	19	273	8387	3	9	245	0.446266
	44	AP2x-377-D2mt-Gal4_CyO (30508-7-M2-M) x UAS-LacZ 25C-DAPI+bgal-A488+En-CY3+Dfd-A647.lif - st14-e3:Cell-5:c:3/4 z:9/42 - st14-e3	13	19	255	7836	3	9	229	0.394148
	45	AP2x-377-D2mt-Gal4_CyO (30508-7-M2-M) x UAS-LacZ 25C-DAPI+bgal-A488+En-CY3+Dfd-A647.lif - st14-e3:Cell-6:c:3/4 z:10/42 - st14-e3	13	7	89	2734	3	10	63	0.0909091
	46	AP2x-377-D2mt-Gal4_CyO (30508-7-M2-M) x UAS-LacZ 25C-DAPI+bgal-A488+En-CY3+Dfd-A647.lif - st14-e3:Cell-7:c:3/4 z:10/42 - st14-e3	14	27	384	11797	3	10	356	0.56063
	47	AP2x-377-D2mt-Gal4_CyO (30508-7-M2-M) x UAS-LacZ 25C-DAPI+bgal-A488+En-CY3+Dfd-A647.lif - st14-e3:Cell-8:c:3/4 z:10/42 - st14-e3	9	27	253	7775	3	10	235	0.537757
	48	AP2x-377-D2mt-Gal4_CyO (30508-7-M2-M) x UAS-LacZ 25C-DAPI+bgal-A488+En-CY3+Dfd-A647.lif - st14-e3:Cell-9:c:3/4 z:10/42 - st14-e3	10	4	40	1227	3	10	20	0.04914
	49	AP2x-377-D2mt-Gal4_CyO (30508-7-M2-M) x UAS-LacZ 25C-DAPI+bgal-A488+En-CY3+Dfd-A647.lif - st14-e3:Cell-10:c:3/4 z:11/42 - st14-e3	10	7	76	2325	3	11	56	0.110454
	50	AP2x-377-D2mt-Gal4_CyO (30508-7-M2-M) x UAS-LacZ 25C-DAPI+bgal-A488+En-CY3+Dfd-A647.lif - st14-e3:Cell-11:c:3/4 z:11/42 - st14-e3	11	27	304	9332	3	11	282	0.65127
	51	AP2x-377-D2mt-Gal4_CyO (30508-7-M2-M) x UAS-LacZ 25C-DAPI+bgal-A488+En-CY3+Dfd-A647.lif - st14-e3:Cell-12:c:3/4 z:12/42 - st14-e3	9	24	205	6292	3	12	187	0.416481
	52	AP2x-377-D2mt-Gal4_CyO (30508-7-M2-M) x UAS-LacZ 25C-DAPI+bgal-A488+En-CY3+Dfd-A647.lif - st14-e3:Cell-13:c:3/4 z:11/42 - st14-e3	13	8	105	3227	3	11	79	0.132773
	53	AP2x-377-D2mt-Gal4_CyO (30508-7-M2-M) x UAS-LacZ 25C-DAPI+bgal-A488+En-CY3+Dfd-A647.lif - st14-e3:Cell-14:c:3/4 z:12/42 - st14-e3	11	14	158	4852	3	12	136	0.273092
	54	AP2x-377-D2mt-Gal4_CyO (30508-7-M2-M) x UAS-LacZ 25C-DAPI+bgal-A488+En-CY3+Dfd-A647.lif - st14-e3:Cell-15:c:3/4 z:12/42 - st14-e3	11	8	87	2687	3	12	65	0.126214
	55	AP2x-377-D2mt-Gal4_CyO (30508-7-M2-M) x UAS-LacZ 25C-DAPI+bgal-A488+En-CY3+Dfd-A647.lif - st14-e3:Cell-16:c:3/4 z:13/42 - st14-e3	14	20	295	9080	3	13	267	0.352243
	56	AP2x-377-D2mt-Gal4_CyO (30508-7-M2-M) x UAS-LacZ 25C-DAPI+bgal-A488+En-CY3+Dfd-A647.lif - st14-e3:Cell-17:c:3/4 z:12/42 - st14-e3	11	29	309	9486	3	12	287	0.678487
	57	AP2x-377-D2mt-Gal4_CyO (30508-7-M2-M) x UAS-LacZ 25C-DAPI+bgal-A488+En-CY3+Dfd-A647.lif - st14-e3:Cell-18:c:3/4 z:13/42 - st14-e3	12	14	172	5299	3	13	148	0.252991
	58	AP2x-377-D2mt-Gal4_CyO (30508-7-M2-M) x UAS-LacZ 25C-DAPI+bgal-A488+En-CY3+Dfd-A647.lif - st14-e3:Cell-19:c:3/4 z:13/42 - st14-e3	12	17	206	6326	3	13	182	0.335175
	59	AP2x-377-D2mt-Gal4_CyO (30508-7-M2-M) x UAS-LacZ 25C-DAPI+bgal-A488+En-CY3+Dfd-A647.lif - st14-e3:Cell-20:c:3/4 z:14/42 - st14-e3	11	21	223	6855	3	14	201	0.359571
	60	AP2x-377-D2mt-Gal4_CyO (30508-7-M2-M) x UAS-LacZ 25C-DAPI+bgal-A488+En-CY3+Dfd-A647.lif - st14-e3:Cell-21:c:3/4 z:14/42 - st14-e3	13	7	89	2727	3	14	63	0.0907781
	61	AP2x-377-D2mt-Gal4_CyO (30508-7-M2-M) x UAS-LacZ 25C-DAPI+bgal-A488+En-CY3+Dfd-A647.lif - st14-e3:Cell-22:c:3/4 z:11/42 - st14-e3	14	3	40	1243	3	11	12	0.0256959
	62	AP2x-377-D2mt-Gal4_CyO (30508-7-M2-M) x UAS-LacZ 25C-DAPI+bgal-A488+En-CY3+Dfd-A647.lif - st14-e3:Cell-23:c:3/4 z:11/42 - st14-e3	13	3	41	1265	3	11	15	0.0379747
	63	AP2x-377-D2mt-Gal4_CyO (30508-7-M2-M) x UAS-LacZ 25C-DAPI+bgal-A488+En-CY3+Dfd-A647.lif - st14-e3:Cell-24:c:3/4 z:11/42 - st14-e3	13	5	66	2020	3	11	40	0.0772201
	64	AP2x-377-D2mt-Gal4_CyO (30508-7-M2-M) x UAS-LacZ 25C-DAPI+bgal-A488+En-CY3+Dfd-A647.lif - st14-e3:Cell-25:c:3/4 z:13/42 - st14-e3	13	24	299	9196	3	13	273	0.440323
	65	AP2x-377-D2mt-Gal4_CyO (30508-7-M2-M) x UAS-LacZ 25C-DAPI+bgal-A488+En-CY3+Dfd-A647.lif - st14-e3:Cell-26:c:3/4 z:14/42 - st14-e3	9	7	67	2066	3	14	49	0.155063
	66	AP2x-377-D2mt-Gal4_CyO (30508-7-M2-M) x UAS-LacZ 25C-DAPI+bgal-A488+En-CY3+Dfd-A647.lif - st14-e3:Cell-27:c:3/4 z:15/42 - st14-e3	12	17	204	6257	3	15	180	0.356436
	67	AP2x-377-D2mt-Gal4_CyO (30508-7-M2-M) x UAS-LacZ 25C-DAPI+bgal-A488+En-CY3+Dfd-A647.lif - st14-e3:Cell-28:c:3/4 z:15/42 - st14-e3	14	23	318	9760	3	15	290	0.387701
	68	AP2x-377-D2mt-Gal4_CyO (30508-7-M2-M) x UAS-LacZ 25C-DAPI+bgal-A488+En-CY3+Dfd-A647.lif - st14-e3:Cell-29:c:3/4 z:16/42 - st14-e3	16	18	286	8778	3	16	254	0.363897
	69	AP2x-377-D2mt-Gal4_CyO (30508-7-M2-M) x UAS-LacZ 25C-DAPI+bgal-A488+En-CY3+Dfd-A647.lif - st14-e3:Cell-30:c:3/4 z:18/42 - st14-e3	12	22	258	7939	3	18	234	0.393939
	70	AP2x-377-D2mt-Gal4_CyO (30508-7-M2-M) x UAS-LacZ 25C-DAPI+bgal-A488+En-CY3+Dfd-A647.lif - st14-e3:Cell-31:c:3/4 z:18/42 - st14-e3	18	10	194	5952	3	18	158	0.205195
	71	AP2x-377-D2mt-Gal4_CyO (30508-7-M2-M) x UAS-LacZ 25C-DAPI+bgal-A488+En-CY3+Dfd-A647.lif - st14-e3:Cell-32:c:3/4 z:19/42 - st14-e3	12	9	103	3174	3	19	79	0.14794
	72	AP2x-377-D2mt-Gal4_CyO (30508-7-M2-M) x UAS-LacZ 25C-DAPI+bgal-A488+En-CY3+Dfd-A647.lif - st14-e3:Cell-33:c:3/4 z:19/42 - st14-e3	14	26	357	10971	3	19	329	0.5
	73	AP2x-377-D2mt-Gal4_CyO (30508-7-M2-M) x UAS-LacZ 25C-DAPI+bgal-A488+En-CY3+Dfd-A647.lif - st14-e3:Cell-34:c:3/4 z:16/42 - st14-e3	12	32	395	12133	3	16	371	0.56383
	74	AP2x-377-D2mt-Gal4_CyO (30508-7-M2-M) x UAS-LacZ 25C-DAPI+bgal-A488+En-CY3+Dfd-A647.lif - st14-e3:Cell-35:c:3/4 z:15/42 - st14-e3	13	29	368	11311	3	15	342	0.647727
	75	AP2x-377-D2mt-Gal4_CyO (30508-7-M2-M) x UAS-LacZ 25C-DAPI+bgal-A488+En-CY3+Dfd-A647.lif - st14-e3:Cell-36:c:3/4 z:15/42 - st14-e3	9	7	63	1941	3	15	45	0.110024
	76	AP2x-377-D2mt-Gal4_CyO (30508-7-M2-M) x UAS-LacZ 25C-DAPI+bgal-A488+En-CY3+Dfd-A647.lif - st14-e3:Cell-37:c:3/4 z:16/42 - st14-e3	9	28	237	7279	3	16	219	0.571802
	77	AP2x-377-D2mt-Gal4_CyO (30508-7-M2-M) x UAS-LacZ 25C-DAPI+bgal-A488+En-CY3+Dfd-A647.lif - st14-e3:Cell-38:c:3/4 z:15/42 - st14-e3	12	16	194	5971	3	15	170	0.388128
	78	AP2x-377-D2mt-Gal4_CyO (30508-7-M2-M) x UAS-LacZ 25C-DAPI+bgal-A488+En-CY3+Dfd-A647.lif - st14-e3:BACKGROUND:c:3/4 z:13/42 - st14-e3	9	2	22	680	3	13
									CTCF		Average
st14-e5	cell	label	Area	Mean	IntDen	RawIntDen	channel	slice	CTCF	AP2/Dfd	AP2	AP2/Dfd
	1	AP2x-377-D2mt-Gal4_CyO (30508-7-M2-M) x UAS-LacZ 25C-DAPI+bgal-A488+En-CY3+Dfd-A647.lif - st14-e5:Cell-1:c:2/4 z:5/23 - st14-e5	24	49	1195	36725	2	5	1099
	2	AP2x-377-D2mt-Gal4_CyO (30508-7-M2-M) x UAS-LacZ 25C-DAPI+bgal-A488+En-CY3+Dfd-A647.lif - st14-e5:Cell-2:c:2/4 z:5/23 - st14-e5	16	57	916	28163	2	5	852
	3	AP2x-377-D2mt-Gal4_CyO (30508-7-M2-M) x UAS-LacZ 25C-DAPI+bgal-A488+En-CY3+Dfd-A647.lif - st14-e5:Cell-3:c:2/4 z:5/23 - st14-e5	21	56	1182	36330	2	5	1098
	4	AP2x-377-D2mt-Gal4_CyO (30508-7-M2-M) x UAS-LacZ 25C-DAPI+bgal-A488+En-CY3+Dfd-A647.lif - st14-e5:Cell-4:c:2/4 z:5/23 - st14-e5	20	68	1353	41574	2	5	1273
	5	AP2x-377-D2mt-Gal4_CyO (30508-7-M2-M) x UAS-LacZ 25C-DAPI+bgal-A488+En-CY3+Dfd-A647.lif - st14-e5:Cell-5:c:2/4 z:5/23 - st14-e5	16	52	854	26255	2	5	790
	6	AP2x-377-D2mt-Gal4_CyO (30508-7-M2-M) x UAS-LacZ 25C-DAPI+bgal-A488+En-CY3+Dfd-A647.lif - st14-e5:Cell-6:c:2/4 z:6/23 - st14-e5	16	73	1188	36522	2	6	1124
	7	AP2x-377-D2mt-Gal4_CyO (30508-7-M2-M) x UAS-LacZ 25C-DAPI+bgal-A488+En-CY3+Dfd-A647.lif - st14-e5:Cell-7:c:2/4 z:5/23 - st14-e5	17	80	1340	41179	2	5	1272
	8	AP2x-377-D2mt-Gal4_CyO (30508-7-M2-M) x UAS-LacZ 25C-DAPI+bgal-A488+En-CY3+Dfd-A647.lif - st14-e5:Cell-8:c:2/4 z:6/23 - st14-e5	19	84	1550	47647	2	6	1474
	9	AP2x-377-D2mt-Gal4_CyO (30508-7-M2-M) x UAS-LacZ 25C-DAPI+bgal-A488+En-CY3+Dfd-A647.lif - st14-e5:Cell-9:c:2/4 z:5/23 - st14-e5	19	64	1219	37462	2	5	1143
	10	AP2x-377-D2mt-Gal4_CyO (30508-7-M2-M) x UAS-LacZ 25C-DAPI+bgal-A488+En-CY3+Dfd-A647.lif - st14-e5:Cell-10:c:2/4 z:6/23 - st14-e5	19	65	1219	37463	2	6	1143
	11	AP2x-377-D2mt-Gal4_CyO (30508-7-M2-M) x UAS-LacZ 25C-DAPI+bgal-A488+En-CY3+Dfd-A647.lif - st14-e5:Cell-11:c:2/4 z:6/23 - st14-e5	14	69	936	28775	2	6	880
	12	AP2x-377-D2mt-Gal4_CyO (30508-7-M2-M) x UAS-LacZ 25C-DAPI+bgal-A488+En-CY3+Dfd-A647.lif - st14-e5:Cell-12:c:2/4 z:6/23 - st14-e5	13	56	753	23145	2	6	701
	13	AP2x-377-D2mt-Gal4_CyO (30508-7-M2-M) x UAS-LacZ 25C-DAPI+bgal-A488+En-CY3+Dfd-A647.lif - st14-e5:Cell-13:c:2/4 z:7/23 - st14-e5	12	72	836	25695	2	7	788
	14	AP2x-377-D2mt-Gal4_CyO (30508-7-M2-M) x UAS-LacZ 25C-DAPI+bgal-A488+En-CY3+Dfd-A647.lif - st14-e5:Cell-14:c:2/4 z:6/23 - st14-e5	15	65	951	29234	2	6	891
	15	AP2x-377-D2mt-Gal4_CyO (30508-7-M2-M) x UAS-LacZ 25C-DAPI+bgal-A488+En-CY3+Dfd-A647.lif - st14-e5:Cell-15:c:2/4 z:8/23 - st14-e5	18	60	1063	32666	2	8	991
	16	AP2x-377-D2mt-Gal4_CyO (30508-7-M2-M) x UAS-LacZ 25C-DAPI+bgal-A488+En-CY3+Dfd-A647.lif - st14-e5:Cell-16:c:2/4 z:8/23 - st14-e5	16	61	977	30034	2	8	913
	17	AP2x-377-D2mt-Gal4_CyO (30508-7-M2-M) x UAS-LacZ 25C-DAPI+bgal-A488+En-CY3+Dfd-A647.lif - st14-e5:Cell-17:c:2/4 z:9/23 - st14-e5	15	56	827	25417	2	9	767
	18	AP2x-377-D2mt-Gal4_CyO (30508-7-M2-M) x UAS-LacZ 25C-DAPI+bgal-A488+En-CY3+Dfd-A647.lif - st14-e5:Cell-18:c:2/4 z:7/23 - st14-e5	19	64	1190	36583	2	7	1114
	19	AP2x-377-D2mt-Gal4_CyO (30508-7-M2-M) x UAS-LacZ 25C-DAPI+bgal-A488+En-CY3+Dfd-A647.lif - st14-e5:Cell-19:c:2/4 z:8/23 - st14-e5	15	80	1223	37589	2	8	1163
	20	AP2x-377-D2mt-Gal4_CyO (30508-7-M2-M) x UAS-LacZ 25C-DAPI+bgal-A488+En-CY3+Dfd-A647.lif - st14-e5:Cell-20:c:2/4 z:7/23 - st14-e5	15	57	861	26460	2	7	801
	21	AP2x-377-D2mt-Gal4_CyO (30508-7-M2-M) x UAS-LacZ 25C-DAPI+bgal-A488+En-CY3+Dfd-A647.lif - st14-e5:Cell-21:c:2/4 z:10/23 - st14-e5	12	57	677	20817	2	10	629
	22	AP2x-377-D2mt-Gal4_CyO (30508-7-M2-M) x UAS-LacZ 25C-DAPI+bgal-A488+En-CY3+Dfd-A647.lif - st14-e5:Cell-22:c:2/4 z:10/23 - st14-e5	15	66	1003	30830	2	10	943
	23	AP2x-377-D2mt-Gal4_CyO (30508-7-M2-M) x UAS-LacZ 25C-DAPI+bgal-A488+En-CY3+Dfd-A647.lif - st14-e5:BACKGROUND:c:2/4 z:6/23 - st14-e5	17	4	70	2157	2	6
	24	AP2x-377-D2mt-Gal4_CyO (30508-7-M2-M) x UAS-LacZ 25C-DAPI+bgal-A488+En-CY3+Dfd-A647.lif - st14-e5:Cell-1:c:3/4 z:5/23 - st14-e5	24	13	319	9791	3	5	271	0.246588	130.773	0.129016
	25	AP2x-377-D2mt-Gal4_CyO (30508-7-M2-M) x UAS-LacZ 25C-DAPI+bgal-A488+En-CY3+Dfd-A647.lif - st14-e5:Cell-2:c:3/4 z:5/23 - st14-e5	16	3	44	1362	3	5	12	0.0140845
	26	AP2x-377-D2mt-Gal4_CyO (30508-7-M2-M) x UAS-LacZ 25C-DAPI+bgal-A488+En-CY3+Dfd-A647.lif - st14-e5:Cell-3:c:3/4 z:5/23 - st14-e5	21	3	59	1801	3	5	17	0.0154827
	27	AP2x-377-D2mt-Gal4_CyO (30508-7-M2-M) x UAS-LacZ 25C-DAPI+bgal-A488+En-CY3+Dfd-A647.lif - st14-e5:Cell-4:c:3/4 z:5/23 - st14-e5	20	6	117	3602	3	5	77	0.060487
	28	AP2x-377-D2mt-Gal4_CyO (30508-7-M2-M) x UAS-LacZ 25C-DAPI+bgal-A488+En-CY3+Dfd-A647.lif - st14-e5:Cell-5:c:3/4 z:5/23 - st14-e5	16	4	62	1894	3	5	30	0.0379747
	29	AP2x-377-D2mt-Gal4_CyO (30508-7-M2-M) x UAS-LacZ 25C-DAPI+bgal-A488+En-CY3+Dfd-A647.lif - st14-e5:Cell-6:c:3/4 z:6/23 - st14-e5	16	3	49	1494	3	6	17	0.0151246
	30	AP2x-377-D2mt-Gal4_CyO (30508-7-M2-M) x UAS-LacZ 25C-DAPI+bgal-A488+En-CY3+Dfd-A647.lif - st14-e5:Cell-7:c:3/4 z:5/23 - st14-e5	17	7	118	3615	3	5	84	0.0660377
	31	AP2x-377-D2mt-Gal4_CyO (30508-7-M2-M) x UAS-LacZ 25C-DAPI+bgal-A488+En-CY3+Dfd-A647.lif - st14-e5:Cell-8:c:3/4 z:6/23 - st14-e5	19	24	437	13419	3	6	399	0.270692
	32	AP2x-377-D2mt-Gal4_CyO (30508-7-M2-M) x UAS-LacZ 25C-DAPI+bgal-A488+En-CY3+Dfd-A647.lif - st14-e5:Cell-9:c:3/4 z:5/23 - st14-e5	19	17	324	9966	3	5	286	0.250219
	33	AP2x-377-D2mt-Gal4_CyO (30508-7-M2-M) x UAS-LacZ 25C-DAPI+bgal-A488+En-CY3+Dfd-A647.lif - st14-e5:Cell-10:c:3/4 z:6/23 - st14-e5	19	6	108	3332	3	6	70	0.0612423
	34	AP2x-377-D2mt-Gal4_CyO (30508-7-M2-M) x UAS-LacZ 25C-DAPI+bgal-A488+En-CY3+Dfd-A647.lif - st14-e5:Cell-11:c:3/4 z:6/23 - st14-e5	14	9	124	3800	3	6	96	0.109091
	35	AP2x-377-D2mt-Gal4_CyO (30508-7-M2-M) x UAS-LacZ 25C-DAPI+bgal-A488+En-CY3+Dfd-A647.lif - st14-e5:Cell-12:c:3/4 z:6/23 - st14-e5	13	8	103	3158	3	6	77	0.109843
	36	AP2x-377-D2mt-Gal4_CyO (30508-7-M2-M) x UAS-LacZ 25C-DAPI+bgal-A488+En-CY3+Dfd-A647.lif - st14-e5:Cell-13:c:3/4 z:7/23 - st14-e5	12	15	169	5187	3	7	145	0.18401
	37	AP2x-377-D2mt-Gal4_CyO (30508-7-M2-M) x UAS-LacZ 25C-DAPI+bgal-A488+En-CY3+Dfd-A647.lif - st14-e5:Cell-14:c:3/4 z:6/23 - st14-e5	15	4	57	1760	3	6	27	0.030303
	38	AP2x-377-D2mt-Gal4_CyO (30508-7-M2-M) x UAS-LacZ 25C-DAPI+bgal-A488+En-CY3+Dfd-A647.lif - st14-e5:Cell-15:c:3/4 z:8/23 - st14-e5	18	7	124	3822	3	8	88	0.0887992
	39	AP2x-377-D2mt-Gal4_CyO (30508-7-M2-M) x UAS-LacZ 25C-DAPI+bgal-A488+En-CY3+Dfd-A647.lif - st14-e5:Cell-16:c:3/4 z:8/23 - st14-e5	16	24	384	11806	3	8	352	0.385542
	40	AP2x-377-D2mt-Gal4_CyO (30508-7-M2-M) x UAS-LacZ 25C-DAPI+bgal-A488+En-CY3+Dfd-A647.lif - st14-e5:Cell-17:c:3/4 z:9/23 - st14-e5	15	17	259	7967	3	9	229	0.298566
	41	AP2x-377-D2mt-Gal4_CyO (30508-7-M2-M) x UAS-LacZ 25C-DAPI+bgal-A488+En-CY3+Dfd-A647.lif - st14-e5:Cell-18:c:3/4 z:7/23 - st14-e5	19	17	312	9587	3	7	274	0.245961
	42	AP2x-377-D2mt-Gal4_CyO (30508-7-M2-M) x UAS-LacZ 25C-DAPI+bgal-A488+En-CY3+Dfd-A647.lif - st14-e5:Cell-19:c:3/4 z:8/23 - st14-e5	15	5	83	2558	3	8	53	0.0455718
	43	AP2x-377-D2mt-Gal4_CyO (30508-7-M2-M) x UAS-LacZ 25C-DAPI+bgal-A488+En-CY3+Dfd-A647.lif - st14-e5:Cell-20:c:3/4 z:7/23 - st14-e5	15	5	75	2315	3	7	45	0.0561798
	44	AP2x-377-D2mt-Gal4_CyO (30508-7-M2-M) x UAS-LacZ 25C-DAPI+bgal-A488+En-CY3+Dfd-A647.lif - st14-e5:Cell-21:c:3/4 z:10/23 - st14-e5	12	3	33	1010	3	10	9	0.0143084
	45	AP2x-377-D2mt-Gal4_CyO (30508-7-M2-M) x UAS-LacZ 25C-DAPI+bgal-A488+En-CY3+Dfd-A647.lif - st14-e5:Cell-22:c:3/4 z:10/23 - st14-e5	15	16	249	7652	3	10	219	0.232238
	46	AP2x-377-D2mt-Gal4_CyO (30508-7-M2-M) x UAS-LacZ 25C-DAPI+bgal-A488+En-CY3+Dfd-A647.lif - st14-e5:BACKGROUND:c:3/4 z:6/23 - st14-e5	17	2	35	1063	3	6
									CTCF		Average
st14-e7	cell	label	Area	Mean	IntDen	RawIntDen	channel	slice	CTCF	AP2/Dfd	AP2	AP2/Dfd
	1	AP2x-377-D2mt-Gal4_CyO (30508-7-M2-M) x UAS-LacZ 25C-DAPI+bgal-A488+En-CY3+Dfd-A647.lif - st14-e7:Cell-1:c:2/4 z:10/39 - st14-e7	16	39	610	18745	2	10	530
	2	AP2x-377-D2mt-Gal4_CyO (30508-7-M2-M) x UAS-LacZ 25C-DAPI+bgal-A488+En-CY3+Dfd-A647.lif - st14-e7:Cell-2:c:2/4 z:10/39 - st14-e7	14	51	734	22561	2	10	664
	3	AP2x-377-D2mt-Gal4_CyO (30508-7-M2-M) x UAS-LacZ 25C-DAPI+bgal-A488+En-CY3+Dfd-A647.lif - st14-e7:Cell-3:c:2/4 z:10/39 - st14-e7	12	49	602	18507	2	10	542
	4	AP2x-377-D2mt-Gal4_CyO (30508-7-M2-M) x UAS-LacZ 25C-DAPI+bgal-A488+En-CY3+Dfd-A647.lif - st14-e7:Cell-4:c:2/4 z:10/39 - st14-e7	16	43	695	21358	2	10	615
	5	AP2x-377-D2mt-Gal4_CyO (30508-7-M2-M) x UAS-LacZ 25C-DAPI+bgal-A488+En-CY3+Dfd-A647.lif - st14-e7:Cell-5:c:2/4 z:12/39 - st14-e7	15	52	770	23668	2	12	695
	6	AP2x-377-D2mt-Gal4_CyO (30508-7-M2-M) x UAS-LacZ 25C-DAPI+bgal-A488+En-CY3+Dfd-A647.lif - st14-e7:Cell-6:c:2/4 z:12/39 - st14-e7	12	53	647	19877	2	12	587
	7	AP2x-377-D2mt-Gal4_CyO (30508-7-M2-M) x UAS-LacZ 25C-DAPI+bgal-A488+En-CY3+Dfd-A647.lif - st14-e7:Cell-7:c:2/4 z:12/39 - st14-e7	11	59	648	19912	2	12	593
	8	AP2x-377-D2mt-Gal4_CyO (30508-7-M2-M) x UAS-LacZ 25C-DAPI+bgal-A488+En-CY3+Dfd-A647.lif - st14-e7:Cell-8:c:2/4 z:13/39 - st14-e7	17	46	758	23304	2	13	673
	9	AP2x-377-D2mt-Gal4_CyO (30508-7-M2-M) x UAS-LacZ 25C-DAPI+bgal-A488+En-CY3+Dfd-A647.lif - st14-e7:Cell-9:c:2/4 z:14/39 - st14-e7	13	52	662	20360	2	14	597
	10	AP2x-377-D2mt-Gal4_CyO (30508-7-M2-M) x UAS-LacZ 25C-DAPI+bgal-A488+En-CY3+Dfd-A647.lif - st14-e7:Cell-10:c:2/4 z:14/39 - st14-e7	13	48	630	19378	2	14	565
	11	AP2x-377-D2mt-Gal4_CyO (30508-7-M2-M) x UAS-LacZ 25C-DAPI+bgal-A488+En-CY3+Dfd-A647.lif - st14-e7:Cell-11:c:2/4 z:14/39 - st14-e7	18	55	973	29902	2	14	883
	12	AP2x-377-D2mt-Gal4_CyO (30508-7-M2-M) x UAS-LacZ 25C-DAPI+bgal-A488+En-CY3+Dfd-A647.lif - st14-e7:Cell-12:c:2/4 z:15/39 - st14-e7	16	41	639	19641	2	15	559
	13	AP2x-377-D2mt-Gal4_CyO (30508-7-M2-M) x UAS-LacZ 25C-DAPI+bgal-A488+En-CY3+Dfd-A647.lif - st14-e7:Cell-13:c:2/4 z:13/39 - st14-e7	11	45	518	15914	2	13	463
	14	AP2x-377-D2mt-Gal4_CyO (30508-7-M2-M) x UAS-LacZ 25C-DAPI+bgal-A488+En-CY3+Dfd-A647.lif - st14-e7:Cell-14:c:2/4 z:17/39 - st14-e7	12	47	582	17886	2	17	522
	15	AP2x-377-D2mt-Gal4_CyO (30508-7-M2-M) x UAS-LacZ 25C-DAPI+bgal-A488+En-CY3+Dfd-A647.lif - st14-e7:Cell-15:c:2/4 z:17/39 - st14-e7	15	47	692	21283	2	17	617
	16	AP2x-377-D2mt-Gal4_CyO (30508-7-M2-M) x UAS-LacZ 25C-DAPI+bgal-A488+En-CY3+Dfd-A647.lif - st14-e7:Cell-16:c:2/4 z:17/39 - st14-e7	13	49	642	19718	2	17	577
	17	AP2x-377-D2mt-Gal4_CyO (30508-7-M2-M) x UAS-LacZ 25C-DAPI+bgal-A488+En-CY3+Dfd-A647.lif - st14-e7:Cell-17:c:2/4 z:8/39 - st14-e7	12	40	466	14317	2	8	406
	18	AP2x-377-D2mt-Gal4_CyO (30508-7-M2-M) x UAS-LacZ 25C-DAPI+bgal-A488+En-CY3+Dfd-A647.lif - st14-e7:Cell-18:c:2/4 z:8/39 - st14-e7	14	45	623	19137	2	8	553
	19	AP2x-377-D2mt-Gal4_CyO (30508-7-M2-M) x UAS-LacZ 25C-DAPI+bgal-A488+En-CY3+Dfd-A647.lif - st14-e7:Cell-19:c:2/4 z:8/39 - st14-e7	13	34	451	13872	2	8	386
	20	AP2x-377-D2mt-Gal4_CyO (30508-7-M2-M) x UAS-LacZ 25C-DAPI+bgal-A488+En-CY3+Dfd-A647.lif - st14-e7:Cell-20:c:2/4 z:11/39 - st14-e7	13	44	549	16872	2	11	484
	21	AP2x-377-D2mt-Gal4_CyO (30508-7-M2-M) x UAS-LacZ 25C-DAPI+bgal-A488+En-CY3+Dfd-A647.lif - st14-e7:Cell-21:c:2/4 z:11/39 - st14-e7	11	49	539	16578	2	11	484
	22	AP2x-377-D2mt-Gal4_CyO (30508-7-M2-M) x UAS-LacZ 25C-DAPI+bgal-A488+En-CY3+Dfd-A647.lif - st14-e7:Cell-22:c:2/4 z:11/39 - st14-e7	10	36	343	10535	2	11	293
	23	AP2x-377-D2mt-Gal4_CyO (30508-7-M2-M) x UAS-LacZ 25C-DAPI+bgal-A488+En-CY3+Dfd-A647.lif - st14-e7:Cell-23:c:2/4 z:13/39 - st14-e7	12	49	567	17441	2	13	507
	24	AP2x-377-D2mt-Gal4_CyO (30508-7-M2-M) x UAS-LacZ 25C-DAPI+bgal-A488+En-CY3+Dfd-A647.lif - st14-e7:BACKGROUND:c:2/4 z:17/39 - st14-e7	8	5	38	1183	2	17
	25	AP2x-377-D2mt-Gal4_CyO (30508-7-M2-M) x UAS-LacZ 25C-DAPI+bgal-A488+En-CY3+Dfd-A647.lif - st14-e7:Cell-1:c:3/4 z:10/39 - st14-e7	16	20	315	9672	3	10	283	0.533962	127.174	0.220833
	26	AP2x-377-D2mt-Gal4_CyO (30508-7-M2-M) x UAS-LacZ 25C-DAPI+bgal-A488+En-CY3+Dfd-A647.lif - st14-e7:Cell-2:c:3/4 z:10/39 - st14-e7	14	6	86	2658	3	10	58	0.0873494
	27	AP2x-377-D2mt-Gal4_CyO (30508-7-M2-M) x UAS-LacZ 25C-DAPI+bgal-A488+En-CY3+Dfd-A647.lif - st14-e7:Cell-3:c:3/4 z:10/39 - st14-e7	12	8	95	2911	3	10	71	0.130996
	28	AP2x-377-D2mt-Gal4_CyO (30508-7-M2-M) x UAS-LacZ 25C-DAPI+bgal-A488+En-CY3+Dfd-A647.lif - st14-e7:Cell-4:c:3/4 z:10/39 - st14-e7	16	17	273	8382	3	10	241	0.39187
	29	AP2x-377-D2mt-Gal4_CyO (30508-7-M2-M) x UAS-LacZ 25C-DAPI+bgal-A488+En-CY3+Dfd-A647.lif - st14-e7:Cell-5:c:3/4 z:12/39 - st14-e7	15	4	61	1890	3	12	31	0.0446043
	30	AP2x-377-D2mt-Gal4_CyO (30508-7-M2-M) x UAS-LacZ 25C-DAPI+bgal-A488+En-CY3+Dfd-A647.lif - st14-e7:Cell-6:c:3/4 z:12/39 - st14-e7	12	9	107	3286	3	12	83	0.141397
	31	AP2x-377-D2mt-Gal4_CyO (30508-7-M2-M) x UAS-LacZ 25C-DAPI+bgal-A488+En-CY3+Dfd-A647.lif - st14-e7:Cell-7:c:3/4 z:12/39 - st14-e7	11	16	177	5442	3	12	155	0.261383
	32	AP2x-377-D2mt-Gal4_CyO (30508-7-M2-M) x UAS-LacZ 25C-DAPI+bgal-A488+En-CY3+Dfd-A647.lif - st14-e7:Cell-8:c:3/4 z:13/39 - st14-e7	17	20	336	10327	3	13	302	0.448737
	33	AP2x-377-D2mt-Gal4_CyO (30508-7-M2-M) x UAS-LacZ 25C-DAPI+bgal-A488+En-CY3+Dfd-A647.lif - st14-e7:Cell-9:c:3/4 z:14/39 - st14-e7	13	16	203	6243	3	14	177	0.296482
	34	AP2x-377-D2mt-Gal4_CyO (30508-7-M2-M) x UAS-LacZ 25C-DAPI+bgal-A488+En-CY3+Dfd-A647.lif - st14-e7:Cell-10:c:3/4 z:14/39 - st14-e7	13	16	213	6548	3	14	187	0.330973
	35	AP2x-377-D2mt-Gal4_CyO (30508-7-M2-M) x UAS-LacZ 25C-DAPI+bgal-A488+En-CY3+Dfd-A647.lif - st14-e7:Cell-11:c:3/4 z:14/39 - st14-e7	18	20	354	10877	3	14	318	0.360136
	36	AP2x-377-D2mt-Gal4_CyO (30508-7-M2-M) x UAS-LacZ 25C-DAPI+bgal-A488+En-CY3+Dfd-A647.lif - st14-e7:Cell-12:c:3/4 z:15/39 - st14-e7	16	15	238	7322	3	15	206	0.368515
	37	AP2x-377-D2mt-Gal4_CyO (30508-7-M2-M) x UAS-LacZ 25C-DAPI+bgal-A488+En-CY3+Dfd-A647.lif - st14-e7:Cell-13:c:3/4 z:13/39 - st14-e7	11	3	39	1191	3	13	17	0.0367171
	38	AP2x-377-D2mt-Gal4_CyO (30508-7-M2-M) x UAS-LacZ 25C-DAPI+bgal-A488+En-CY3+Dfd-A647.lif - st14-e7:Cell-14:c:3/4 z:17/39 - st14-e7	12	5	66	2022	3	17	42	0.0804598
	39	AP2x-377-D2mt-Gal4_CyO (30508-7-M2-M) x UAS-LacZ 25C-DAPI+bgal-A488+En-CY3+Dfd-A647.lif - st14-e7:Cell-15:c:3/4 z:17/39 - st14-e7	15	7	99	3041	3	17	69	0.111831
	40	AP2x-377-D2mt-Gal4_CyO (30508-7-M2-M) x UAS-LacZ 25C-DAPI+bgal-A488+En-CY3+Dfd-A647.lif - st14-e7:Cell-16:c:3/4 z:17/39 - st14-e7	13	7	97	2972	3	17	71	0.12305
	41	AP2x-377-D2mt-Gal4_CyO (30508-7-M2-M) x UAS-LacZ 25C-DAPI+bgal-A488+En-CY3+Dfd-A647.lif - st14-e7:Cell-17:c:3/4 z:8/39 - st14-e7	12	13	153	4701	3	8	129	0.317734
	42	AP2x-377-D2mt-Gal4_CyO (30508-7-M2-M) x UAS-LacZ 25C-DAPI+bgal-A488+En-CY3+Dfd-A647.lif - st14-e7:Cell-18:c:3/4 z:8/39 - st14-e7	14	18	257	7884	3	8	229	0.414105
	43	AP2x-377-D2mt-Gal4_CyO (30508-7-M2-M) x UAS-LacZ 25C-DAPI+bgal-A488+En-CY3+Dfd-A647.lif - st14-e7:Cell-19:c:3/4 z:8/39 - st14-e7	13	3	39	1197	3	8	13	0.0336788
	44	AP2x-377-D2mt-Gal4_CyO (30508-7-M2-M) x UAS-LacZ 25C-DAPI+bgal-A488+En-CY3+Dfd-A647.lif - st14-e7:Cell-20:c:3/4 z:11/39 - st14-e7	13	6	77	2369	3	11	51	0.105372
	45	AP2x-377-D2mt-Gal4_CyO (30508-7-M2-M) x UAS-LacZ 25C-DAPI+bgal-A488+En-CY3+Dfd-A647.lif - st14-e7:Cell-21:c:3/4 z:11/39 - st14-e7	11	8	88	2694	3	11	66	0.136364
	46	AP2x-377-D2mt-Gal4_CyO (30508-7-M2-M) x UAS-LacZ 25C-DAPI+bgal-A488+En-CY3+Dfd-A647.lif - st14-e7:Cell-22:c:3/4 z:11/39 - st14-e7	10	8	72	2224	3	11	52	0.177474
	47	AP2x-377-D2mt-Gal4_CyO (30508-7-M2-M) x UAS-LacZ 25C-DAPI+bgal-A488+En-CY3+Dfd-A647.lif - st14-e7:Cell-23:c:3/4 z:13/39 - st14-e7	12	8	98	3021	3	13	74	0.145957
	48	AP2x-377-D2mt-Gal4_CyO (30508-7-M2-M) x UAS-LacZ 25C-DAPI+bgal-A488+En-CY3+Dfd-A647.lif - st14-e7:BACKGROUND:c:3/4 z:17/39 - st14-e7	8	2	17	531	3	17
									CTCF		Average
st14-e10	cell	label	Area	Mean	IntDen	RawIntDen	channel	slice	CTCF	AP2/Dfd	AP2	AP2/Dfd
	1	AP2x-377-D2mt-Gal4_CyO (30508-7-M2-M) x UAS-LacZ 25C-DAPI+bgal-A488+En-CY3+Dfd-A647.lif - st14-e10:Cell-1:c:2/4 z:8/33 - st14-e10	14	64	921	28307	2	8	837
	2	AP2x-377-D2mt-Gal4_CyO (30508-7-M2-M) x UAS-LacZ 25C-DAPI+bgal-A488+En-CY3+Dfd-A647.lif - st14-e10:Cell-2:c:2/4 z:9/33 - st14-e10	13	74	933	28673	2	9	855
	3	AP2x-377-D2mt-Gal4_CyO (30508-7-M2-M) x UAS-LacZ 25C-DAPI+bgal-A488+En-CY3+Dfd-A647.lif - st14-e10:Cell-3:c:2/4 z:9/33 - st14-e10	11	70	806	24765	2	9	740
	4	AP2x-377-D2mt-Gal4_CyO (30508-7-M2-M) x UAS-LacZ 25C-DAPI+bgal-A488+En-CY3+Dfd-A647.lif - st14-e10:Cell-4:c:2/4 z:9/33 - st14-e10	10	82	858	26375	2	9	798
	5	AP2x-377-D2mt-Gal4_CyO (30508-7-M2-M) x UAS-LacZ 25C-DAPI+bgal-A488+En-CY3+Dfd-A647.lif - st14-e10:Cell-5:c:2/4 z:10/33 - st14-e10	15	69	1029	31640	2	10	939
	6	AP2x-377-D2mt-Gal4_CyO (30508-7-M2-M) x UAS-LacZ 25C-DAPI+bgal-A488+En-CY3+Dfd-A647.lif - st14-e10:Cell-6:c:2/4 z:10/33 - st14-e10	14	67	911	27995	2	10	827
	7	AP2x-377-D2mt-Gal4_CyO (30508-7-M2-M) x UAS-LacZ 25C-DAPI+bgal-A488+En-CY3+Dfd-A647.lif - st14-e10:Cell-7:c:2/4 z:9/33 - st14-e10	16	71	1144	35149	2	9	1048
	8	AP2x-377-D2mt-Gal4_CyO (30508-7-M2-M) x UAS-LacZ 25C-DAPI+bgal-A488+En-CY3+Dfd-A647.lif - st14-e10:Cell-8:c:2/4 z:9/33 - st14-e10	14	74	1048	32216	2	9	964
	9	AP2x-377-D2mt-Gal4_CyO (30508-7-M2-M) x UAS-LacZ 25C-DAPI+bgal-A488+En-CY3+Dfd-A647.lif - st14-e10:Cell-9:c:2/4 z:9/33 - st14-e10	16	74	1194	36712	2	9	1098
	10	AP2x-377-D2mt-Gal4_CyO (30508-7-M2-M) x UAS-LacZ 25C-DAPI+bgal-A488+En-CY3+Dfd-A647.lif - st14-e10:Cell-10:c:2/4 z:9/33 - st14-e10	17	86	1422	43707	2	9	1320
	11	AP2x-377-D2mt-Gal4_CyO (30508-7-M2-M) x UAS-LacZ 25C-DAPI+bgal-A488+En-CY3+Dfd-A647.lif - st14-e10:Cell-11:c:2/4 z:10/33 - st14-e10	14	80	1105	33956	2	10	1021
	12	AP2x-377-D2mt-Gal4_CyO (30508-7-M2-M) x UAS-LacZ 25C-DAPI+bgal-A488+En-CY3+Dfd-A647.lif - st14-e10:Cell-12:c:2/4 z:9/33 - st14-e10	9	53	493	15148	2	9	439
	13	AP2x-377-D2mt-Gal4_CyO (30508-7-M2-M) x UAS-LacZ 25C-DAPI+bgal-A488+En-CY3+Dfd-A647.lif - st14-e10:Cell-13:c:2/4 z:9/33 - st14-e10	15	55	826	25390	2	9	736
	14	AP2x-377-D2mt-Gal4_CyO (30508-7-M2-M) x UAS-LacZ 25C-DAPI+bgal-A488+En-CY3+Dfd-A647.lif - st14-e10:Cell-14:c:2/4 z:12/33 - st14-e10	11	79	892	27422	2	12	826
	15	AP2x-377-D2mt-Gal4_CyO (30508-7-M2-M) x UAS-LacZ 25C-DAPI+bgal-A488+En-CY3+Dfd-A647.lif - st14-e10:Cell-15:c:2/4 z:12/33 - st14-e10	14	75	1020	31351	2	12	936
	16	AP2x-377-D2mt-Gal4_CyO (30508-7-M2-M) x UAS-LacZ 25C-DAPI+bgal-A488+En-CY3+Dfd-A647.lif - st14-e10:Cell-16:c:2/4 z:13/33 - st14-e10	12	69	858	26360	2	13	786
	17	AP2x-377-D2mt-Gal4_CyO (30508-7-M2-M) x UAS-LacZ 25C-DAPI+bgal-A488+En-CY3+Dfd-A647.lif - st14-e10:Cell-17:c:2/4 z:10/33 - st14-e10	15	60	872	26810	2	10	782
	18	AP2x-377-D2mt-Gal4_CyO (30508-7-M2-M) x UAS-LacZ 25C-DAPI+bgal-A488+En-CY3+Dfd-A647.lif - st14-e10:Cell-18:c:2/4 z:10/33 - st14-e10	13	60	787	24192	2	10	709
	19	AP2x-377-D2mt-Gal4_CyO (30508-7-M2-M) x UAS-LacZ 25C-DAPI+bgal-A488+En-CY3+Dfd-A647.lif - st14-e10:Cell-19:c:2/4 z:12/33 - st14-e10	15	64	955	29358	2	12	865
	20	AP2x-377-D2mt-Gal4_CyO (30508-7-M2-M) x UAS-LacZ 25C-DAPI+bgal-A488+En-CY3+Dfd-A647.lif - st14-e10:Cell-20:c:2/4 z:12/33 - st14-e10	13	62	780	23978	2	12	702
	21	AP2x-377-D2mt-Gal4_CyO (30508-7-M2-M) x UAS-LacZ 25C-DAPI+bgal-A488+En-CY3+Dfd-A647.lif - st14-e10:Cell-21:c:2/4 z:12/33 - st14-e10	13	51	663	20365	2	12	585
	22	AP2x-377-D2mt-Gal4_CyO (30508-7-M2-M) x UAS-LacZ 25C-DAPI+bgal-A488+En-CY3+Dfd-A647.lif - st14-e10:Cell-22:c:2/4 z:9/33 - st14-e10	20	51	1014	31178	2	9	894
	23	AP2x-377-D2mt-Gal4_CyO (30508-7-M2-M) x UAS-LacZ 25C-DAPI+bgal-A488+En-CY3+Dfd-A647.lif - st14-e10:Cell-23:c:2/4 z:9/33 - st14-e10	16	51	835	25659	2	9	739
	24	AP2x-377-D2mt-Gal4_CyO (30508-7-M2-M) x UAS-LacZ 25C-DAPI+bgal-A488+En-CY3+Dfd-A647.lif - st14-e10:Cell-24:c:2/4 z:12/33 - st14-e10	18	60	1047	32176	2	12	939
	25	AP2x-377-D2mt-Gal4_CyO (30508-7-M2-M) x UAS-LacZ 25C-DAPI+bgal-A488+En-CY3+Dfd-A647.lif - st14-e10:BACKGROUND:c:2/4 z:8/33 - st14-e10	13	6	70	2147	2	8
	26	AP2x-377-D2mt-Gal4_CyO (30508-7-M2-M) x UAS-LacZ 25C-DAPI+bgal-A488+En-CY3+Dfd-A647.lif - st14-e10:Cell-1:c:3/4 z:8/33 - st14-e10	14	30	426	13079	3	8	398	0.475508	179.417	0.216297
	27	AP2x-377-D2mt-Gal4_CyO (30508-7-M2-M) x UAS-LacZ 25C-DAPI+bgal-A488+En-CY3+Dfd-A647.lif - st14-e10:Cell-2:c:3/4 z:9/33 - st14-e10	13	9	113	3470	3	9	87	0.101754
	28	AP2x-377-D2mt-Gal4_CyO (30508-7-M2-M) x UAS-LacZ 25C-DAPI+bgal-A488+En-CY3+Dfd-A647.lif - st14-e10:Cell-3:c:3/4 z:9/33 - st14-e10	11	9	106	3249	3	9	84	0.113514
	29	AP2x-377-D2mt-Gal4_CyO (30508-7-M2-M) x UAS-LacZ 25C-DAPI+bgal-A488+En-CY3+Dfd-A647.lif - st14-e10:Cell-4:c:3/4 z:9/33 - st14-e10	10	11	118	3634	3	9	98	0.122807
	30	AP2x-377-D2mt-Gal4_CyO (30508-7-M2-M) x UAS-LacZ 25C-DAPI+bgal-A488+En-CY3+Dfd-A647.lif - st14-e10:Cell-5:c:3/4 z:10/33 - st14-e10	15	17	254	7810	3	10	224	0.238552
	31	AP2x-377-D2mt-Gal4_CyO (30508-7-M2-M) x UAS-LacZ 25C-DAPI+bgal-A488+En-CY3+Dfd-A647.lif - st14-e10:Cell-6:c:3/4 z:10/33 - st14-e10	14	18	247	7580	3	10	219	0.264813
	32	AP2x-377-D2mt-Gal4_CyO (30508-7-M2-M) x UAS-LacZ 25C-DAPI+bgal-A488+En-CY3+Dfd-A647.lif - st14-e10:Cell-7:c:3/4 z:9/33 - st14-e10	16	4	73	2231	3	9	41	0.0391221
	33	AP2x-377-D2mt-Gal4_CyO (30508-7-M2-M) x UAS-LacZ 25C-DAPI+bgal-A488+En-CY3+Dfd-A647.lif - st14-e10:Cell-8:c:3/4 z:9/33 - st14-e10	14	11	162	4973	3	9	134	0.139004
	34	AP2x-377-D2mt-Gal4_CyO (30508-7-M2-M) x UAS-LacZ 25C-DAPI+bgal-A488+En-CY3+Dfd-A647.lif - st14-e10:Cell-9:c:3/4 z:9/33 - st14-e10	16	21	336	10317	3	9	304	0.276867
	35	AP2x-377-D2mt-Gal4_CyO (30508-7-M2-M) x UAS-LacZ 25C-DAPI+bgal-A488+En-CY3+Dfd-A647.lif - st14-e10:Cell-10:c:3/4 z:9/33 - st14-e10	17	20	326	10035	3	9	292	0.221212
	36	AP2x-377-D2mt-Gal4_CyO (30508-7-M2-M) x UAS-LacZ 25C-DAPI+bgal-A488+En-CY3+Dfd-A647.lif - st14-e10:Cell-11:c:3/4 z:10/33 - st14-e10	14	24	326	10015	3	10	298	0.291871
	37	AP2x-377-D2mt-Gal4_CyO (30508-7-M2-M) x UAS-LacZ 25C-DAPI+bgal-A488+En-CY3+Dfd-A647.lif - st14-e10:Cell-12:c:3/4 z:9/33 - st14-e10	9	11	100	3070	3	9	82	0.186788
	38	AP2x-377-D2mt-Gal4_CyO (30508-7-M2-M) x UAS-LacZ 25C-DAPI+bgal-A488+En-CY3+Dfd-A647.lif - st14-e10:Cell-13:c:3/4 z:9/33 - st14-e10	15	26	386	11876	3	9	356	0.483696
	39	AP2x-377-D2mt-Gal4_CyO (30508-7-M2-M) x UAS-LacZ 25C-DAPI+bgal-A488+En-CY3+Dfd-A647.lif - st14-e10:Cell-14:c:3/4 z:12/33 - st14-e10	11	9	103	3164	3	12	81	0.098063
	40	AP2x-377-D2mt-Gal4_CyO (30508-7-M2-M) x UAS-LacZ 25C-DAPI+bgal-A488+En-CY3+Dfd-A647.lif - st14-e10:Cell-15:c:3/4 z:12/33 - st14-e10	14	10	132	4050	3	12	104	0.111111
	41	AP2x-377-D2mt-Gal4_CyO (30508-7-M2-M) x UAS-LacZ 25C-DAPI+bgal-A488+En-CY3+Dfd-A647.lif - st14-e10:Cell-16:c:3/4 z:13/33 - st14-e10	12	5	66	2031	3	13	42	0.0534351
	42	AP2x-377-D2mt-Gal4_CyO (30508-7-M2-M) x UAS-LacZ 25C-DAPI+bgal-A488+En-CY3+Dfd-A647.lif - st14-e10:Cell-17:c:3/4 z:10/33 - st14-e10	15	26	377	11584	3	10	347	0.443734
	43	AP2x-377-D2mt-Gal4_CyO (30508-7-M2-M) x UAS-LacZ 25C-DAPI+bgal-A488+En-CY3+Dfd-A647.lif - st14-e10:Cell-18:c:3/4 z:10/33 - st14-e10	13	30	392	12047	3	10	366	0.51622
	44	AP2x-377-D2mt-Gal4_CyO (30508-7-M2-M) x UAS-LacZ 25C-DAPI+bgal-A488+En-CY3+Dfd-A647.lif - st14-e10:Cell-19:c:3/4 z:12/33 - st14-e10	15	8	116	3578	3	12	86	0.099422
	45	AP2x-377-D2mt-Gal4_CyO (30508-7-M2-M) x UAS-LacZ 25C-DAPI+bgal-A488+En-CY3+Dfd-A647.lif - st14-e10:Cell-20:c:3/4 z:12/33 - st14-e10	13	29	362	11126	3	12	336	0.478632
	46	AP2x-377-D2mt-Gal4_CyO (30508-7-M2-M) x UAS-LacZ 25C-DAPI+bgal-A488+En-CY3+Dfd-A647.lif - st14-e10:Cell-21:c:3/4 z:12/33 - st14-e10	13	5	60	1842	3	12	34	0.0581197
	47	AP2x-377-D2mt-Gal4_CyO (30508-7-M2-M) x UAS-LacZ 25C-DAPI+bgal-A488+En-CY3+Dfd-A647.lif - st14-e10:Cell-22:c:3/4 z:9/33 - st14-e10	20	3	67	2054	3	9	27	0.0302013
	48	AP2x-377-D2mt-Gal4_CyO (30508-7-M2-M) x UAS-LacZ 25C-DAPI+bgal-A488+En-CY3+Dfd-A647.lif - st14-e10:Cell-23:c:3/4 z:9/33 - st14-e10	16	15	252	7740	3	9	220	0.2977
	49	AP2x-377-D2mt-Gal4_CyO (30508-7-M2-M) x UAS-LacZ 25C-DAPI+bgal-A488+En-CY3+Dfd-A647.lif - st14-e10:Cell-24:c:3/4 z:12/33 - st14-e10	18	5	82	2534	3	12	46	0.0489883
	50	AP2x-377-D2mt-Gal4_CyO (30508-7-M2-M) x UAS-LacZ 25C-DAPI+bgal-A488+En-CY3+Dfd-A647.lif - st14-e10:BACKGROUND:c:3/4 z:8/33 - st14-e10	13	2	27	839	3	8
									CTCF		Average
st14-e11	cell	label	Area	Mean	IntDen	RawIntDen	channel	slice	CTCF	AP2/Dfd	AP2	AP2/Dfd
	1	AP2x-377-D2mt-Gal4_CyO (30508-7-M2-M) x UAS-LacZ 25C-DAPI+bgal-A488+En-CY3+Dfd-A647.lif - st14-e11:Cell-1:c:2/4 z:6/24 - st14-e11	18	65	1166	35827	2	6	1076
	2	AP2x-377-D2mt-Gal4_CyO (30508-7-M2-M) x UAS-LacZ 25C-DAPI+bgal-A488+En-CY3+Dfd-A647.lif - st14-e11:Cell-2:c:2/4 z:6/24 - st14-e11	18	61	1113	34204	2	6	1023
	3	AP2x-377-D2mt-Gal4_CyO (30508-7-M2-M) x UAS-LacZ 25C-DAPI+bgal-A488+En-CY3+Dfd-A647.lif - st14-e11:Cell-3:c:2/4 z:7/24 - st14-e11	18	67	1200	36871	2	7	1110
	4	AP2x-377-D2mt-Gal4_CyO (30508-7-M2-M) x UAS-LacZ 25C-DAPI+bgal-A488+En-CY3+Dfd-A647.lif - st14-e11:Cell-4:c:2/4 z:7/24 - st14-e11	16	84	1363	41892	2	7	1283
	5	AP2x-377-D2mt-Gal4_CyO (30508-7-M2-M) x UAS-LacZ 25C-DAPI+bgal-A488+En-CY3+Dfd-A647.lif - st14-e11:Cell-5:c:2/4 z:7/24 - st14-e11	16	80	1253	38519	2	7	1173
	6	AP2x-377-D2mt-Gal4_CyO (30508-7-M2-M) x UAS-LacZ 25C-DAPI+bgal-A488+En-CY3+Dfd-A647.lif - st14-e11:Cell-6:c:2/4 z:8/24 - st14-e11	14	81	1124	34546	2	8	1054
	7	AP2x-377-D2mt-Gal4_CyO (30508-7-M2-M) x UAS-LacZ 25C-DAPI+bgal-A488+En-CY3+Dfd-A647.lif - st14-e11:Cell-7:c:2/4 z:8/24 - st14-e11	14	72	1011	31076	2	8	941
	8	AP2x-377-D2mt-Gal4_CyO (30508-7-M2-M) x UAS-LacZ 25C-DAPI+bgal-A488+En-CY3+Dfd-A647.lif - st14-e11:Cell-8:c:2/4 z:7/24 - st14-e11	15	92	1397	42953	2	7	1322
	9	AP2x-377-D2mt-Gal4_CyO (30508-7-M2-M) x UAS-LacZ 25C-DAPI+bgal-A488+En-CY3+Dfd-A647.lif - st14-e11:Cell-9:c:2/4 z:8/24 - st14-e11	14	95	1282	39407	2	8	1212
	10	AP2x-377-D2mt-Gal4_CyO (30508-7-M2-M) x UAS-LacZ 25C-DAPI+bgal-A488+En-CY3+Dfd-A647.lif - st14-e11:Cell-10:c:2/4 z:8/24 - st14-e11	13	106	1386	42596	2	8	1321
	11	AP2x-377-D2mt-Gal4_CyO (30508-7-M2-M) x UAS-LacZ 25C-DAPI+bgal-A488+En-CY3+Dfd-A647.lif - st14-e11:Cell-11:c:2/4 z:8/24 - st14-e11	14	84	1140	35034	2	8	1070
	12	AP2x-377-D2mt-Gal4_CyO (30508-7-M2-M) x UAS-LacZ 25C-DAPI+bgal-A488+En-CY3+Dfd-A647.lif - st14-e11:Cell-12:c:2/4 z:8/24 - st14-e11	17	83	1446	44430	2	8	1361
	13	AP2x-377-D2mt-Gal4_CyO (30508-7-M2-M) x UAS-LacZ 25C-DAPI+bgal-A488+En-CY3+Dfd-A647.lif - st14-e11:Cell-13:c:2/4 z:11/24 - st14-e11	18	69	1234	37939	2	11	1144
	14	AP2x-377-D2mt-Gal4_CyO (30508-7-M2-M) x UAS-LacZ 25C-DAPI+bgal-A488+En-CY3+Dfd-A647.lif - st14-e11:Cell-14:c:2/4 z:10/24 - st14-e11	16	88	1389	42678	2	10	1309
	15	AP2x-377-D2mt-Gal4_CyO (30508-7-M2-M) x UAS-LacZ 25C-DAPI+bgal-A488+En-CY3+Dfd-A647.lif - st14-e11:Cell-15:c:2/4 z:10/24 - st14-e11	13	92	1192	36640	2	10	1127
	16	AP2x-377-D2mt-Gal4_CyO (30508-7-M2-M) x UAS-LacZ 25C-DAPI+bgal-A488+En-CY3+Dfd-A647.lif - st14-e11:Cell-16:c:2/4 z:10/24 - st14-e11	14	69	984	30254	2	10	914
	17	AP2x-377-D2mt-Gal4_CyO (30508-7-M2-M) x UAS-LacZ 25C-DAPI+bgal-A488+En-CY3+Dfd-A647.lif - st14-e11:Cell-17:c:2/4 z:10/24 - st14-e11	13	94	1264	38836	2	10	1199
	18	AP2x-377-D2mt-Gal4_CyO (30508-7-M2-M) x UAS-LacZ 25C-DAPI+bgal-A488+En-CY3+Dfd-A647.lif - st14-e11:Cell-18:c:2/4 z:10/24 - st14-e11	14	89	1234	37918	2	10	1164
	19	AP2x-377-D2mt-Gal4_CyO (30508-7-M2-M) x UAS-LacZ 25C-DAPI+bgal-A488+En-CY3+Dfd-A647.lif - st14-e11:Cell-19:c:2/4 z:10/24 - st14-e11	16	84	1369	42086	2	10	1289
	20	AP2x-377-D2mt-Gal4_CyO (30508-7-M2-M) x UAS-LacZ 25C-DAPI+bgal-A488+En-CY3+Dfd-A647.lif - st14-e11:Cell-20:c:2/4 z:10/24 - st14-e11	14	71	972	29881	2	10	902
	21	AP2x-377-D2mt-Gal4_CyO (30508-7-M2-M) x UAS-LacZ 25C-DAPI+bgal-A488+En-CY3+Dfd-A647.lif - st14-e11:Cell-21:c:2/4 z:10/24 - st14-e11	13	98	1310	40268	2	10	1245
	22	AP2x-377-D2mt-Gal4_CyO (30508-7-M2-M) x UAS-LacZ 25C-DAPI+bgal-A488+En-CY3+Dfd-A647.lif - st14-e11:Cell-22:c:2/4 z:10/24 - st14-e11	13	95	1249	38378	2	10	1184
	23	AP2x-377-D2mt-Gal4_CyO (30508-7-M2-M) x UAS-LacZ 25C-DAPI+bgal-A488+En-CY3+Dfd-A647.lif - st14-e11:Cell-23:c:2/4 z:10/24 - st14-e11	13	82	1072	32944	2	10	1007
	24	AP2x-377-D2mt-Gal4_CyO (30508-7-M2-M) x UAS-LacZ 25C-DAPI+bgal-A488+En-CY3+Dfd-A647.lif - st14-e11:Cell-24:c:2/4 z:10/24 - st14-e11	14	93	1263	38834	2	10	1193
	25	AP2x-377-D2mt-Gal4_CyO (30508-7-M2-M) x UAS-LacZ 25C-DAPI+bgal-A488+En-CY3+Dfd-A647.lif - st14-e11:Cell-25:c:2/4 z:10/24 - st14-e11	12	87	1021	31370	2	10	961
	26	AP2x-377-D2mt-Gal4_CyO (30508-7-M2-M) x UAS-LacZ 25C-DAPI+bgal-A488+En-CY3+Dfd-A647.lif - st14-e11:Cell-26:c:2/4 z:10/24 - st14-e11	14	74	1021	31388	2	10	951
	27	AP2x-377-D2mt-Gal4_CyO (30508-7-M2-M) x UAS-LacZ 25C-DAPI+bgal-A488+En-CY3+Dfd-A647.lif - st14-e11:Cell-27:c:2/4 z:10/24 - st14-e11	15	74	1085	33352	2	10	1010
	28	AP2x-377-D2mt-Gal4_CyO (30508-7-M2-M) x UAS-LacZ 25C-DAPI+bgal-A488+En-CY3+Dfd-A647.lif - st14-e11:Cell-28:c:2/4 z:8/24 - st14-e11	15	63	953	29291	2	8	878
	29	AP2x-377-D2mt-Gal4_CyO (30508-7-M2-M) x UAS-LacZ 25C-DAPI+bgal-A488+En-CY3+Dfd-A647.lif - st14-e11:BACKGROUND:c:2/4 z:6/24 - st14-e11	11	5	54	1651	2	6
	30	AP2x-377-D2mt-Gal4_CyO (30508-7-M2-M) x UAS-LacZ 25C-DAPI+bgal-A488+En-CY3+Dfd-A647.lif - st14-e11:Cell-1:c:3/4 z:6/24 - st14-e11	18	4	79	2439	3	6	43	0.0399628	245.143	0.214333
	31	AP2x-377-D2mt-Gal4_CyO (30508-7-M2-M) x UAS-LacZ 25C-DAPI+bgal-A488+En-CY3+Dfd-A647.lif - st14-e11:Cell-2:c:3/4 z:6/24 - st14-e11	18	3	55	1696	3	6	19	0.0185728
	32	AP2x-377-D2mt-Gal4_CyO (30508-7-M2-M) x UAS-LacZ 25C-DAPI+bgal-A488+En-CY3+Dfd-A647.lif - st14-e11:Cell-3:c:3/4 z:7/24 - st14-e11	18	36	647	19874	3	7	611	0.55045
	33	AP2x-377-D2mt-Gal4_CyO (30508-7-M2-M) x UAS-LacZ 25C-DAPI+bgal-A488+En-CY3+Dfd-A647.lif - st14-e11:Cell-4:c:3/4 z:7/24 - st14-e11	16	37	590	18120	3	7	558	0.434918
	34	AP2x-377-D2mt-Gal4_CyO (30508-7-M2-M) x UAS-LacZ 25C-DAPI+bgal-A488+En-CY3+Dfd-A647.lif - st14-e11:Cell-5:c:3/4 z:7/24 - st14-e11	16	4	67	2064	3	7	35	0.029838
	35	AP2x-377-D2mt-Gal4_CyO (30508-7-M2-M) x UAS-LacZ 25C-DAPI+bgal-A488+En-CY3+Dfd-A647.lif - st14-e11:Cell-6:c:3/4 z:8/24 - st14-e11	14	9	131	4024	3	8	103	0.097723
	36	AP2x-377-D2mt-Gal4_CyO (30508-7-M2-M) x UAS-LacZ 25C-DAPI+bgal-A488+En-CY3+Dfd-A647.lif - st14-e11:Cell-7:c:3/4 z:8/24 - st14-e11	14	5	77	2359	3	8	49	0.0520723
	37	AP2x-377-D2mt-Gal4_CyO (30508-7-M2-M) x UAS-LacZ 25C-DAPI+bgal-A488+En-CY3+Dfd-A647.lif - st14-e11:Cell-8:c:3/4 z:7/24 - st14-e11	15	13	203	6253	3	7	173	0.130862
	38	AP2x-377-D2mt-Gal4_CyO (30508-7-M2-M) x UAS-LacZ 25C-DAPI+bgal-A488+En-CY3+Dfd-A647.lif - st14-e11:Cell-9:c:3/4 z:8/24 - st14-e11	14	21	279	8576	3	8	251	0.207096
	39	AP2x-377-D2mt-Gal4_CyO (30508-7-M2-M) x UAS-LacZ 25C-DAPI+bgal-A488+En-CY3+Dfd-A647.lif - st14-e11:Cell-10:c:3/4 z:8/24 - st14-e11	13	13	177	5436	3	8	151	0.114307
	40	AP2x-377-D2mt-Gal4_CyO (30508-7-M2-M) x UAS-LacZ 25C-DAPI+bgal-A488+En-CY3+Dfd-A647.lif - st14-e11:Cell-11:c:3/4 z:8/24 - st14-e11	14	31	420	12894	3	8	392	0.366355
	41	AP2x-377-D2mt-Gal4_CyO (30508-7-M2-M) x UAS-LacZ 25C-DAPI+bgal-A488+En-CY3+Dfd-A647.lif - st14-e11:Cell-12:c:3/4 z:8/24 - st14-e11	17	15	265	8136	3	8	231	0.169728
	42	AP2x-377-D2mt-Gal4_CyO (30508-7-M2-M) x UAS-LacZ 25C-DAPI+bgal-A488+En-CY3+Dfd-A647.lif - st14-e11:Cell-13:c:3/4 z:11/24 - st14-e11	18	13	239	7355	3	11	203	0.177448
	43	AP2x-377-D2mt-Gal4_CyO (30508-7-M2-M) x UAS-LacZ 25C-DAPI+bgal-A488+En-CY3+Dfd-A647.lif - st14-e11:Cell-14:c:3/4 z:10/24 - st14-e11	16	7	113	3460	3	10	81	0.0618793
	44	AP2x-377-D2mt-Gal4_CyO (30508-7-M2-M) x UAS-LacZ 25C-DAPI+bgal-A488+En-CY3+Dfd-A647.lif - st14-e11:Cell-15:c:3/4 z:10/24 - st14-e11	13	23	293	9017	3	10	267	0.236912
	45	AP2x-377-D2mt-Gal4_CyO (30508-7-M2-M) x UAS-LacZ 25C-DAPI+bgal-A488+En-CY3+Dfd-A647.lif - st14-e11:Cell-16:c:3/4 z:10/24 - st14-e11	14	12	170	5232	3	10	142	0.155361
	46	AP2x-377-D2mt-Gal4_CyO (30508-7-M2-M) x UAS-LacZ 25C-DAPI+bgal-A488+En-CY3+Dfd-A647.lif - st14-e11:Cell-17:c:3/4 z:10/24 - st14-e11	13	35	477	14648	3	10	451	0.376147
	47	AP2x-377-D2mt-Gal4_CyO (30508-7-M2-M) x UAS-LacZ 25C-DAPI+bgal-A488+En-CY3+Dfd-A647.lif - st14-e11:Cell-18:c:3/4 z:10/24 - st14-e11	14	35	490	15067	3	10	462	0.396907
	48	AP2x-377-D2mt-Gal4_CyO (30508-7-M2-M) x UAS-LacZ 25C-DAPI+bgal-A488+En-CY3+Dfd-A647.lif - st14-e11:Cell-19:c:3/4 z:10/24 - st14-e11	16	34	562	17274	3	10	530	0.411171
	49	AP2x-377-D2mt-Gal4_CyO (30508-7-M2-M) x UAS-LacZ 25C-DAPI+bgal-A488+En-CY3+Dfd-A647.lif - st14-e11:Cell-20:c:3/4 z:10/24 - st14-e11	14	23	307	9451	3	10	279	0.309313
	50	AP2x-377-D2mt-Gal4_CyO (30508-7-M2-M) x UAS-LacZ 25C-DAPI+bgal-A488+En-CY3+Dfd-A647.lif - st14-e11:Cell-21:c:3/4 z:10/24 - st14-e11	13	28	379	11664	3	10	353	0.283534
	51	AP2x-377-D2mt-Gal4_CyO (30508-7-M2-M) x UAS-LacZ 25C-DAPI+bgal-A488+En-CY3+Dfd-A647.lif - st14-e11:Cell-22:c:3/4 z:10/24 - st14-e11	13	37	478	14688	3	10	452	0.381757
	52	AP2x-377-D2mt-Gal4_CyO (30508-7-M2-M) x UAS-LacZ 25C-DAPI+bgal-A488+En-CY3+Dfd-A647.lif - st14-e11:Cell-23:c:3/4 z:10/24 - st14-e11	13	32	413	12705	3	10	387	0.38431
	53	AP2x-377-D2mt-Gal4_CyO (30508-7-M2-M) x UAS-LacZ 25C-DAPI+bgal-A488+En-CY3+Dfd-A647.lif - st14-e11:Cell-24:c:3/4 z:10/24 - st14-e11	14	25	342	10503	3	10	314	0.263202
	54	AP2x-377-D2mt-Gal4_CyO (30508-7-M2-M) x UAS-LacZ 25C-DAPI+bgal-A488+En-CY3+Dfd-A647.lif - st14-e11:Cell-25:c:3/4 z:10/24 - st14-e11	12	8	96	2937	3	10	72	0.074922
	55	AP2x-377-D2mt-Gal4_CyO (30508-7-M2-M) x UAS-LacZ 25C-DAPI+bgal-A488+En-CY3+Dfd-A647.lif - st14-e11:Cell-26:c:3/4 z:10/24 - st14-e11	14	4	57	1738	3	10	29	0.0304942
	56	AP2x-377-D2mt-Gal4_CyO (30508-7-M2-M) x UAS-LacZ 25C-DAPI+bgal-A488+En-CY3+Dfd-A647.lif - st14-e11:Cell-27:c:3/4 z:10/24 - st14-e11	15	7	106	3270	3	10	76	0.0752475
	57	AP2x-377-D2mt-Gal4_CyO (30508-7-M2-M) x UAS-LacZ 25C-DAPI+bgal-A488+En-CY3+Dfd-A647.lif - st14-e11:Cell-28:c:3/4 z:8/24 - st14-e11	15	12	180	5535	3	8	150	0.170843
	58	AP2x-377-D2mt-Gal4_CyO (30508-7-M2-M) x UAS-LacZ 25C-DAPI+bgal-A488+En-CY3+Dfd-A647.lif - st14-e11:BACKGROUND:c:3/4 z:6/24 - st14-e11	11	2	22	690	3	6
									CTCF		Average
st14-e14	cell	label	Area	Mean	IntDen	RawIntDen	channel	slice	CTCF	AP2/Dfd	AP2	AP2/Dfd
	1	AP2x-377-D2mt-Gal4_CyO (30508-7-M2-M) x UAS-LacZ 25C-DAPI+bgal-A488+En-CY3+Dfd-A647.lif - st14-e14:Cell-1:c:2/4 z:6/25 - st14-e14	15	105	1600	49190	2	6	1495
	2	AP2x-377-D2mt-Gal4_CyO (30508-7-M2-M) x UAS-LacZ 25C-DAPI+bgal-A488+En-CY3+Dfd-A647.lif - st14-e14:Cell-2:c:2/4 z:6/25 - st14-e14	17	102	1751	53810	2	6	1632
	3	AP2x-377-D2mt-Gal4_CyO (30508-7-M2-M) x UAS-LacZ 25C-DAPI+bgal-A488+En-CY3+Dfd-A647.lif - st14-e14:Cell-3:c:2/4 z:6/25 - st14-e14	15	93	1356	41680	2	6	1251
	4	AP2x-377-D2mt-Gal4_CyO (30508-7-M2-M) x UAS-LacZ 25C-DAPI+bgal-A488+En-CY3+Dfd-A647.lif - st14-e14:Cell-4:c:2/4 z:7/25 - st14-e14	13	102	1352	41550	2	7	1261
	5	AP2x-377-D2mt-Gal4_CyO (30508-7-M2-M) x UAS-LacZ 25C-DAPI+bgal-A488+En-CY3+Dfd-A647.lif - st14-e14:Cell-5:c:2/4 z:6/25 - st14-e14	20	92	1833	56343	2	6	1693
	6	AP2x-377-D2mt-Gal4_CyO (30508-7-M2-M) x UAS-LacZ 25C-DAPI+bgal-A488+En-CY3+Dfd-A647.lif - st14-e14:Cell-6:c:2/4 z:6/25 - st14-e14	14	121	1735	53324	2	6	1637
	7	AP2x-377-D2mt-Gal4_CyO (30508-7-M2-M) x UAS-LacZ 25C-DAPI+bgal-A488+En-CY3+Dfd-A647.lif - st14-e14:Cell-7:c:2/4 z:7/25 - st14-e14	13	107	1417	43538	2	7	1326
	8	AP2x-377-D2mt-Gal4_CyO (30508-7-M2-M) x UAS-LacZ 25C-DAPI+bgal-A488+En-CY3+Dfd-A647.lif - st14-e14:Cell-8:c:2/4 z:6/25 - st14-e14	17	121	2063	63410	2	6	1944
	9	AP2x-377-D2mt-Gal4_CyO (30508-7-M2-M) x UAS-LacZ 25C-DAPI+bgal-A488+En-CY3+Dfd-A647.lif - st14-e14:Cell-9:c:2/4 z:7/25 - st14-e14	13	124	1616	49657	2	7	1525
	10	AP2x-377-D2mt-Gal4_CyO (30508-7-M2-M) x UAS-LacZ 25C-DAPI+bgal-A488+En-CY3+Dfd-A647.lif - st14-e14:Cell-10:c:2/4 z:7/25 - st14-e14	15	131	1942	59690	2	7	1837
	11	AP2x-377-D2mt-Gal4_CyO (30508-7-M2-M) x UAS-LacZ 25C-DAPI+bgal-A488+En-CY3+Dfd-A647.lif - st14-e14:Cell-11:c:2/4 z:7/25 - st14-e14	15	93	1374	42234	2	7	1269
	12	AP2x-377-D2mt-Gal4_CyO (30508-7-M2-M) x UAS-LacZ 25C-DAPI+bgal-A488+En-CY3+Dfd-A647.lif - st14-e14:Cell-12:c:2/4 z:8/25 - st14-e14	13	115	1509	46381	2	8	1418
	13	AP2x-377-D2mt-Gal4_CyO (30508-7-M2-M) x UAS-LacZ 25C-DAPI+bgal-A488+En-CY3+Dfd-A647.lif - st14-e14:Cell-13:c:2/4 z:9/25 - st14-e14	12	118	1468	45131	2	9	1384
	14	AP2x-377-D2mt-Gal4_CyO (30508-7-M2-M) x UAS-LacZ 25C-DAPI+bgal-A488+En-CY3+Dfd-A647.lif - st14-e14:Cell-14:c:2/4 z:9/25 - st14-e14	16	102	1659	51005	2	9	1547
	15	AP2x-377-D2mt-Gal4_CyO (30508-7-M2-M) x UAS-LacZ 25C-DAPI+bgal-A488+En-CY3+Dfd-A647.lif - st14-e14:Cell-15:c:2/4 z:9/25 - st14-e14	12	103	1261	38759	2	9	1177
	16	AP2x-377-D2mt-Gal4_CyO (30508-7-M2-M) x UAS-LacZ 25C-DAPI+bgal-A488+En-CY3+Dfd-A647.lif - st14-e14:Cell-16:c:2/4 z:9/25 - st14-e14	19	85	1618	49735	2	9	1485
	17	AP2x-377-D2mt-Gal4_CyO (30508-7-M2-M) x UAS-LacZ 25C-DAPI+bgal-A488+En-CY3+Dfd-A647.lif - st14-e14:Cell-17:c:2/4 z:9/25 - st14-e14	16	104	1715	52709	2	9	1603
	18	AP2x-377-D2mt-Gal4_CyO (30508-7-M2-M) x UAS-LacZ 25C-DAPI+bgal-A488+En-CY3+Dfd-A647.lif - st14-e14:Cell-18:c:2/4 z:7/25 - st14-e14	16	97	1588	48821	2	7	1476
	19	AP2x-377-D2mt-Gal4_CyO (30508-7-M2-M) x UAS-LacZ 25C-DAPI+bgal-A488+En-CY3+Dfd-A647.lif - st14-e14:Cell-19:c:2/4 z:8/25 - st14-e14	12	99	1163	35751	2	8	1079
	20	AP2x-377-D2mt-Gal4_CyO (30508-7-M2-M) x UAS-LacZ 25C-DAPI+bgal-A488+En-CY3+Dfd-A647.lif - st14-e14:Cell-20:c:2/4 z:10/25 - st14-e14	15	78	1187	36487	2	10	1082
	21	AP2x-377-D2mt-Gal4_CyO (30508-7-M2-M) x UAS-LacZ 25C-DAPI+bgal-A488+En-CY3+Dfd-A647.lif - st14-e14:Cell-21:c:2/4 z:9/25 - st14-e14	14	94	1355	41650	2	9	1257
	22	AP2x-377-D2mt-Gal4_CyO (30508-7-M2-M) x UAS-LacZ 25C-DAPI+bgal-A488+En-CY3+Dfd-A647.lif - st14-e14:Cell-22:c:2/4 z:9/25 - st14-e14	15	94	1404	43168	2	9	1299
	23	AP2x-377-D2mt-Gal4_CyO (30508-7-M2-M) x UAS-LacZ 25C-DAPI+bgal-A488+En-CY3+Dfd-A647.lif - st14-e14:Cell-23:c:2/4 z:9/25 - st14-e14	12	86	1024	31468	2	9	940
	24	AP2x-377-D2mt-Gal4_CyO (30508-7-M2-M) x UAS-LacZ 25C-DAPI+bgal-A488+En-CY3+Dfd-A647.lif - st14-e14:Cell-24:c:2/4 z:10/25 - st14-e14	15	101	1469	45153	2	10	1364
	25	AP2x-377-D2mt-Gal4_CyO (30508-7-M2-M) x UAS-LacZ 25C-DAPI+bgal-A488+En-CY3+Dfd-A647.lif - st14-e14:Cell-25:c:2/4 z:8/25 - st14-e14	20	82	1628	50033	2	8	1488
	26	AP2x-377-D2mt-Gal4_CyO (30508-7-M2-M) x UAS-LacZ 25C-DAPI+bgal-A488+En-CY3+Dfd-A647.lif - st14-e14:Cell-26:c:2/4 z:10/25 - st14-e14	14	88	1214	37321	2	10	1116
	27	AP2x-377-D2mt-Gal4_CyO (30508-7-M2-M) x UAS-LacZ 25C-DAPI+bgal-A488+En-CY3+Dfd-A647.lif - st14-e14:Cell-27:c:2/4 z:8/25 - st14-e14	23	81	1874	57589	2	8	1713
	28	AP2x-377-D2mt-Gal4_CyO (30508-7-M2-M) x UAS-LacZ 25C-DAPI+bgal-A488+En-CY3+Dfd-A647.lif - st14-e14:Cell-28:c:2/4 z:10/25 - st14-e14	16	76	1220	37491	2	10	1108
	29	AP2x-377-D2mt-Gal4_CyO (30508-7-M2-M) x UAS-LacZ 25C-DAPI+bgal-A488+En-CY3+Dfd-A647.lif - st14-e14:BACKGROUND:c:2/4 z:7/25 - st14-e14	12	7	88	2698	2	7
	30	AP2x-377-D2mt-Gal4_CyO (30508-7-M2-M) x UAS-LacZ 25C-DAPI+bgal-A488+En-CY3+Dfd-A647.lif - st14-e14:Cell-1:c:3/4 z:6/25 - st14-e14	15	3	49	1519	3	6	19	0.012709	187.214	0.132217
	31	AP2x-377-D2mt-Gal4_CyO (30508-7-M2-M) x UAS-LacZ 25C-DAPI+bgal-A488+En-CY3+Dfd-A647.lif - st14-e14:Cell-2:c:3/4 z:6/25 - st14-e14	17	9	152	4677	3	6	118	0.0723039
	32	AP2x-377-D2mt-Gal4_CyO (30508-7-M2-M) x UAS-LacZ 25C-DAPI+bgal-A488+En-CY3+Dfd-A647.lif - st14-e14:Cell-3:c:3/4 z:6/25 - st14-e14	15	6	85	2618	3	6	55	0.0439648
	33	AP2x-377-D2mt-Gal4_CyO (30508-7-M2-M) x UAS-LacZ 25C-DAPI+bgal-A488+En-CY3+Dfd-A647.lif - st14-e14:Cell-4:c:3/4 z:7/25 - st14-e14	13	4	51	1565	3	7	25	0.0198255
	34	AP2x-377-D2mt-Gal4_CyO (30508-7-M2-M) x UAS-LacZ 25C-DAPI+bgal-A488+En-CY3+Dfd-A647.lif - st14-e14:Cell-5:c:3/4 z:6/25 - st14-e14	20	13	268	8252	3	6	228	0.134672
	35	AP2x-377-D2mt-Gal4_CyO (30508-7-M2-M) x UAS-LacZ 25C-DAPI+bgal-A488+En-CY3+Dfd-A647.lif - st14-e14:Cell-6:c:3/4 z:6/25 - st14-e14	14	16	230	7054	3	6	202	0.123396
	36	AP2x-377-D2mt-Gal4_CyO (30508-7-M2-M) x UAS-LacZ 25C-DAPI+bgal-A488+En-CY3+Dfd-A647.lif - st14-e14:Cell-7:c:3/4 z:7/25 - st14-e14	13	10	131	4024	3	7	105	0.0791855
	37	AP2x-377-D2mt-Gal4_CyO (30508-7-M2-M) x UAS-LacZ 25C-DAPI+bgal-A488+En-CY3+Dfd-A647.lif - st14-e14:Cell-8:c:3/4 z:6/25 - st14-e14	17	27	461	14169	3	6	427	0.21965
	38	AP2x-377-D2mt-Gal4_CyO (30508-7-M2-M) x UAS-LacZ 25C-DAPI+bgal-A488+En-CY3+Dfd-A647.lif - st14-e14:Cell-9:c:3/4 z:7/25 - st14-e14	13	36	475	14610	3	7	449	0.294426
	39	AP2x-377-D2mt-Gal4_CyO (30508-7-M2-M) x UAS-LacZ 25C-DAPI+bgal-A488+En-CY3+Dfd-A647.lif - st14-e14:Cell-10:c:3/4 z:7/25 - st14-e14	15	22	333	10240	3	7	303	0.164943
	40	AP2x-377-D2mt-Gal4_CyO (30508-7-M2-M) x UAS-LacZ 25C-DAPI+bgal-A488+En-CY3+Dfd-A647.lif - st14-e14:Cell-11:c:3/4 z:7/25 - st14-e14	15	26	376	11571	3	7	346	0.272656
	41	AP2x-377-D2mt-Gal4_CyO (30508-7-M2-M) x UAS-LacZ 25C-DAPI+bgal-A488+En-CY3+Dfd-A647.lif - st14-e14:Cell-12:c:3/4 z:8/25 - st14-e14	13	26	347	10656	3	8	321	0.226375
	42	AP2x-377-D2mt-Gal4_CyO (30508-7-M2-M) x UAS-LacZ 25C-DAPI+bgal-A488+En-CY3+Dfd-A647.lif - st14-e14:Cell-13:c:3/4 z:9/25 - st14-e14	12	22	270	8301	3	9	246	0.177746
	43	AP2x-377-D2mt-Gal4_CyO (30508-7-M2-M) x UAS-LacZ 25C-DAPI+bgal-A488+En-CY3+Dfd-A647.lif - st14-e14:Cell-14:c:3/4 z:9/25 - st14-e14	16	5	75	2305	3	9	43	0.0277957
	44	AP2x-377-D2mt-Gal4_CyO (30508-7-M2-M) x UAS-LacZ 25C-DAPI+bgal-A488+En-CY3+Dfd-A647.lif - st14-e14:Cell-15:c:3/4 z:9/25 - st14-e14	12	4	45	1395	3	9	21	0.017842
	45	AP2x-377-D2mt-Gal4_CyO (30508-7-M2-M) x UAS-LacZ 25C-DAPI+bgal-A488+En-CY3+Dfd-A647.lif - st14-e14:Cell-16:c:3/4 z:9/25 - st14-e14	19	7	139	4275	3	9	101	0.0680135
	46	AP2x-377-D2mt-Gal4_CyO (30508-7-M2-M) x UAS-LacZ 25C-DAPI+bgal-A488+En-CY3+Dfd-A647.lif - st14-e14:Cell-17:c:3/4 z:9/25 - st14-e14	16	25	409	12564	3	9	377	0.235184
	47	AP2x-377-D2mt-Gal4_CyO (30508-7-M2-M) x UAS-LacZ 25C-DAPI+bgal-A488+En-CY3+Dfd-A647.lif - st14-e14:Cell-18:c:3/4 z:7/25 - st14-e14	16	9	140	4313	3	7	108	0.0731707
	48	AP2x-377-D2mt-Gal4_CyO (30508-7-M2-M) x UAS-LacZ 25C-DAPI+bgal-A488+En-CY3+Dfd-A647.lif - st14-e14:Cell-19:c:3/4 z:8/25 - st14-e14	12	13	149	4588	3	8	125	0.115848
	49	AP2x-377-D2mt-Gal4_CyO (30508-7-M2-M) x UAS-LacZ 25C-DAPI+bgal-A488+En-CY3+Dfd-A647.lif - st14-e14:Cell-20:c:3/4 z:10/25 - st14-e14	15	19	294	9022	3	10	264	0.243993
	50	AP2x-377-D2mt-Gal4_CyO (30508-7-M2-M) x UAS-LacZ 25C-DAPI+bgal-A488+En-CY3+Dfd-A647.lif - st14-e14:Cell-21:c:3/4 z:9/25 - st14-e14	14	9	135	4134	3	9	107	0.0851233
	51	AP2x-377-D2mt-Gal4_CyO (30508-7-M2-M) x UAS-LacZ 25C-DAPI+bgal-A488+En-CY3+Dfd-A647.lif - st14-e14:Cell-22:c:3/4 z:9/25 - st14-e14	15	39	578	17774	3	9	548	0.421863
	52	AP2x-377-D2mt-Gal4_CyO (30508-7-M2-M) x UAS-LacZ 25C-DAPI+bgal-A488+En-CY3+Dfd-A647.lif - st14-e14:Cell-23:c:3/4 z:9/25 - st14-e14	12	8	91	2785	3	9	67	0.0712766
	53	AP2x-377-D2mt-Gal4_CyO (30508-7-M2-M) x UAS-LacZ 25C-DAPI+bgal-A488+En-CY3+Dfd-A647.lif - st14-e14:Cell-24:c:3/4 z:10/25 - st14-e14	15	21	304	9347	3	10	274	0.20088
	54	AP2x-377-D2mt-Gal4_CyO (30508-7-M2-M) x UAS-LacZ 25C-DAPI+bgal-A488+En-CY3+Dfd-A647.lif - st14-e14:Cell-25:c:3/4 z:8/25 - st14-e14	20	4	74	2271	3	8	34	0.0228495
	55	AP2x-377-D2mt-Gal4_CyO (30508-7-M2-M) x UAS-LacZ 25C-DAPI+bgal-A488+En-CY3+Dfd-A647.lif - st14-e14:Cell-26:c:3/4 z:10/25 - st14-e14	14	14	199	6127	3	10	171	0.153226
	56	AP2x-377-D2mt-Gal4_CyO (30508-7-M2-M) x UAS-LacZ 25C-DAPI+bgal-A488+En-CY3+Dfd-A647.lif - st14-e14:Cell-27:c:3/4 z:8/25 - st14-e14	23	5	107	3298	3	8	61	0.03561
	57	AP2x-377-D2mt-Gal4_CyO (30508-7-M2-M) x UAS-LacZ 25C-DAPI+bgal-A488+En-CY3+Dfd-A647.lif - st14-e14:Cell-28:c:3/4 z:10/25 - st14-e14	16	8	129	3956	3	10	97	0.0875451
	58	AP2x-377-D2mt-Gal4_CyO (30508-7-M2-M) x UAS-LacZ 25C-DAPI+bgal-A488+En-CY3+Dfd-A647.lif - st14-e14:BACKGROUND:c:3/4 z:7/25 - st14-e14	12	2	30	910	3	7

## Sheet: Figure 6i
	AP2x-377-D2H-Gal4 x UAS-LacZ
									CTCF		Average
st14-e1	cell	label	Area	Mean	IntDen	RawIntDen	channel	slice	CTCF	AP2/Dfd	AP2	AP2/Dfd					corrected total cell fluorescence (CTCF)
	1	AP2x-377-D2H-Gal4_CyO (30508-2-M1-M) x UAS-LacZ 25C-DAPI+bgal-A488+En-CY3+Dfd-A647.lif - st14-e1:Cell-1:c:2/4 z:7/35 - st14-e1	22	98	2191	67334	2	7	1971								CTCF = Integrated Density – (Area of selected cell X Mean fluorescence of background readings)
	2	AP2x-377-D2H-Gal4_CyO (30508-2-M1-M) x UAS-LacZ 25C-DAPI+bgal-A488+En-CY3+Dfd-A647.lif - st14-e1:Cell-2:c:2/4 z:7/35 - st14-e1	24	103	2420	74394	2	7	2180
	3	AP2x-377-D2H-Gal4_CyO (30508-2-M1-M) x UAS-LacZ 25C-DAPI+bgal-A488+En-CY3+Dfd-A647.lif - st14-e1:Cell-3:c:2/4 z:7/35 - st14-e1	21	114	2395	73614	2	7	2185
	4	AP2x-377-D2H-Gal4_CyO (30508-2-M1-M) x UAS-LacZ 25C-DAPI+bgal-A488+En-CY3+Dfd-A647.lif - st14-e1:Cell-4:c:2/4 z:9/35 - st14-e1	15	135	2041	62743	2	9	1891
	5	AP2x-377-D2H-Gal4_CyO (30508-2-M1-M) x UAS-LacZ 25C-DAPI+bgal-A488+En-CY3+Dfd-A647.lif - st14-e1:Cell-5:c:2/4 z:9/35 - st14-e1	18	141	2518	77405	2	9	2338								NOTE: For AP2x-377-Gal4 x UAS-LacZ, the quantification values are the same as in Figure 5f
	6	AP2x-377-D2H-Gal4_CyO (30508-2-M1-M) x UAS-LacZ 25C-DAPI+bgal-A488+En-CY3+Dfd-A647.lif - st14-e1:Cell-6:c:2/4 z:10/35 - st14-e1	14	141	1979	60837	2	10	1839
	7	AP2x-377-D2H-Gal4_CyO (30508-2-M1-M) x UAS-LacZ 25C-DAPI+bgal-A488+En-CY3+Dfd-A647.lif - st14-e1:Cell-7:c:2/4 z:11/35 - st14-e1	13	146	1927	59219	2	11	1797
	8	AP2x-377-D2H-Gal4_CyO (30508-2-M1-M) x UAS-LacZ 25C-DAPI+bgal-A488+En-CY3+Dfd-A647.lif - st14-e1:Cell-8:c:2/4 z:11/35 - st14-e1	15	143	2199	67595	2	11	2049
	9	AP2x-377-D2H-Gal4_CyO (30508-2-M1-M) x UAS-LacZ 25C-DAPI+bgal-A488+En-CY3+Dfd-A647.lif - st14-e1:Cell-9:c:2/4 z:11/35 - st14-e1	17	139	2342	71981	2	11	2172
	10	AP2x-377-D2H-Gal4_CyO (30508-2-M1-M) x UAS-LacZ 25C-DAPI+bgal-A488+En-CY3+Dfd-A647.lif - st14-e1:Cell-10:c:2/4 z:11/35 - st14-e1	16	140	2310	71003	2	11	2150
	11	AP2x-377-D2H-Gal4_CyO (30508-2-M1-M) x UAS-LacZ 25C-DAPI+bgal-A488+En-CY3+Dfd-A647.lif - st14-e1:Cell-11:c:2/4 z:12/35 - st14-e1	18	125	2242	68899	2	12	2062
	12	AP2x-377-D2H-Gal4_CyO (30508-2-M1-M) x UAS-LacZ 25C-DAPI+bgal-A488+En-CY3+Dfd-A647.lif - st14-e1:Cell-12:c:2/4 z:11/35 - st14-e1	14	131	1775	54571	2	11	1635
	13	AP2x-377-D2H-Gal4_CyO (30508-2-M1-M) x UAS-LacZ 25C-DAPI+bgal-A488+En-CY3+Dfd-A647.lif - st14-e1:Cell-13:c:2/4 z:9/35 - st14-e1	21	120	2471	75943	2	9	2261
	14	AP2x-377-D2H-Gal4_CyO (30508-2-M1-M) x UAS-LacZ 25C-DAPI+bgal-A488+En-CY3+Dfd-A647.lif - st14-e1:Cell-14:c:2/4 z:9/35 - st14-e1	18	137	2400	73751	2	9	2220
	15	AP2x-377-D2H-Gal4_CyO (30508-2-M1-M) x UAS-LacZ 25C-DAPI+bgal-A488+En-CY3+Dfd-A647.lif - st14-e1:Cell-15:c:2/4 z:9/35 - st14-e1	18	145	2598	79867	2	9	2418
	16	AP2x-377-D2H-Gal4_CyO (30508-2-M1-M) x UAS-LacZ 25C-DAPI+bgal-A488+En-CY3+Dfd-A647.lif - st14-e1:Cell-16:c:2/4 z:9/35 - st14-e1	15	131	2005	61627	2	9	1855
	17	AP2x-377-D2H-Gal4_CyO (30508-2-M1-M) x UAS-LacZ 25C-DAPI+bgal-A488+En-CY3+Dfd-A647.lif - st14-e1:Cell-17:c:2/4 z:9/35 - st14-e1	17	138	2307	70918	2	9	2137
	18	AP2x-377-D2H-Gal4_CyO (30508-2-M1-M) x UAS-LacZ 25C-DAPI+bgal-A488+En-CY3+Dfd-A647.lif - st14-e1:Cell-18:c:2/4 z:11/35 - st14-e1	12	164	2039	62661	2	11	1919
	19	AP2x-377-D2H-Gal4_CyO (30508-2-M1-M) x UAS-LacZ 25C-DAPI+bgal-A488+En-CY3+Dfd-A647.lif - st14-e1:Cell-19:c:2/4 z:12/35 - st14-e1	15	143	2205	67783	2	12	2055
	20	AP2x-377-D2H-Gal4_CyO (30508-2-M1-M) x UAS-LacZ 25C-DAPI+bgal-A488+En-CY3+Dfd-A647.lif - st14-e1:Cell-20:c:2/4 z:10/35 - st14-e1	14	145	2028	62321	2	10	1888
	21	AP2x-377-D2H-Gal4_CyO (30508-2-M1-M) x UAS-LacZ 25C-DAPI+bgal-A488+En-CY3+Dfd-A647.lif - st14-e1:Cell-21:c:2/4 z:13/35 - st14-e1	17	129	2180	66991	2	13	2010
	22	AP2x-377-D2H-Gal4_CyO (30508-2-M1-M) x UAS-LacZ 25C-DAPI+bgal-A488+En-CY3+Dfd-A647.lif - st14-e1:Cell-22:c:2/4 z:12/35 - st14-e1	13	146	1847	56757	2	12	1717
	23	AP2x-377-D2H-Gal4_CyO (30508-2-M1-M) x UAS-LacZ 25C-DAPI+bgal-A488+En-CY3+Dfd-A647.lif - st14-e1:Cell-23:c:2/4 z:12/35 - st14-e1	14	117	1589	48831	2	12	1449
	24	AP2x-377-D2H-Gal4_CyO (30508-2-M1-M) x UAS-LacZ 25C-DAPI+bgal-A488+En-CY3+Dfd-A647.lif - st14-e1:Cell-24:c:2/4 z:10/35 - st14-e1	14	94	1351	41529	2	10	1211
	25	AP2x-377-D2H-Gal4_CyO (30508-2-M1-M) x UAS-LacZ 25C-DAPI+bgal-A488+En-CY3+Dfd-A647.lif - st14-e1:Cell-25:c:2/4 z:9/35 - st14-e1	18	82	1470	45172	2	9	1290
	26	AP2x-377-D2H-Gal4_CyO (30508-2-M1-M) x UAS-LacZ 25C-DAPI+bgal-A488+En-CY3+Dfd-A647.lif - st14-e1:Cell-26:c:2/4 z:10/35 - st14-e1	16	120	1951	59954	2	10	1791
	27	AP2x-377-D2H-Gal4_CyO (30508-2-M1-M) x UAS-LacZ 25C-DAPI+bgal-A488+En-CY3+Dfd-A647.lif - st14-e1:Cell-27:c:2/4 z:11/35 - st14-e1	18	93	1666	51196	2	11	1486
	28	AP2x-377-D2H-Gal4_CyO (30508-2-M1-M) x UAS-LacZ 25C-DAPI+bgal-A488+En-CY3+Dfd-A647.lif - st14-e1:BACKGROUND:c:2/4 z:8/35 - st14-e1	12	10	113	3460	2	8
	29	AP2x-377-D2H-Gal4_CyO (30508-2-M1-M) x UAS-LacZ 25C-DAPI+bgal-A488+En-CY3+Dfd-A647.lif - st14-e1:Cell-1:c:3/4 z:7/35 - st14-e1	22	31	697	21421	3	7	653	0.331304	524.741	0.279514
	30	AP2x-377-D2H-Gal4_CyO (30508-2-M1-M) x UAS-LacZ 25C-DAPI+bgal-A488+En-CY3+Dfd-A647.lif - st14-e1:Cell-2:c:3/4 z:7/35 - st14-e1	24	15	352	10834	3	7	304	0.13945
	31	AP2x-377-D2H-Gal4_CyO (30508-2-M1-M) x UAS-LacZ 25C-DAPI+bgal-A488+En-CY3+Dfd-A647.lif - st14-e1:Cell-3:c:3/4 z:7/35 - st14-e1	21	31	651	19999	3	7	609	0.278719
	32	AP2x-377-D2H-Gal4_CyO (30508-2-M1-M) x UAS-LacZ 25C-DAPI+bgal-A488+En-CY3+Dfd-A647.lif - st14-e1:Cell-4:c:3/4 z:9/35 - st14-e1	15	27	415	12751	3	9	385	0.203596
	33	AP2x-377-D2H-Gal4_CyO (30508-2-M1-M) x UAS-LacZ 25C-DAPI+bgal-A488+En-CY3+Dfd-A647.lif - st14-e1:Cell-5:c:3/4 z:9/35 - st14-e1	18	37	657	20179	3	9	621	0.265612
	34	AP2x-377-D2H-Gal4_CyO (30508-2-M1-M) x UAS-LacZ 25C-DAPI+bgal-A488+En-CY3+Dfd-A647.lif - st14-e1:Cell-6:c:3/4 z:10/35 - st14-e1	14	24	336	10316	3	10	308	0.167482
	35	AP2x-377-D2H-Gal4_CyO (30508-2-M1-M) x UAS-LacZ 25C-DAPI+bgal-A488+En-CY3+Dfd-A647.lif - st14-e1:Cell-7:c:3/4 z:11/35 - st14-e1	13	33	435	13357	3	11	409	0.227602
	36	AP2x-377-D2H-Gal4_CyO (30508-2-M1-M) x UAS-LacZ 25C-DAPI+bgal-A488+En-CY3+Dfd-A647.lif - st14-e1:Cell-8:c:3/4 z:11/35 - st14-e1	15	39	597	18337	3	11	567	0.27672
	37	AP2x-377-D2H-Gal4_CyO (30508-2-M1-M) x UAS-LacZ 25C-DAPI+bgal-A488+En-CY3+Dfd-A647.lif - st14-e1:Cell-9:c:3/4 z:11/35 - st14-e1	17	49	833	25603	3	11	799	0.367864
	38	AP2x-377-D2H-Gal4_CyO (30508-2-M1-M) x UAS-LacZ 25C-DAPI+bgal-A488+En-CY3+Dfd-A647.lif - st14-e1:Cell-10:c:3/4 z:11/35 - st14-e1	16	22	366	11246	3	11	334	0.155349
	39	AP2x-377-D2H-Gal4_CyO (30508-2-M1-M) x UAS-LacZ 25C-DAPI+bgal-A488+En-CY3+Dfd-A647.lif - st14-e1:Cell-11:c:3/4 z:12/35 - st14-e1	18	50	893	27440	3	12	857	0.415616
	40	AP2x-377-D2H-Gal4_CyO (30508-2-M1-M) x UAS-LacZ 25C-DAPI+bgal-A488+En-CY3+Dfd-A647.lif - st14-e1:Cell-12:c:3/4 z:11/35 - st14-e1	14	43	589	18116	3	11	561	0.343119
	41	AP2x-377-D2H-Gal4_CyO (30508-2-M1-M) x UAS-LacZ 25C-DAPI+bgal-A488+En-CY3+Dfd-A647.lif - st14-e1:Cell-13:c:3/4 z:9/35 - st14-e1	21	28	573	17599	3	9	531	0.234852
	42	AP2x-377-D2H-Gal4_CyO (30508-2-M1-M) x UAS-LacZ 25C-DAPI+bgal-A488+En-CY3+Dfd-A647.lif - st14-e1:Cell-14:c:3/4 z:9/35 - st14-e1	18	46	805	24748	3	9	769	0.346396
	43	AP2x-377-D2H-Gal4_CyO (30508-2-M1-M) x UAS-LacZ 25C-DAPI+bgal-A488+En-CY3+Dfd-A647.lif - st14-e1:Cell-15:c:3/4 z:9/35 - st14-e1	18	47	844	25949	3	9	808	0.33416
	44	AP2x-377-D2H-Gal4_CyO (30508-2-M1-M) x UAS-LacZ 25C-DAPI+bgal-A488+En-CY3+Dfd-A647.lif - st14-e1:Cell-16:c:3/4 z:9/35 - st14-e1	15	21	322	9885	3	9	292	0.157412
	45	AP2x-377-D2H-Gal4_CyO (30508-2-M1-M) x UAS-LacZ 25C-DAPI+bgal-A488+En-CY3+Dfd-A647.lif - st14-e1:Cell-17:c:3/4 z:9/35 - st14-e1	17	11	191	5871	3	9	157	0.0734675
	46	AP2x-377-D2H-Gal4_CyO (30508-2-M1-M) x UAS-LacZ 25C-DAPI+bgal-A488+En-CY3+Dfd-A647.lif - st14-e1:Cell-18:c:3/4 z:11/35 - st14-e1	12	54	678	20840	3	11	654	0.340803
	47	AP2x-377-D2H-Gal4_CyO (30508-2-M1-M) x UAS-LacZ 25C-DAPI+bgal-A488+En-CY3+Dfd-A647.lif - st14-e1:Cell-19:c:3/4 z:12/35 - st14-e1	15	14	217	6674	3	12	187	0.0909976
	48	AP2x-377-D2H-Gal4_CyO (30508-2-M1-M) x UAS-LacZ 25C-DAPI+bgal-A488+En-CY3+Dfd-A647.lif - st14-e1:Cell-20:c:3/4 z:10/35 - st14-e1	14	48	667	20498	3	10	639	0.338453
	49	AP2x-377-D2H-Gal4_CyO (30508-2-M1-M) x UAS-LacZ 25C-DAPI+bgal-A488+En-CY3+Dfd-A647.lif - st14-e1:Cell-21:c:3/4 z:13/35 - st14-e1	17	45	759	23334	3	13	725	0.360697
	50	AP2x-377-D2H-Gal4_CyO (30508-2-M1-M) x UAS-LacZ 25C-DAPI+bgal-A488+En-CY3+Dfd-A647.lif - st14-e1:Cell-22:c:3/4 z:12/35 - st14-e1	13	16	207	6376	3	12	181	0.105416
	51	AP2x-377-D2H-Gal4_CyO (30508-2-M1-M) x UAS-LacZ 25C-DAPI+bgal-A488+En-CY3+Dfd-A647.lif - st14-e1:Cell-23:c:3/4 z:12/35 - st14-e1	14	5	75	2297	3	12	47	0.0324362
	52	AP2x-377-D2H-Gal4_CyO (30508-2-M1-M) x UAS-LacZ 25C-DAPI+bgal-A488+En-CY3+Dfd-A647.lif - st14-e1:Cell-24:c:3/4 z:10/35 - st14-e1	14	50	717	22040	3	10	689	0.568951
	53	AP2x-377-D2H-Gal4_CyO (30508-2-M1-M) x UAS-LacZ 25C-DAPI+bgal-A488+En-CY3+Dfd-A647.lif - st14-e1:Cell-25:c:3/4 z:9/35 - st14-e1	18	42	742	22799	3	9	706	0.547287
	54	AP2x-377-D2H-Gal4_CyO (30508-2-M1-M) x UAS-LacZ 25C-DAPI+bgal-A488+En-CY3+Dfd-A647.lif - st14-e1:Cell-26:c:3/4 z:10/35 - st14-e1	16	46	755	23219	3	10	723	0.403685
	55	AP2x-377-D2H-Gal4_CyO (30508-2-M1-M) x UAS-LacZ 25C-DAPI+bgal-A488+En-CY3+Dfd-A647.lif - st14-e1:Cell-27:c:3/4 z:11/35 - st14-e1	18	38	689	21174	3	11	653	0.439435
	56	AP2x-377-D2H-Gal4_CyO (30508-2-M1-M) x UAS-LacZ 25C-DAPI+bgal-A488+En-CY3+Dfd-A647.lif - st14-e1:BACKGROUND:c:3/4 z:8/35 - st14-e1	12	2	26	788	3	8
									CTCF		Average
st14-e2	cell	label	Area	Mean	IntDen	RawIntDen	channel	slice	CTCF	AP2/Dfd	AP2	AP2/Dfd
	1	AP2x-377-D2H-Gal4_CyO (30508-2-M1-M) x UAS-LacZ 25C-DAPI+bgal-A488+En-CY3+Dfd-A647.lif - st14-e2:Cell-1:c:2/4 z:7/38 - st14-e2	20	73	1433	44039	2	7	1333
	2	AP2x-377-D2H-Gal4_CyO (30508-2-M1-M) x UAS-LacZ 25C-DAPI+bgal-A488+En-CY3+Dfd-A647.lif - st14-e2:Cell-2:c:2/4 z:7/38 - st14-e2	16	79	1230	37798	2	7	1150
	3	AP2x-377-D2H-Gal4_CyO (30508-2-M1-M) x UAS-LacZ 25C-DAPI+bgal-A488+En-CY3+Dfd-A647.lif - st14-e2:Cell-3:c:2/4 z:8/38 - st14-e2	17	85	1408	43274	2	8	1323
	4	AP2x-377-D2H-Gal4_CyO (30508-2-M1-M) x UAS-LacZ 25C-DAPI+bgal-A488+En-CY3+Dfd-A647.lif - st14-e2:Cell-4:c:2/4 z:8/38 - st14-e2	14	86	1199	36847	2	8	1129
	5	AP2x-377-D2H-Gal4_CyO (30508-2-M1-M) x UAS-LacZ 25C-DAPI+bgal-A488+En-CY3+Dfd-A647.lif - st14-e2:Cell-5:c:2/4 z:9/38 - st14-e2	19	86	1645	50570	2	9	1550
	6	AP2x-377-D2H-Gal4_CyO (30508-2-M1-M) x UAS-LacZ 25C-DAPI+bgal-A488+En-CY3+Dfd-A647.lif - st14-e2:Cell-6:c:2/4 z:9/38 - st14-e2	13	91	1204	36994	2	9	1139
	7	AP2x-377-D2H-Gal4_CyO (30508-2-M1-M) x UAS-LacZ 25C-DAPI+bgal-A488+En-CY3+Dfd-A647.lif - st14-e2:Cell-7:c:2/4 z:10/38 - st14-e2	17	81	1354	41602	2	10	1269
	8	AP2x-377-D2H-Gal4_CyO (30508-2-M1-M) x UAS-LacZ 25C-DAPI+bgal-A488+En-CY3+Dfd-A647.lif - st14-e2:Cell-8:c:2/4 z:11/38 - st14-e2	16	97	1598	49124	2	11	1518
	9	AP2x-377-D2H-Gal4_CyO (30508-2-M1-M) x UAS-LacZ 25C-DAPI+bgal-A488+En-CY3+Dfd-A647.lif - st14-e2:Cell-9:c:2/4 z:12/38 - st14-e2	15	91	1334	41017	2	12	1259
	10	AP2x-377-D2H-Gal4_CyO (30508-2-M1-M) x UAS-LacZ 25C-DAPI+bgal-A488+En-CY3+Dfd-A647.lif - st14-e2:Cell-10:c:2/4 z:11/38 - st14-e2	17	67	1116	34303	2	11	1031
	11	AP2x-377-D2H-Gal4_CyO (30508-2-M1-M) x UAS-LacZ 25C-DAPI+bgal-A488+En-CY3+Dfd-A647.lif - st14-e2:Cell-11:c:2/4 z:12/38 - st14-e2	17	75	1272	39082	2	12	1187
	12	AP2x-377-D2H-Gal4_CyO (30508-2-M1-M) x UAS-LacZ 25C-DAPI+bgal-A488+En-CY3+Dfd-A647.lif - st14-e2:Cell-12:c:2/4 z:12/38 - st14-e2	15	88	1352	41563	2	12	1277
	13	AP2x-377-D2H-Gal4_CyO (30508-2-M1-M) x UAS-LacZ 25C-DAPI+bgal-A488+En-CY3+Dfd-A647.lif - st14-e2:Cell-13:c:2/4 z:12/38 - st14-e2	17	61	1043	32043	2	12	958
	14	AP2x-377-D2H-Gal4_CyO (30508-2-M1-M) x UAS-LacZ 25C-DAPI+bgal-A488+En-CY3+Dfd-A647.lif - st14-e2:Cell-14:c:2/4 z:10/38 - st14-e2	13	80	1069	32861	2	10	1004
	15	AP2x-377-D2H-Gal4_CyO (30508-2-M1-M) x UAS-LacZ 25C-DAPI+bgal-A488+En-CY3+Dfd-A647.lif - st14-e2:Cell-15:c:2/4 z:11/38 - st14-e2	15	92	1347	41396	2	11	1272
	16	AP2x-377-D2H-Gal4_CyO (30508-2-M1-M) x UAS-LacZ 25C-DAPI+bgal-A488+En-CY3+Dfd-A647.lif - st14-e2:Cell-16:c:2/4 z:10/38 - st14-e2	14	64	904	27774	2	10	834
	17	AP2x-377-D2H-Gal4_CyO (30508-2-M1-M) x UAS-LacZ 25C-DAPI+bgal-A488+En-CY3+Dfd-A647.lif - st14-e2:Cell-17:c:2/4 z:10/38 - st14-e2	20	58	1137	34944	2	10	1037
	18	AP2x-377-D2H-Gal4_CyO (30508-2-M1-M) x UAS-LacZ 25C-DAPI+bgal-A488+En-CY3+Dfd-A647.lif - st14-e2:Cell-18:c:2/4 z:14/38 - st14-e2	17	75	1284	39464	2	14	1199
	19	AP2x-377-D2H-Gal4_CyO (30508-2-M1-M) x UAS-LacZ 25C-DAPI+bgal-A488+En-CY3+Dfd-A647.lif - st14-e2:Cell-19:c:2/4 z:16/38 - st14-e2	16	86	1340	41173	2	16	1260
	20	AP2x-377-D2H-Gal4_CyO (30508-2-M1-M) x UAS-LacZ 25C-DAPI+bgal-A488+En-CY3+Dfd-A647.lif - st14-e2:Cell-20:c:2/4 z:16/38 - st14-e2	15	87	1301	39988	2	16	1226
	21	AP2x-377-D2H-Gal4_CyO (30508-2-M1-M) x UAS-LacZ 25C-DAPI+bgal-A488+En-CY3+Dfd-A647.lif - st14-e2:BACKGROUND:c:2/4 z:10/38 - st14-e2	13	5	70	2153	2	10
	22	AP2x-377-D2H-Gal4_CyO (30508-2-M1-M) x UAS-LacZ 25C-DAPI+bgal-A488+En-CY3+Dfd-A647.lif - st14-e2:Cell-1:c:3/4 z:7/38 - st14-e2	20	12	237	7277	3	7	197	0.147787	246.55	0.206759
	23	AP2x-377-D2H-Gal4_CyO (30508-2-M1-M) x UAS-LacZ 25C-DAPI+bgal-A488+En-CY3+Dfd-A647.lif - st14-e2:Cell-2:c:3/4 z:7/38 - st14-e2	16	22	344	10579	3	7	312	0.271304
	24	AP2x-377-D2H-Gal4_CyO (30508-2-M1-M) x UAS-LacZ 25C-DAPI+bgal-A488+En-CY3+Dfd-A647.lif - st14-e2:Cell-3:c:3/4 z:8/38 - st14-e2	17	26	438	13454	3	8	404	0.305367
	25	AP2x-377-D2H-Gal4_CyO (30508-2-M1-M) x UAS-LacZ 25C-DAPI+bgal-A488+En-CY3+Dfd-A647.lif - st14-e2:Cell-4:c:3/4 z:8/38 - st14-e2	14	5	68	2080	3	8	40	0.0354296
	26	AP2x-377-D2H-Gal4_CyO (30508-2-M1-M) x UAS-LacZ 25C-DAPI+bgal-A488+En-CY3+Dfd-A647.lif - st14-e2:Cell-5:c:3/4 z:9/38 - st14-e2	19	8	149	4567	3	9	111	0.0716129
	27	AP2x-377-D2H-Gal4_CyO (30508-2-M1-M) x UAS-LacZ 25C-DAPI+bgal-A488+En-CY3+Dfd-A647.lif - st14-e2:Cell-6:c:3/4 z:9/38 - st14-e2	13	21	272	8370	3	9	246	0.215979
	28	AP2x-377-D2H-Gal4_CyO (30508-2-M1-M) x UAS-LacZ 25C-DAPI+bgal-A488+En-CY3+Dfd-A647.lif - st14-e2:Cell-7:c:3/4 z:10/38 - st14-e2	17	28	469	14410	3	10	435	0.34279
	29	AP2x-377-D2H-Gal4_CyO (30508-2-M1-M) x UAS-LacZ 25C-DAPI+bgal-A488+En-CY3+Dfd-A647.lif - st14-e2:Cell-8:c:3/4 z:11/38 - st14-e2	16	27	444	13637	3	11	412	0.27141
	30	AP2x-377-D2H-Gal4_CyO (30508-2-M1-M) x UAS-LacZ 25C-DAPI+bgal-A488+En-CY3+Dfd-A647.lif - st14-e2:Cell-9:c:3/4 z:12/38 - st14-e2	15	25	375	11535	3	12	345	0.274027
	31	AP2x-377-D2H-Gal4_CyO (30508-2-M1-M) x UAS-LacZ 25C-DAPI+bgal-A488+En-CY3+Dfd-A647.lif - st14-e2:Cell-10:c:3/4 z:11/38 - st14-e2	17	11	182	5596	3	11	148	0.14355
	32	AP2x-377-D2H-Gal4_CyO (30508-2-M1-M) x UAS-LacZ 25C-DAPI+bgal-A488+En-CY3+Dfd-A647.lif - st14-e2:Cell-11:c:3/4 z:12/38 - st14-e2	17	20	339	10418	3	12	305	0.25695
	33	AP2x-377-D2H-Gal4_CyO (30508-2-M1-M) x UAS-LacZ 25C-DAPI+bgal-A488+En-CY3+Dfd-A647.lif - st14-e2:Cell-12:c:3/4 z:12/38 - st14-e2	15	5	82	2509	3	12	52	0.0407204
	34	AP2x-377-D2H-Gal4_CyO (30508-2-M1-M) x UAS-LacZ 25C-DAPI+bgal-A488+En-CY3+Dfd-A647.lif - st14-e2:Cell-13:c:3/4 z:12/38 - st14-e2	17	16	277	8506	3	12	243	0.253653
	35	AP2x-377-D2H-Gal4_CyO (30508-2-M1-M) x UAS-LacZ 25C-DAPI+bgal-A488+En-CY3+Dfd-A647.lif - st14-e2:Cell-14:c:3/4 z:10/38 - st14-e2	13	16	209	6423	3	10	183	0.182271
	36	AP2x-377-D2H-Gal4_CyO (30508-2-M1-M) x UAS-LacZ 25C-DAPI+bgal-A488+En-CY3+Dfd-A647.lif - st14-e2:Cell-15:c:3/4 z:11/38 - st14-e2	15	8	119	3665	3	11	89	0.0699686
	37	AP2x-377-D2H-Gal4_CyO (30508-2-M1-M) x UAS-LacZ 25C-DAPI+bgal-A488+En-CY3+Dfd-A647.lif - st14-e2:Cell-16:c:3/4 z:10/38 - st14-e2	14	20	285	8752	3	10	257	0.308153
	38	AP2x-377-D2H-Gal4_CyO (30508-2-M1-M) x UAS-LacZ 25C-DAPI+bgal-A488+En-CY3+Dfd-A647.lif - st14-e2:Cell-17:c:3/4 z:10/38 - st14-e2	20	4	85	2621	3	10	45	0.0433944
	39	AP2x-377-D2H-Gal4_CyO (30508-2-M1-M) x UAS-LacZ 25C-DAPI+bgal-A488+En-CY3+Dfd-A647.lif - st14-e2:Cell-18:c:3/4 z:14/38 - st14-e2	17	24	405	12450	3	14	371	0.309425
	40	AP2x-377-D2H-Gal4_CyO (30508-2-M1-M) x UAS-LacZ 25C-DAPI+bgal-A488+En-CY3+Dfd-A647.lif - st14-e2:Cell-19:c:3/4 z:16/38 - st14-e2	16	28	438	13464	3	16	406	0.322222
	41	AP2x-377-D2H-Gal4_CyO (30508-2-M1-M) x UAS-LacZ 25C-DAPI+bgal-A488+En-CY3+Dfd-A647.lif - st14-e2:Cell-20:c:3/4 z:16/38 - st14-e2	15	24	360	11054	3	16	330	0.269168
	42	AP2x-377-D2H-Gal4_CyO (30508-2-M1-M) x UAS-LacZ 25C-DAPI+bgal-A488+En-CY3+Dfd-A647.lif - st14-e2:BACKGROUND:c:3/4 z:10/38 - st14-e2	13	2	29	883	3	10
									CTCF		Average
st14-e3	cell	label	Area	Mean	IntDen	RawIntDen	channel	slice	CTCF	AP2/Dfd	AP2	AP2/Dfd
	1	AP2x-377-D2H-Gal4_CyO (30508-2-M1-M) x UAS-LacZ 25C-DAPI+bgal-A488+En-CY3+Dfd-A647.lif - st14-e3:Cell-1:c:2/4 z:10/38 - st14-e3	16	90	1440	44260	2	10	1280
	2	AP2x-377-D2H-Gal4_CyO (30508-2-M1-M) x UAS-LacZ 25C-DAPI+bgal-A488+En-CY3+Dfd-A647.lif - st14-e3:Cell-2:c:2/4 z:11/38 - st14-e3	13	116	1535	47174	2	11	1405
	3	AP2x-377-D2H-Gal4_CyO (30508-2-M1-M) x UAS-LacZ 25C-DAPI+bgal-A488+En-CY3+Dfd-A647.lif - st14-e3:Cell-3:c:2/4 z:11/38 - st14-e3	14	83	1170	35966	2	11	1030
	4	AP2x-377-D2H-Gal4_CyO (30508-2-M1-M) x UAS-LacZ 25C-DAPI+bgal-A488+En-CY3+Dfd-A647.lif - st14-e3:Cell-4:c:2/4 z:12/38 - st14-e3	15	115	1707	52478	2	12	1557
	5	AP2x-377-D2H-Gal4_CyO (30508-2-M1-M) x UAS-LacZ 25C-DAPI+bgal-A488+En-CY3+Dfd-A647.lif - st14-e3:Cell-5:c:2/4 z:13/38 - st14-e3	16	106	1661	51043	2	13	1501
	6	AP2x-377-D2H-Gal4_CyO (30508-2-M1-M) x UAS-LacZ 25C-DAPI+bgal-A488+En-CY3+Dfd-A647.lif - st14-e3:Cell-6:c:2/4 z:12/38 - st14-e3	13	108	1365	41958	2	12	1235
	7	AP2x-377-D2H-Gal4_CyO (30508-2-M1-M) x UAS-LacZ 25C-DAPI+bgal-A488+En-CY3+Dfd-A647.lif - st14-e3:Cell-7:c:2/4 z:13/38 - st14-e3	18	96	1704	52377	2	13	1524
	8	AP2x-377-D2H-Gal4_CyO (30508-2-M1-M) x UAS-LacZ 25C-DAPI+bgal-A488+En-CY3+Dfd-A647.lif - st14-e3:Cell-8:c:2/4 z:15/38 - st14-e3	20	110	2153	66181	2	15	1953
	9	AP2x-377-D2H-Gal4_CyO (30508-2-M1-M) x UAS-LacZ 25C-DAPI+bgal-A488+En-CY3+Dfd-A647.lif - st14-e3:Cell-9:c:2/4 z:15/38 - st14-e3	17	104	1770	54396	2	15	1600
	10	AP2x-377-D2H-Gal4_CyO (30508-2-M1-M) x UAS-LacZ 25C-DAPI+bgal-A488+En-CY3+Dfd-A647.lif - st14-e3:Cell-10:c:2/4 z:16/38 - st14-e3	16	85	1359	41763	2	16	1199
	11	AP2x-377-D2H-Gal4_CyO (30508-2-M1-M) x UAS-LacZ 25C-DAPI+bgal-A488+En-CY3+Dfd-A647.lif - st14-e3:Cell-11:c:2/4 z:18/38 - st14-e3	17	91	1530	47015	2	18	1360
	12	AP2x-377-D2H-Gal4_CyO (30508-2-M1-M) x UAS-LacZ 25C-DAPI+bgal-A488+En-CY3+Dfd-A647.lif - st14-e3:Cell-12:c:2/4 z:18/38 - st14-e3	18	107	1908	58640	2	18	1728
	13	AP2x-377-D2H-Gal4_CyO (30508-2-M1-M) x UAS-LacZ 25C-DAPI+bgal-A488+En-CY3+Dfd-A647.lif - st14-e3:Cell-13:c:2/4 z:19/38 - st14-e3	16	97	1607	49400	2	19	1447
	14	AP2x-377-D2H-Gal4_CyO (30508-2-M1-M) x UAS-LacZ 25C-DAPI+bgal-A488+En-CY3+Dfd-A647.lif - st14-e3:Cell-14:c:2/4 z:20/38 - st14-e3	20	98	1933	59427	2	20	1733
	15	AP2x-377-D2H-Gal4_CyO (30508-2-M1-M) x UAS-LacZ 25C-DAPI+bgal-A488+En-CY3+Dfd-A647.lif - st14-e3:Cell-15:c:2/4 z:22/38 - st14-e3	18	89	1651	50750	2	22	1471
	16	AP2x-377-D2H-Gal4_CyO (30508-2-M1-M) x UAS-LacZ 25C-DAPI+bgal-A488+En-CY3+Dfd-A647.lif - st14-e3:Cell-16:c:2/4 z:9/38 - st14-e3	12	77	961	29551	2	9	841
	17	AP2x-377-D2H-Gal4_CyO (30508-2-M1-M) x UAS-LacZ 25C-DAPI+bgal-A488+En-CY3+Dfd-A647.lif - st14-e3:Cell-17:c:2/4 z:10/38 - st14-e3	14	99	1343	41286	2	10	1203
	18	AP2x-377-D2H-Gal4_CyO (30508-2-M1-M) x UAS-LacZ 25C-DAPI+bgal-A488+En-CY3+Dfd-A647.lif - st14-e3:Cell-18:c:2/4 z:11/38 - st14-e3	12	112	1362	41849	2	11	1242
	19	AP2x-377-D2H-Gal4_CyO (30508-2-M1-M) x UAS-LacZ 25C-DAPI+bgal-A488+En-CY3+Dfd-A647.lif - st14-e3:Cell-19:c:2/4 z:14/38 - st14-e3	14	79	1123	34530	2	14	983
	20	AP2x-377-D2H-Gal4_CyO (30508-2-M1-M) x UAS-LacZ 25C-DAPI+bgal-A488+En-CY3+Dfd-A647.lif - st14-e3:Cell-20:c:2/4 z:15/38 - st14-e3	12	86	1054	32395	2	15	934
	21	AP2x-377-D2H-Gal4_CyO (30508-2-M1-M) x UAS-LacZ 25C-DAPI+bgal-A488+En-CY3+Dfd-A647.lif - st14-e3:Cell-21:c:2/4 z:16/38 - st14-e3	17	90	1490	45782	2	16	1320
	22	AP2x-377-D2H-Gal4_CyO (30508-2-M1-M) x UAS-LacZ 25C-DAPI+bgal-A488+En-CY3+Dfd-A647.lif - st14-e3:Cell-22:c:2/4 z:18/38 - st14-e3	14	85	1216	37373	2	18	1076
	23	AP2x-377-D2H-Gal4_CyO (30508-2-M1-M) x UAS-LacZ 25C-DAPI+bgal-A488+En-CY3+Dfd-A647.lif - st14-e3:Cell-23:c:2/4 z:15/38 - st14-e3	14	85	1156	35517	2	15	1016
	24	AP2x-377-D2H-Gal4_CyO (30508-2-M1-M) x UAS-LacZ 25C-DAPI+bgal-A488+En-CY3+Dfd-A647.lif - st14-e3:Cell-24:c:2/4 z:18/38 - st14-e3	16	101	1562	48013	2	18	1402
	25	AP2x-377-D2H-Gal4_CyO (30508-2-M1-M) x UAS-LacZ 25C-DAPI+bgal-A488+En-CY3+Dfd-A647.lif - st14-e3:Cell-25:c:2/4 z:18/38 - st14-e3	15	97	1437	44155	2	18	1287
	26	AP2x-377-D2H-Gal4_CyO (30508-2-M1-M) x UAS-LacZ 25C-DAPI+bgal-A488+En-CY3+Dfd-A647.lif - st14-e3:Cell-26:c:2/4 z:19/38 - st14-e3	15	92	1361	41846	2	19	1211
	27	AP2x-377-D2H-Gal4_CyO (30508-2-M1-M) x UAS-LacZ 25C-DAPI+bgal-A488+En-CY3+Dfd-A647.lif - st14-e3:BACKGROUND:c:2/4 z:17/38 - st14-e3	14	10	143	4395	2	17
	28	AP2x-377-D2H-Gal4_CyO (30508-2-M1-M) x UAS-LacZ 25C-DAPI+bgal-A488+En-CY3+Dfd-A647.lif - st14-e3:Cell-1:c:3/4 z:10/38 - st14-e3	16	20	321	9877	3	10	273	0.213281	262.769	0.202019
	29	AP2x-377-D2H-Gal4_CyO (30508-2-M1-M) x UAS-LacZ 25C-DAPI+bgal-A488+En-CY3+Dfd-A647.lif - st14-e3:Cell-2:c:3/4 z:11/38 - st14-e3	13	8	103	3156	3	11	64	0.0455516
	30	AP2x-377-D2H-Gal4_CyO (30508-2-M1-M) x UAS-LacZ 25C-DAPI+bgal-A488+En-CY3+Dfd-A647.lif - st14-e3:Cell-3:c:3/4 z:11/38 - st14-e3	14	14	201	6179	3	11	159	0.154369
	31	AP2x-377-D2H-Gal4_CyO (30508-2-M1-M) x UAS-LacZ 25C-DAPI+bgal-A488+En-CY3+Dfd-A647.lif - st14-e3:Cell-4:c:3/4 z:12/38 - st14-e3	15	15	217	6661	3	12	172	0.110469
	32	AP2x-377-D2H-Gal4_CyO (30508-2-M1-M) x UAS-LacZ 25C-DAPI+bgal-A488+En-CY3+Dfd-A647.lif - st14-e3:Cell-5:c:3/4 z:13/38 - st14-e3	16	19	301	9253	3	13	253	0.168554
	33	AP2x-377-D2H-Gal4_CyO (30508-2-M1-M) x UAS-LacZ 25C-DAPI+bgal-A488+En-CY3+Dfd-A647.lif - st14-e3:Cell-6:c:3/4 z:12/38 - st14-e3	13	22	274	8411	3	12	235	0.190283
	34	AP2x-377-D2H-Gal4_CyO (30508-2-M1-M) x UAS-LacZ 25C-DAPI+bgal-A488+En-CY3+Dfd-A647.lif - st14-e3:Cell-7:c:3/4 z:13/38 - st14-e3	18	9	159	4885	3	13	105	0.0688976
	35	AP2x-377-D2H-Gal4_CyO (30508-2-M1-M) x UAS-LacZ 25C-DAPI+bgal-A488+En-CY3+Dfd-A647.lif - st14-e3:Cell-8:c:3/4 z:15/38 - st14-e3	20	16	317	9737	3	15	257	0.131592
	36	AP2x-377-D2H-Gal4_CyO (30508-2-M1-M) x UAS-LacZ 25C-DAPI+bgal-A488+En-CY3+Dfd-A647.lif - st14-e3:Cell-9:c:3/4 z:15/38 - st14-e3	17	34	583	17913	3	15	532	0.3325
	37	AP2x-377-D2H-Gal4_CyO (30508-2-M1-M) x UAS-LacZ 25C-DAPI+bgal-A488+En-CY3+Dfd-A647.lif - st14-e3:Cell-10:c:3/4 z:16/38 - st14-e3	16	9	151	4631	3	16	103	0.0859049
	38	AP2x-377-D2H-Gal4_CyO (30508-2-M1-M) x UAS-LacZ 25C-DAPI+bgal-A488+En-CY3+Dfd-A647.lif - st14-e3:Cell-11:c:3/4 z:18/38 - st14-e3	17	31	518	15919	3	18	467	0.343382
	39	AP2x-377-D2H-Gal4_CyO (30508-2-M1-M) x UAS-LacZ 25C-DAPI+bgal-A488+En-CY3+Dfd-A647.lif - st14-e3:Cell-12:c:3/4 z:18/38 - st14-e3	18	9	165	5060	3	18	111	0.0642361
	40	AP2x-377-D2H-Gal4_CyO (30508-2-M1-M) x UAS-LacZ 25C-DAPI+bgal-A488+En-CY3+Dfd-A647.lif - st14-e3:Cell-13:c:3/4 z:19/38 - st14-e3	16	33	537	16515	3	19	489	0.337941
	41	AP2x-377-D2H-Gal4_CyO (30508-2-M1-M) x UAS-LacZ 25C-DAPI+bgal-A488+En-CY3+Dfd-A647.lif - st14-e3:Cell-14:c:3/4 z:20/38 - st14-e3	20	25	494	15193	3	20	434	0.250433
	42	AP2x-377-D2H-Gal4_CyO (30508-2-M1-M) x UAS-LacZ 25C-DAPI+bgal-A488+En-CY3+Dfd-A647.lif - st14-e3:Cell-15:c:3/4 z:22/38 - st14-e3	18	25	466	14330	3	22	412	0.280082
	43	AP2x-377-D2H-Gal4_CyO (30508-2-M1-M) x UAS-LacZ 25C-DAPI+bgal-A488+En-CY3+Dfd-A647.lif - st14-e3:Cell-16:c:3/4 z:9/38 - st14-e3	12	3	39	1197	3	9	3	0.00356718
	44	AP2x-377-D2H-Gal4_CyO (30508-2-M1-M) x UAS-LacZ 25C-DAPI+bgal-A488+En-CY3+Dfd-A647.lif - st14-e3:Cell-17:c:3/4 z:10/38 - st14-e3	14	4	52	1592	3	10	10	0.00831255
	45	AP2x-377-D2H-Gal4_CyO (30508-2-M1-M) x UAS-LacZ 25C-DAPI+bgal-A488+En-CY3+Dfd-A647.lif - st14-e3:Cell-18:c:3/4 z:11/38 - st14-e3	12	7	90	2781	3	11	54	0.0434783
	46	AP2x-377-D2H-Gal4_CyO (30508-2-M1-M) x UAS-LacZ 25C-DAPI+bgal-A488+En-CY3+Dfd-A647.lif - st14-e3:Cell-19:c:3/4 z:14/38 - st14-e3	14	37	524	16108	3	14	482	0.490336
	47	AP2x-377-D2H-Gal4_CyO (30508-2-M1-M) x UAS-LacZ 25C-DAPI+bgal-A488+En-CY3+Dfd-A647.lif - st14-e3:Cell-20:c:3/4 z:15/38 - st14-e3	12	39	481	14769	3	15	445	0.476445
	48	AP2x-377-D2H-Gal4_CyO (30508-2-M1-M) x UAS-LacZ 25C-DAPI+bgal-A488+En-CY3+Dfd-A647.lif - st14-e3:Cell-21:c:3/4 z:16/38 - st14-e3	17	32	526	16171	3	16	475	0.359848
	49	AP2x-377-D2H-Gal4_CyO (30508-2-M1-M) x UAS-LacZ 25C-DAPI+bgal-A488+En-CY3+Dfd-A647.lif - st14-e3:Cell-22:c:3/4 z:18/38 - st14-e3	14	23	332	10195	3	18	290	0.269517
	50	AP2x-377-D2H-Gal4_CyO (30508-2-M1-M) x UAS-LacZ 25C-DAPI+bgal-A488+En-CY3+Dfd-A647.lif - st14-e3:Cell-23:c:3/4 z:15/38 - st14-e3	14	14	193	5947	3	15	151	0.148622
	51	AP2x-377-D2H-Gal4_CyO (30508-2-M1-M) x UAS-LacZ 25C-DAPI+bgal-A488+En-CY3+Dfd-A647.lif - st14-e3:Cell-24:c:3/4 z:18/38 - st14-e3	16	11	167	5147	3	18	119	0.0848787
	52	AP2x-377-D2H-Gal4_CyO (30508-2-M1-M) x UAS-LacZ 25C-DAPI+bgal-A488+En-CY3+Dfd-A647.lif - st14-e3:Cell-25:c:3/4 z:18/38 - st14-e3	15	29	426	13091	3	18	381	0.296037
	53	AP2x-377-D2H-Gal4_CyO (30508-2-M1-M) x UAS-LacZ 25C-DAPI+bgal-A488+En-CY3+Dfd-A647.lif - st14-e3:Cell-26:c:3/4 z:19/38 - st14-e3	15	27	401	12310	3	19	356	0.293972
	54	AP2x-377-D2H-Gal4_CyO (30508-2-M1-M) x UAS-LacZ 25C-DAPI+bgal-A488+En-CY3+Dfd-A647.lif - st14-e3:BACKGROUND:c:3/4 z:17/38 - st14-e3	14	3	36	1117	3	17
									CTCF		Average
st14-e4	cell	label	Area	Mean	IntDen	RawIntDen	channel	slice	CTCF	AP2/Dfd	AP2	AP2/Dfd
	1	AP2x-377-D2H-Gal4_CyO (30508-2-M1-M) x UAS-LacZ 25C-DAPI+bgal-A488+En-CY3+Dfd-A647.lif - st14-e4:Cell-1:c:2/4 z:9/35 - st14-e4	17	133	2221	68279	2	9	2119
	2	AP2x-377-D2H-Gal4_CyO (30508-2-M1-M) x UAS-LacZ 25C-DAPI+bgal-A488+En-CY3+Dfd-A647.lif - st14-e4:Cell-2:c:2/4 z:10/35 - st14-e4	14	136	1931	59359	2	10	1847
	3	AP2x-377-D2H-Gal4_CyO (30508-2-M1-M) x UAS-LacZ 25C-DAPI+bgal-A488+En-CY3+Dfd-A647.lif - st14-e4:Cell-3:c:2/4 z:8/35 - st14-e4	13	96	1233	37908	2	8	1155
	4	AP2x-377-D2H-Gal4_CyO (30508-2-M1-M) x UAS-LacZ 25C-DAPI+bgal-A488+En-CY3+Dfd-A647.lif - st14-e4:Cell-4:c:2/4 z:9/35 - st14-e4	18	148	2649	81421	2	9	2541
	5	AP2x-377-D2H-Gal4_CyO (30508-2-M1-M) x UAS-LacZ 25C-DAPI+bgal-A488+En-CY3+Dfd-A647.lif - st14-e4:Cell-5:c:2/4 z:9/35 - st14-e4	17	146	2420	74385	2	9	2318
	6	AP2x-377-D2H-Gal4_CyO (30508-2-M1-M) x UAS-LacZ 25C-DAPI+bgal-A488+En-CY3+Dfd-A647.lif - st14-e4:Cell-6:c:2/4 z:10/35 - st14-e4	13	144	1893	58170	2	10	1815
	7	AP2x-377-D2H-Gal4_CyO (30508-2-M1-M) x UAS-LacZ 25C-DAPI+bgal-A488+En-CY3+Dfd-A647.lif - st14-e4:Cell-7:c:2/4 z:11/35 - st14-e4	11	161	1846	56737	2	11	1780
	8	AP2x-377-D2H-Gal4_CyO (30508-2-M1-M) x UAS-LacZ 25C-DAPI+bgal-A488+En-CY3+Dfd-A647.lif - st14-e4:Cell-8:c:2/4 z:11/35 - st14-e4	12	126	1567	48154	2	11	1495
	9	AP2x-377-D2H-Gal4_CyO (30508-2-M1-M) x UAS-LacZ 25C-DAPI+bgal-A488+En-CY3+Dfd-A647.lif - st14-e4:Cell-9:c:2/4 z:11/35 - st14-e4	11	126	1407	43260	2	11	1341
	10	AP2x-377-D2H-Gal4_CyO (30508-2-M1-M) x UAS-LacZ 25C-DAPI+bgal-A488+En-CY3+Dfd-A647.lif - st14-e4:Cell-10:c:2/4 z:12/35 - st14-e4	15	118	1742	53542	2	12	1652
	11	AP2x-377-D2H-Gal4_CyO (30508-2-M1-M) x UAS-LacZ 25C-DAPI+bgal-A488+En-CY3+Dfd-A647.lif - st14-e4:Cell-11:c:2/4 z:10/35 - st14-e4	15	147	2224	68346	2	10	2134
	12	AP2x-377-D2H-Gal4_CyO (30508-2-M1-M) x UAS-LacZ 25C-DAPI+bgal-A488+En-CY3+Dfd-A647.lif - st14-e4:Cell-12:c:2/4 z:9/35 - st14-e4	19	133	2458	75535	2	9	2344
	13	AP2x-377-D2H-Gal4_CyO (30508-2-M1-M) x UAS-LacZ 25C-DAPI+bgal-A488+En-CY3+Dfd-A647.lif - st14-e4:Cell-13:c:2/4 z:9/35 - st14-e4	16	137	2186	67177	2	9	2090
	14	AP2x-377-D2H-Gal4_CyO (30508-2-M1-M) x UAS-LacZ 25C-DAPI+bgal-A488+En-CY3+Dfd-A647.lif - st14-e4:Cell-14:c:2/4 z:9/35 - st14-e4	17	97	1641	50424	2	9	1539
	15	AP2x-377-D2H-Gal4_CyO (30508-2-M1-M) x UAS-LacZ 25C-DAPI+bgal-A488+En-CY3+Dfd-A647.lif - st14-e4:Cell-15:c:2/4 z:11/35 - st14-e4	15	129	1941	59668	2	11	1851
	16	AP2x-377-D2H-Gal4_CyO (30508-2-M1-M) x UAS-LacZ 25C-DAPI+bgal-A488+En-CY3+Dfd-A647.lif - st14-e4:Cell-16:c:2/4 z:10/35 - st14-e4	14	145	2067	63546	2	10	1983
	17	AP2x-377-D2H-Gal4_CyO (30508-2-M1-M) x UAS-LacZ 25C-DAPI+bgal-A488+En-CY3+Dfd-A647.lif - st14-e4:Cell-17:c:2/4 z:11/35 - st14-e4	12	162	1982	60917	2	11	1910
	18	AP2x-377-D2H-Gal4_CyO (30508-2-M1-M) x UAS-LacZ 25C-DAPI+bgal-A488+En-CY3+Dfd-A647.lif - st14-e4:Cell-18:c:2/4 z:10/35 - st14-e4	14	130	1795	55162	2	10	1711
	19	AP2x-377-D2H-Gal4_CyO (30508-2-M1-M) x UAS-LacZ 25C-DAPI+bgal-A488+En-CY3+Dfd-A647.lif - st14-e4:Cell-19:c:2/4 z:12/35 - st14-e4	14	136	1832	56322	2	12	1748
	20	AP2x-377-D2H-Gal4_CyO (30508-2-M1-M) x UAS-LacZ 25C-DAPI+bgal-A488+En-CY3+Dfd-A647.lif - st14-e4:Cell-20:c:2/4 z:12/35 - st14-e4	18	129	2334	71726	2	12	2226
	21	AP2x-377-D2H-Gal4_CyO (30508-2-M1-M) x UAS-LacZ 25C-DAPI+bgal-A488+En-CY3+Dfd-A647.lif - st14-e4:BACKGROUND:c:2/4 z:9/35 - st14-e4	9	6	57	1738	2	9
	22	AP2x-377-D2H-Gal4_CyO (30508-2-M1-M) x UAS-LacZ 25C-DAPI+bgal-A488+En-CY3+Dfd-A647.lif - st14-e4:Cell-1:c:3/4 z:9/35 - st14-e4	17	27	459	14114	3	9	425	0.200566	267.9	0.148667
	23	AP2x-377-D2H-Gal4_CyO (30508-2-M1-M) x UAS-LacZ 25C-DAPI+bgal-A488+En-CY3+Dfd-A647.lif - st14-e4:Cell-2:c:3/4 z:10/35 - st14-e4	14	14	202	6199	3	10	174	0.0942068
	24	AP2x-377-D2H-Gal4_CyO (30508-2-M1-M) x UAS-LacZ 25C-DAPI+bgal-A488+En-CY3+Dfd-A647.lif - st14-e4:Cell-3:c:3/4 z:8/35 - st14-e4	13	20	261	8029	3	8	235	0.203463
	25	AP2x-377-D2H-Gal4_CyO (30508-2-M1-M) x UAS-LacZ 25C-DAPI+bgal-A488+En-CY3+Dfd-A647.lif - st14-e4:Cell-4:c:3/4 z:9/35 - st14-e4	18	26	462	14211	3	9	426	0.167651
	26	AP2x-377-D2H-Gal4_CyO (30508-2-M1-M) x UAS-LacZ 25C-DAPI+bgal-A488+En-CY3+Dfd-A647.lif - st14-e4:Cell-5:c:3/4 z:9/35 - st14-e4	17	22	369	11334	3	9	335	0.144521
	27	AP2x-377-D2H-Gal4_CyO (30508-2-M1-M) x UAS-LacZ 25C-DAPI+bgal-A488+En-CY3+Dfd-A647.lif - st14-e4:Cell-6:c:3/4 z:10/35 - st14-e4	13	12	158	4857	3	10	132	0.0727273
	28	AP2x-377-D2H-Gal4_CyO (30508-2-M1-M) x UAS-LacZ 25C-DAPI+bgal-A488+En-CY3+Dfd-A647.lif - st14-e4:Cell-7:c:3/4 z:11/35 - st14-e4	11	13	150	4619	3	11	128	0.0719101
	29	AP2x-377-D2H-Gal4_CyO (30508-2-M1-M) x UAS-LacZ 25C-DAPI+bgal-A488+En-CY3+Dfd-A647.lif - st14-e4:Cell-8:c:3/4 z:11/35 - st14-e4	12	40	498	15305	3	11	474	0.317057
	30	AP2x-377-D2H-Gal4_CyO (30508-2-M1-M) x UAS-LacZ 25C-DAPI+bgal-A488+En-CY3+Dfd-A647.lif - st14-e4:Cell-9:c:3/4 z:11/35 - st14-e4	11	34	375	11517	3	11	353	0.263236
	31	AP2x-377-D2H-Gal4_CyO (30508-2-M1-M) x UAS-LacZ 25C-DAPI+bgal-A488+En-CY3+Dfd-A647.lif - st14-e4:Cell-10:c:3/4 z:12/35 - st14-e4	15	12	183	5610	3	12	153	0.092615
	32	AP2x-377-D2H-Gal4_CyO (30508-2-M1-M) x UAS-LacZ 25C-DAPI+bgal-A488+En-CY3+Dfd-A647.lif - st14-e4:Cell-11:c:3/4 z:10/35 - st14-e4	15	7	102	3149	3	10	72	0.0337395
	33	AP2x-377-D2H-Gal4_CyO (30508-2-M1-M) x UAS-LacZ 25C-DAPI+bgal-A488+En-CY3+Dfd-A647.lif - st14-e4:Cell-12:c:3/4 z:9/35 - st14-e4	19	11	207	6350	3	9	169	0.072099
	34	AP2x-377-D2H-Gal4_CyO (30508-2-M1-M) x UAS-LacZ 25C-DAPI+bgal-A488+En-CY3+Dfd-A647.lif - st14-e4:Cell-13:c:3/4 z:9/35 - st14-e4	16	30	476	14640	3	9	444	0.21244
	35	AP2x-377-D2H-Gal4_CyO (30508-2-M1-M) x UAS-LacZ 25C-DAPI+bgal-A488+En-CY3+Dfd-A647.lif - st14-e4:Cell-14:c:3/4 z:9/35 - st14-e4	17	25	427	13119	3	9	393	0.255361
	36	AP2x-377-D2H-Gal4_CyO (30508-2-M1-M) x UAS-LacZ 25C-DAPI+bgal-A488+En-CY3+Dfd-A647.lif - st14-e4:Cell-15:c:3/4 z:11/35 - st14-e4	15	19	281	8651	3	11	251	0.135602
	37	AP2x-377-D2H-Gal4_CyO (30508-2-M1-M) x UAS-LacZ 25C-DAPI+bgal-A488+En-CY3+Dfd-A647.lif - st14-e4:Cell-16:c:3/4 z:10/35 - st14-e4	14	29	413	12690	3	10	385	0.19415
	38	AP2x-377-D2H-Gal4_CyO (30508-2-M1-M) x UAS-LacZ 25C-DAPI+bgal-A488+En-CY3+Dfd-A647.lif - st14-e4:Cell-17:c:3/4 z:11/35 - st14-e4	12	14	174	5335	3	11	150	0.078534
	39	AP2x-377-D2H-Gal4_CyO (30508-2-M1-M) x UAS-LacZ 25C-DAPI+bgal-A488+En-CY3+Dfd-A647.lif - st14-e4:Cell-18:c:3/4 z:10/35 - st14-e4	14	21	293	9012	3	10	265	0.15488
	40	AP2x-377-D2H-Gal4_CyO (30508-2-M1-M) x UAS-LacZ 25C-DAPI+bgal-A488+En-CY3+Dfd-A647.lif - st14-e4:Cell-19:c:3/4 z:12/35 - st14-e4	14	21	285	8755	3	12	257	0.147025
	41	AP2x-377-D2H-Gal4_CyO (30508-2-M1-M) x UAS-LacZ 25C-DAPI+bgal-A488+En-CY3+Dfd-A647.lif - st14-e4:Cell-20:c:3/4 z:12/35 - st14-e4	18	10	173	5321	3	12	137	0.0615454
	42	AP2x-377-D2H-Gal4_CyO (30508-2-M1-M) x UAS-LacZ 25C-DAPI+bgal-A488+En-CY3+Dfd-A647.lif - st14-e4:BACKGROUND:c:3/4 z:9/35 - st14-e4	9	2	23	693	3	9
									CTCF		Average
st14-e5	cell	label	Area	Mean	IntDen	RawIntDen	channel	slice	CTCF	AP2/Dfd	AP2	AP2/Dfd
	1	AP2x-377-D2H-Gal4_CyO (30508-2-M1-M) x UAS-LacZ 25C-DAPI+bgal-A488+En-CY3+Dfd-A647.lif - st14-e5:Cell-1:c:2/4 z:9/32 - st14-e5	15	95	1398	42982	2	9	1293
	2	AP2x-377-D2H-Gal4_CyO (30508-2-M1-M) x UAS-LacZ 25C-DAPI+bgal-A488+En-CY3+Dfd-A647.lif - st14-e5:Cell-2:c:2/4 z:8/32 - st14-e5	14	92	1273	39134	2	8	1175
	3	AP2x-377-D2H-Gal4_CyO (30508-2-M1-M) x UAS-LacZ 25C-DAPI+bgal-A488+En-CY3+Dfd-A647.lif - st14-e5:Cell-3:c:2/4 z:9/32 - st14-e5	9	164	1437	44177	2	9	1374
	4	AP2x-377-D2H-Gal4_CyO (30508-2-M1-M) x UAS-LacZ 25C-DAPI+bgal-A488+En-CY3+Dfd-A647.lif - st14-e5:Cell-4:c:2/4 z:9/32 - st14-e5	15	127	1883	57882	2	9	1778
	5	AP2x-377-D2H-Gal4_CyO (30508-2-M1-M) x UAS-LacZ 25C-DAPI+bgal-A488+En-CY3+Dfd-A647.lif - st14-e5:Cell-5:c:2/4 z:9/32 - st14-e5	15	125	1924	59147	2	9	1819
	6	AP2x-377-D2H-Gal4_CyO (30508-2-M1-M) x UAS-LacZ 25C-DAPI+bgal-A488+En-CY3+Dfd-A647.lif - st14-e5:Cell-6:c:2/4 z:9/32 - st14-e5	15	108	1585	48713	2	9	1480
	7	AP2x-377-D2H-Gal4_CyO (30508-2-M1-M) x UAS-LacZ 25C-DAPI+bgal-A488+En-CY3+Dfd-A647.lif - st14-e5:Cell-7:c:2/4 z:9/32 - st14-e5	19	77	1485	45641	2	9	1352
	8	AP2x-377-D2H-Gal4_CyO (30508-2-M1-M) x UAS-LacZ 25C-DAPI+bgal-A488+En-CY3+Dfd-A647.lif - st14-e5:Cell-8:c:2/4 z:8/32 - st14-e5	9	80	686	21081	2	8	623
	9	AP2x-377-D2H-Gal4_CyO (30508-2-M1-M) x UAS-LacZ 25C-DAPI+bgal-A488+En-CY3+Dfd-A647.lif - st14-e5:Cell-9:c:2/4 z:8/32 - st14-e5	9	89	795	24430	2	8	732
	10	AP2x-377-D2H-Gal4_CyO (30508-2-M1-M) x UAS-LacZ 25C-DAPI+bgal-A488+En-CY3+Dfd-A647.lif - st14-e5:Cell-10:c:2/4 z:11/32 - st14-e5	12	143	1742	53553	2	11	1658
	11	AP2x-377-D2H-Gal4_CyO (30508-2-M1-M) x UAS-LacZ 25C-DAPI+bgal-A488+En-CY3+Dfd-A647.lif - st14-e5:Cell-11:c:2/4 z:11/32 - st14-e5	13	146	1875	57637	2	11	1784
	12	AP2x-377-D2H-Gal4_CyO (30508-2-M1-M) x UAS-LacZ 25C-DAPI+bgal-A488+En-CY3+Dfd-A647.lif - st14-e5:Cell-12:c:2/4 z:11/32 - st14-e5	13	101	1343	41293	2	11	1252
	13	AP2x-377-D2H-Gal4_CyO (30508-2-M1-M) x UAS-LacZ 25C-DAPI+bgal-A488+En-CY3+Dfd-A647.lif - st14-e5:Cell-13:c:2/4 z:12/32 - st14-e5	12	150	1807	55554	2	12	1723
	14	AP2x-377-D2H-Gal4_CyO (30508-2-M1-M) x UAS-LacZ 25C-DAPI+bgal-A488+En-CY3+Dfd-A647.lif - st14-e5:Cell-14:c:2/4 z:14/32 - st14-e5	15	135	1996	61357	2	14	1891
	15	AP2x-377-D2H-Gal4_CyO (30508-2-M1-M) x UAS-LacZ 25C-DAPI+bgal-A488+En-CY3+Dfd-A647.lif - st14-e5:Cell-15:c:2/4 z:14/32 - st14-e5	10	151	1545	47489	2	14	1475
	16	AP2x-377-D2H-Gal4_CyO (30508-2-M1-M) x UAS-LacZ 25C-DAPI+bgal-A488+En-CY3+Dfd-A647.lif - st14-e5:Cell-16:c:2/4 z:14/32 - st14-e5	12	126	1451	44594	2	14	1367
	17	AP2x-377-D2H-Gal4_CyO (30508-2-M1-M) x UAS-LacZ 25C-DAPI+bgal-A488+En-CY3+Dfd-A647.lif - st14-e5:Cell-17:c:2/4 z:14/32 - st14-e5	12	133	1647	50625	2	14	1563
	18	AP2x-377-D2H-Gal4_CyO (30508-2-M1-M) x UAS-LacZ 25C-DAPI+bgal-A488+En-CY3+Dfd-A647.lif - st14-e5:Cell-18:c:2/4 z:13/32 - st14-e5	12	129	1523	46818	2	13	1439
	19	AP2x-377-D2H-Gal4_CyO (30508-2-M1-M) x UAS-LacZ 25C-DAPI+bgal-A488+En-CY3+Dfd-A647.lif - st14-e5:Cell-19:c:2/4 z:13/32 - st14-e5	10	165	1657	50924	2	13	1587
	20	AP2x-377-D2H-Gal4_CyO (30508-2-M1-M) x UAS-LacZ 25C-DAPI+bgal-A488+En-CY3+Dfd-A647.lif - st14-e5:Cell-20:c:2/4 z:12/32 - st14-e5	11	156	1668	51260	2	12	1591
	21	AP2x-377-D2H-Gal4_CyO (30508-2-M1-M) x UAS-LacZ 25C-DAPI+bgal-A488+En-CY3+Dfd-A647.lif - st14-e5:Cell-21:c:2/4 z:12/32 - st14-e5	12	133	1601	49212	2	12	1517
	22	AP2x-377-D2H-Gal4_CyO (30508-2-M1-M) x UAS-LacZ 25C-DAPI+bgal-A488+En-CY3+Dfd-A647.lif - st14-e5:Cell-22:c:2/4 z:13/32 - st14-e5	16	149	2374	72961	2	13	2262
	23	AP2x-377-D2H-Gal4_CyO (30508-2-M1-M) x UAS-LacZ 25C-DAPI+bgal-A488+En-CY3+Dfd-A647.lif - st14-e5:Cell-23:c:2/4 z:13/32 - st14-e5	17	114	1903	58498	2	13	1784
	24	AP2x-377-D2H-Gal4_CyO (30508-2-M1-M) x UAS-LacZ 25C-DAPI+bgal-A488+En-CY3+Dfd-A647.lif - st14-e5:Cell-24:c:2/4 z:14/32 - st14-e5	13	145	1890	58089	2	14	1799
	25	AP2x-377-D2H-Gal4_CyO (30508-2-M1-M) x UAS-LacZ 25C-DAPI+bgal-A488+En-CY3+Dfd-A647.lif - st14-e5:Cell-25:c:2/4 z:14/32 - st14-e5	13	119	1559	47931	2	14	1468
	26	AP2x-377-D2H-Gal4_CyO (30508-2-M1-M) x UAS-LacZ 25C-DAPI+bgal-A488+En-CY3+Dfd-A647.lif - st14-e5:Cell-26:c:2/4 z:14/32 - st14-e5	13	106	1419	43626	2	14	1328
	27	AP2x-377-D2H-Gal4_CyO (30508-2-M1-M) x UAS-LacZ 25C-DAPI+bgal-A488+En-CY3+Dfd-A647.lif - st14-e5:Cell-27:c:2/4 z:16/32 - st14-e5	15	124	1816	55824	2	16	1711
	28	AP2x-377-D2H-Gal4_CyO (30508-2-M1-M) x UAS-LacZ 25C-DAPI+bgal-A488+En-CY3+Dfd-A647.lif - st14-e5:Cell-28:c:2/4 z:17/32 - st14-e5	15	117	1793	55105	2	17	1688
	29	AP2x-377-D2H-Gal4_CyO (30508-2-M1-M) x UAS-LacZ 25C-DAPI+bgal-A488+En-CY3+Dfd-A647.lif - st14-e5:Cell-29:c:2/4 z:17/32 - st14-e5	13	128	1723	52953	2	17	1632
	30	AP2x-377-D2H-Gal4_CyO (30508-2-M1-M) x UAS-LacZ 25C-DAPI+bgal-A488+En-CY3+Dfd-A647.lif - st14-e5:Cell-30:c:2/4 z:17/32 - st14-e5	15	112	1654	50838	2	17	1549
	31	AP2x-377-D2H-Gal4_CyO (30508-2-M1-M) x UAS-LacZ 25C-DAPI+bgal-A488+En-CY3+Dfd-A647.lif - st14-e5:Cell-31:c:2/4 z:16/32 - st14-e5	15	117	1721	52883	2	16	1616
	32	AP2x-377-D2H-Gal4_CyO (30508-2-M1-M) x UAS-LacZ 25C-DAPI+bgal-A488+En-CY3+Dfd-A647.lif - st14-e5:Cell-32:c:2/4 z:16/32 - st14-e5	18	114	2003	61569	2	16	1877
	33	AP2x-377-D2H-Gal4_CyO (30508-2-M1-M) x UAS-LacZ 25C-DAPI+bgal-A488+En-CY3+Dfd-A647.lif - st14-e5:Cell-33:c:2/4 z:14/32 - st14-e5	11	100	1061	32600	2	14	984
	34	AP2x-377-D2H-Gal4_CyO (30508-2-M1-M) x UAS-LacZ 25C-DAPI+bgal-A488+En-CY3+Dfd-A647.lif - st14-e5:BACKGROUND:c:2/4 z:13/32 - st14-e5	9	7	65	1996	2	13
	35	AP2x-377-D2H-Gal4_CyO (30508-2-M1-M) x UAS-LacZ 25C-DAPI+bgal-A488+En-CY3+Dfd-A647.lif - st14-e5:Cell-1:c:3/4 z:9/32 - st14-e5	15	16	235	7227	3	9	205	0.158546	375.545	0.238675
	36	AP2x-377-D2H-Gal4_CyO (30508-2-M1-M) x UAS-LacZ 25C-DAPI+bgal-A488+En-CY3+Dfd-A647.lif - st14-e5:Cell-2:c:3/4 z:8/32 - st14-e5	14	3	48	1468	3	8	20	0.0170213
	37	AP2x-377-D2H-Gal4_CyO (30508-2-M1-M) x UAS-LacZ 25C-DAPI+bgal-A488+En-CY3+Dfd-A647.lif - st14-e5:Cell-3:c:3/4 z:9/32 - st14-e5	9	5	44	1348	3	9	26	0.0189229
	38	AP2x-377-D2H-Gal4_CyO (30508-2-M1-M) x UAS-LacZ 25C-DAPI+bgal-A488+En-CY3+Dfd-A647.lif - st14-e5:Cell-4:c:3/4 z:9/32 - st14-e5	15	28	415	12742	3	9	385	0.216535
	39	AP2x-377-D2H-Gal4_CyO (30508-2-M1-M) x UAS-LacZ 25C-DAPI+bgal-A488+En-CY3+Dfd-A647.lif - st14-e5:Cell-5:c:3/4 z:9/32 - st14-e5	15	40	611	18788	3	9	581	0.319406
	40	AP2x-377-D2H-Gal4_CyO (30508-2-M1-M) x UAS-LacZ 25C-DAPI+bgal-A488+En-CY3+Dfd-A647.lif - st14-e5:Cell-6:c:3/4 z:9/32 - st14-e5	15	33	480	14744	3	9	450	0.304054
	41	AP2x-377-D2H-Gal4_CyO (30508-2-M1-M) x UAS-LacZ 25C-DAPI+bgal-A488+En-CY3+Dfd-A647.lif - st14-e5:Cell-7:c:3/4 z:9/32 - st14-e5	19	26	503	15453	3	9	465	0.343935
	42	AP2x-377-D2H-Gal4_CyO (30508-2-M1-M) x UAS-LacZ 25C-DAPI+bgal-A488+En-CY3+Dfd-A647.lif - st14-e5:Cell-8:c:3/4 z:8/32 - st14-e5	9	4	35	1063	3	8	17	0.0272873
	43	AP2x-377-D2H-Gal4_CyO (30508-2-M1-M) x UAS-LacZ 25C-DAPI+bgal-A488+En-CY3+Dfd-A647.lif - st14-e5:Cell-9:c:3/4 z:8/32 - st14-e5	9	5	47	1442	3	8	29	0.0396175
	44	AP2x-377-D2H-Gal4_CyO (30508-2-M1-M) x UAS-LacZ 25C-DAPI+bgal-A488+En-CY3+Dfd-A647.lif - st14-e5:Cell-10:c:3/4 z:11/32 - st14-e5	12	35	426	13095	3	11	402	0.242461
	45	AP2x-377-D2H-Gal4_CyO (30508-2-M1-M) x UAS-LacZ 25C-DAPI+bgal-A488+En-CY3+Dfd-A647.lif - st14-e5:Cell-11:c:3/4 z:11/32 - st14-e5	13	22	289	8874	3	11	263	0.147422
	46	AP2x-377-D2H-Gal4_CyO (30508-2-M1-M) x UAS-LacZ 25C-DAPI+bgal-A488+En-CY3+Dfd-A647.lif - st14-e5:Cell-12:c:3/4 z:11/32 - st14-e5	13	40	533	16380	3	11	507	0.404952
	47	AP2x-377-D2H-Gal4_CyO (30508-2-M1-M) x UAS-LacZ 25C-DAPI+bgal-A488+En-CY3+Dfd-A647.lif - st14-e5:Cell-13:c:3/4 z:12/32 - st14-e5	12	38	463	14220	3	12	439	0.254788
	48	AP2x-377-D2H-Gal4_CyO (30508-2-M1-M) x UAS-LacZ 25C-DAPI+bgal-A488+En-CY3+Dfd-A647.lif - st14-e5:Cell-14:c:3/4 z:14/32 - st14-e5	15	15	227	6963	3	14	197	0.104178
	49	AP2x-377-D2H-Gal4_CyO (30508-2-M1-M) x UAS-LacZ 25C-DAPI+bgal-A488+En-CY3+Dfd-A647.lif - st14-e5:Cell-15:c:3/4 z:14/32 - st14-e5	10	13	136	4169	3	14	116	0.0786441
	50	AP2x-377-D2H-Gal4_CyO (30508-2-M1-M) x UAS-LacZ 25C-DAPI+bgal-A488+En-CY3+Dfd-A647.lif - st14-e5:Cell-16:c:3/4 z:14/32 - st14-e5	12	48	554	17034	3	14	530	0.38771
	51	AP2x-377-D2H-Gal4_CyO (30508-2-M1-M) x UAS-LacZ 25C-DAPI+bgal-A488+En-CY3+Dfd-A647.lif - st14-e5:Cell-17:c:3/4 z:14/32 - st14-e5	12	33	403	12393	3	14	379	0.242482
	52	AP2x-377-D2H-Gal4_CyO (30508-2-M1-M) x UAS-LacZ 25C-DAPI+bgal-A488+En-CY3+Dfd-A647.lif - st14-e5:Cell-18:c:3/4 z:13/32 - st14-e5	12	47	556	17091	3	13	532	0.369701
	53	AP2x-377-D2H-Gal4_CyO (30508-2-M1-M) x UAS-LacZ 25C-DAPI+bgal-A488+En-CY3+Dfd-A647.lif - st14-e5:Cell-19:c:3/4 z:13/32 - st14-e5	10	28	281	8649	3	13	261	0.164461
	54	AP2x-377-D2H-Gal4_CyO (30508-2-M1-M) x UAS-LacZ 25C-DAPI+bgal-A488+En-CY3+Dfd-A647.lif - st14-e5:Cell-20:c:3/4 z:12/32 - st14-e5	11	46	496	15252	3	12	474	0.297926
	55	AP2x-377-D2H-Gal4_CyO (30508-2-M1-M) x UAS-LacZ 25C-DAPI+bgal-A488+En-CY3+Dfd-A647.lif - st14-e5:Cell-21:c:3/4 z:12/32 - st14-e5	12	33	403	12387	3	12	379	0.249835
	56	AP2x-377-D2H-Gal4_CyO (30508-2-M1-M) x UAS-LacZ 25C-DAPI+bgal-A488+En-CY3+Dfd-A647.lif - st14-e5:Cell-22:c:3/4 z:13/32 - st14-e5	16	31	492	15108	3	13	460	0.20336
	57	AP2x-377-D2H-Gal4_CyO (30508-2-M1-M) x UAS-LacZ 25C-DAPI+bgal-A488+En-CY3+Dfd-A647.lif - st14-e5:Cell-23:c:3/4 z:13/32 - st14-e5	17	28	474	14567	3	13	440	0.246637
	58	AP2x-377-D2H-Gal4_CyO (30508-2-M1-M) x UAS-LacZ 25C-DAPI+bgal-A488+En-CY3+Dfd-A647.lif - st14-e5:Cell-24:c:3/4 z:14/32 - st14-e5	13	48	629	19329	3	14	603	0.335186
	59	AP2x-377-D2H-Gal4_CyO (30508-2-M1-M) x UAS-LacZ 25C-DAPI+bgal-A488+En-CY3+Dfd-A647.lif - st14-e5:Cell-25:c:3/4 z:14/32 - st14-e5	13	47	622	19127	3	14	596	0.405995
	60	AP2x-377-D2H-Gal4_CyO (30508-2-M1-M) x UAS-LacZ 25C-DAPI+bgal-A488+En-CY3+Dfd-A647.lif - st14-e5:Cell-26:c:3/4 z:14/32 - st14-e5	13	21	287	8832	3	14	261	0.196536
	61	AP2x-377-D2H-Gal4_CyO (30508-2-M1-M) x UAS-LacZ 25C-DAPI+bgal-A488+En-CY3+Dfd-A647.lif - st14-e5:Cell-27:c:3/4 z:16/32 - st14-e5	15	55	799	24569	3	16	769	0.449445
	62	AP2x-377-D2H-Gal4_CyO (30508-2-M1-M) x UAS-LacZ 25C-DAPI+bgal-A488+En-CY3+Dfd-A647.lif - st14-e5:Cell-28:c:3/4 z:17/32 - st14-e5	15	56	861	26470	3	17	831	0.492299
	63	AP2x-377-D2H-Gal4_CyO (30508-2-M1-M) x UAS-LacZ 25C-DAPI+bgal-A488+En-CY3+Dfd-A647.lif - st14-e5:Cell-29:c:3/4 z:17/32 - st14-e5	13	22	302	9278	3	17	276	0.169118
	64	AP2x-377-D2H-Gal4_CyO (30508-2-M1-M) x UAS-LacZ 25C-DAPI+bgal-A488+En-CY3+Dfd-A647.lif - st14-e5:Cell-30:c:3/4 z:17/32 - st14-e5	15	19	284	8716	3	17	254	0.163977
	65	AP2x-377-D2H-Gal4_CyO (30508-2-M1-M) x UAS-LacZ 25C-DAPI+bgal-A488+En-CY3+Dfd-A647.lif - st14-e5:Cell-31:c:3/4 z:16/32 - st14-e5	15	45	659	20263	3	16	629	0.389233
	66	AP2x-377-D2H-Gal4_CyO (30508-2-M1-M) x UAS-LacZ 25C-DAPI+bgal-A488+En-CY3+Dfd-A647.lif - st14-e5:Cell-32:c:3/4 z:16/32 - st14-e5	18	25	434	13344	3	16	398	0.21204
	67	AP2x-377-D2H-Gal4_CyO (30508-2-M1-M) x UAS-LacZ 25C-DAPI+bgal-A488+En-CY3+Dfd-A647.lif - st14-e5:Cell-33:c:3/4 z:14/32 - st14-e5	11	23	241	7395	3	14	219	0.222561
	68	AP2x-377-D2H-Gal4_CyO (30508-2-M1-M) x UAS-LacZ 25C-DAPI+bgal-A488+En-CY3+Dfd-A647.lif - st14-e5:BACKGROUND:c:3/4 z:13/32 - st14-e5	9	2	23	696	3	13
									CTCF		Average
st14-e6	cell	label	Area	Mean	IntDen	RawIntDen	channel	slice	CTCF	AP2/Dfd	AP2	AP2/Dfd
	1	AP2x-377-D2H-Gal4_CyO (30508-2-M1-M) x UAS-LacZ 25C-DAPI+bgal-A488+En-CY3+Dfd-A647.lif - st14-e6:Cell-1:c:2/4 z:8/29 - st14-e6	14	129	1810	55635	2	8	1684
	2	AP2x-377-D2H-Gal4_CyO (30508-2-M1-M) x UAS-LacZ 25C-DAPI+bgal-A488+En-CY3+Dfd-A647.lif - st14-e6:Cell-2:c:2/4 z:8/29 - st14-e6	17	134	2229	68515	2	8	2076
	3	AP2x-377-D2H-Gal4_CyO (30508-2-M1-M) x UAS-LacZ 25C-DAPI+bgal-A488+En-CY3+Dfd-A647.lif - st14-e6:Cell-3:c:2/4 z:8/29 - st14-e6	14	137	1948	59869	2	8	1822
	4	AP2x-377-D2H-Gal4_CyO (30508-2-M1-M) x UAS-LacZ 25C-DAPI+bgal-A488+En-CY3+Dfd-A647.lif - st14-e6:Cell-4:c:2/4 z:8/29 - st14-e6	15	143	2117	65067	2	8	1982
	5	AP2x-377-D2H-Gal4_CyO (30508-2-M1-M) x UAS-LacZ 25C-DAPI+bgal-A488+En-CY3+Dfd-A647.lif - st14-e6:Cell-5:c:2/4 z:8/29 - st14-e6	17	148	2568	78924	2	8	2415
	6	AP2x-377-D2H-Gal4_CyO (30508-2-M1-M) x UAS-LacZ 25C-DAPI+bgal-A488+En-CY3+Dfd-A647.lif - st14-e6:Cell-6:c:2/4 z:9/29 - st14-e6	15	139	2096	64422	2	9	1961
	7	AP2x-377-D2H-Gal4_CyO (30508-2-M1-M) x UAS-LacZ 25C-DAPI+bgal-A488+En-CY3+Dfd-A647.lif - st14-e6:Cell-7:c:2/4 z:9/29 - st14-e6	15	101	1532	47084	2	9	1397
	8	AP2x-377-D2H-Gal4_CyO (30508-2-M1-M) x UAS-LacZ 25C-DAPI+bgal-A488+En-CY3+Dfd-A647.lif - st14-e6:Cell-8:c:2/4 z:8/29 - st14-e6	16	135	2096	64410	2	8	1952
	9	AP2x-377-D2H-Gal4_CyO (30508-2-M1-M) x UAS-LacZ 25C-DAPI+bgal-A488+En-CY3+Dfd-A647.lif - st14-e6:Cell-9:c:2/4 z:8/29 - st14-e6	17	144	2445	75162	2	8	2292
	10	AP2x-377-D2H-Gal4_CyO (30508-2-M1-M) x UAS-LacZ 25C-DAPI+bgal-A488+En-CY3+Dfd-A647.lif - st14-e6:Cell-10:c:2/4 z:8/29 - st14-e6	13	137	1788	54963	2	8	1671
	11	AP2x-377-D2H-Gal4_CyO (30508-2-M1-M) x UAS-LacZ 25C-DAPI+bgal-A488+En-CY3+Dfd-A647.lif - st14-e6:Cell-11:c:2/4 z:8/29 - st14-e6	16	129	2021	62124	2	8	1877
	12	AP2x-377-D2H-Gal4_CyO (30508-2-M1-M) x UAS-LacZ 25C-DAPI+bgal-A488+En-CY3+Dfd-A647.lif - st14-e6:Cell-12:c:2/4 z:7/29 - st14-e6	11	83	943	28991	2	7	844
	13	AP2x-377-D2H-Gal4_CyO (30508-2-M1-M) x UAS-LacZ 25C-DAPI+bgal-A488+En-CY3+Dfd-A647.lif - st14-e6:Cell-13:c:2/4 z:7/29 - st14-e6	18	97	1711	52582	2	7	1549
	14	AP2x-377-D2H-Gal4_CyO (30508-2-M1-M) x UAS-LacZ 25C-DAPI+bgal-A488+En-CY3+Dfd-A647.lif - st14-e6:Cell-14:c:2/4 z:8/29 - st14-e6	16	132	2150	66090	2	8	2006
	15	AP2x-377-D2H-Gal4_CyO (30508-2-M1-M) x UAS-LacZ 25C-DAPI+bgal-A488+En-CY3+Dfd-A647.lif - st14-e6:Cell-15:c:2/4 z:8/29 - st14-e6	16	141	2258	69399	2	8	2114
	16	AP2x-377-D2H-Gal4_CyO (30508-2-M1-M) x UAS-LacZ 25C-DAPI+bgal-A488+En-CY3+Dfd-A647.lif - st14-e6:Cell-16:c:2/4 z:8/29 - st14-e6	15	116	1747	53695	2	8	1612
	17	AP2x-377-D2H-Gal4_CyO (30508-2-M1-M) x UAS-LacZ 25C-DAPI+bgal-A488+En-CY3+Dfd-A647.lif - st14-e6:Cell-17:c:2/4 z:8/29 - st14-e6	13	126	1587	48764	2	8	1470
	18	AP2x-377-D2H-Gal4_CyO (30508-2-M1-M) x UAS-LacZ 25C-DAPI+bgal-A488+En-CY3+Dfd-A647.lif - st14-e6:Cell-18:c:2/4 z:9/29 - st14-e6	15	120	1799	55287	2	9	1664
	19	AP2x-377-D2H-Gal4_CyO (30508-2-M1-M) x UAS-LacZ 25C-DAPI+bgal-A488+En-CY3+Dfd-A647.lif - st14-e6:Cell-19:c:2/4 z:8/29 - st14-e6	19	101	1881	57823	2	8	1710
	20	AP2x-377-D2H-Gal4_CyO (30508-2-M1-M) x UAS-LacZ 25C-DAPI+bgal-A488+En-CY3+Dfd-A647.lif - st14-e6:Cell-20:c:2/4 z:11/29 - st14-e6	18	107	1911	58744	2	11	1749
	21	AP2x-377-D2H-Gal4_CyO (30508-2-M1-M) x UAS-LacZ 25C-DAPI+bgal-A488+En-CY3+Dfd-A647.lif - st14-e6:Cell-21:c:2/4 z:11/29 - st14-e6	14	110	1545	47477	2	11	1419
	22	AP2x-377-D2H-Gal4_CyO (30508-2-M1-M) x UAS-LacZ 25C-DAPI+bgal-A488+En-CY3+Dfd-A647.lif - st14-e6:Cell-22:c:2/4 z:11/29 - st14-e6	15	110	1609	49446	2	11	1474
	23	AP2x-377-D2H-Gal4_CyO (30508-2-M1-M) x UAS-LacZ 25C-DAPI+bgal-A488+En-CY3+Dfd-A647.lif - st14-e6:Cell-23:c:2/4 z:12/29 - st14-e6	19	113	2135	65615	2	12	1964
	24	AP2x-377-D2H-Gal4_CyO (30508-2-M1-M) x UAS-LacZ 25C-DAPI+bgal-A488+En-CY3+Dfd-A647.lif - st14-e6:Cell-24:c:2/4 z:11/29 - st14-e6	18	130	2298	70644	2	11	2136
	25	AP2x-377-D2H-Gal4_CyO (30508-2-M1-M) x UAS-LacZ 25C-DAPI+bgal-A488+En-CY3+Dfd-A647.lif - st14-e6:Cell-25:c:2/4 z:10/29 - st14-e6	16	115	1834	56375	2	10	1690
	26	AP2x-377-D2H-Gal4_CyO (30508-2-M1-M) x UAS-LacZ 25C-DAPI+bgal-A488+En-CY3+Dfd-A647.lif - st14-e6:Cell-26:c:2/4 z:10/29 - st14-e6	15	113	1703	52354	2	10	1568
	27	AP2x-377-D2H-Gal4_CyO (30508-2-M1-M) x UAS-LacZ 25C-DAPI+bgal-A488+En-CY3+Dfd-A647.lif - st14-e6:Cell-27:c:2/4 z:11/29 - st14-e6	16	99	1634	50235	2	11	1490
	28	AP2x-377-D2H-Gal4_CyO (30508-2-M1-M) x UAS-LacZ 25C-DAPI+bgal-A488+En-CY3+Dfd-A647.lif - st14-e6:Cell-28:c:2/4 z:11/29 - st14-e6	14	123	1778	54634	2	11	1652
	29	AP2x-377-D2H-Gal4_CyO (30508-2-M1-M) x UAS-LacZ 25C-DAPI+bgal-A488+En-CY3+Dfd-A647.lif - st14-e6:Cell-29:c:2/4 z:11/29 - st14-e6	19	91	1755	53937	2	11	1584
	30	AP2x-377-D2H-Gal4_CyO (30508-2-M1-M) x UAS-LacZ 25C-DAPI+bgal-A488+En-CY3+Dfd-A647.lif - st14-e6:Cell-30:c:2/4 z:11/29 - st14-e6	16	115	1878	57737	2	11	1734
	31	AP2x-377-D2H-Gal4_CyO (30508-2-M1-M) x UAS-LacZ 25C-DAPI+bgal-A488+En-CY3+Dfd-A647.lif - st14-e6:Cell-31:c:2/4 z:14/29 - st14-e6	20	85	1704	52380	2	14	1524
	32	AP2x-377-D2H-Gal4_CyO (30508-2-M1-M) x UAS-LacZ 25C-DAPI+bgal-A488+En-CY3+Dfd-A647.lif - st14-e6:BACKGROUND:c:2/4 z:8/29 - st14-e6	16	9	144	4422	2	8
	33	AP2x-377-D2H-Gal4_CyO (30508-2-M1-M) x UAS-LacZ 25C-DAPI+bgal-A488+En-CY3+Dfd-A647.lif - st14-e6:Cell-1:c:3/4 z:8/29 - st14-e6	14	4	55	1692	3	8	13	0.00771971	142.548	0.0816855
	34	AP2x-377-D2H-Gal4_CyO (30508-2-M1-M) x UAS-LacZ 25C-DAPI+bgal-A488+En-CY3+Dfd-A647.lif - st14-e6:Cell-2:c:3/4 z:8/29 - st14-e6	17	6	106	3267	3	8	55	0.0264933
	35	AP2x-377-D2H-Gal4_CyO (30508-2-M1-M) x UAS-LacZ 25C-DAPI+bgal-A488+En-CY3+Dfd-A647.lif - st14-e6:Cell-3:c:3/4 z:8/29 - st14-e6	14	5	70	2162	3	8	28	0.0153677
	36	AP2x-377-D2H-Gal4_CyO (30508-2-M1-M) x UAS-LacZ 25C-DAPI+bgal-A488+En-CY3+Dfd-A647.lif - st14-e6:Cell-4:c:3/4 z:8/29 - st14-e6	15	20	301	9256	3	8	256	0.129162
	37	AP2x-377-D2H-Gal4_CyO (30508-2-M1-M) x UAS-LacZ 25C-DAPI+bgal-A488+En-CY3+Dfd-A647.lif - st14-e6:Cell-5:c:3/4 z:8/29 - st14-e6	17	6	99	3049	3	8	48	0.0198758
	38	AP2x-377-D2H-Gal4_CyO (30508-2-M1-M) x UAS-LacZ 25C-DAPI+bgal-A488+En-CY3+Dfd-A647.lif - st14-e6:Cell-6:c:3/4 z:9/29 - st14-e6	15	17	251	7710	3	9	206	0.105048
	39	AP2x-377-D2H-Gal4_CyO (30508-2-M1-M) x UAS-LacZ 25C-DAPI+bgal-A488+En-CY3+Dfd-A647.lif - st14-e6:Cell-7:c:3/4 z:9/29 - st14-e6	15	6	85	2605	3	9	40	0.0286328
	40	AP2x-377-D2H-Gal4_CyO (30508-2-M1-M) x UAS-LacZ 25C-DAPI+bgal-A488+En-CY3+Dfd-A647.lif - st14-e6:Cell-8:c:3/4 z:8/29 - st14-e6	16	19	295	9074	3	8	247	0.126537
	41	AP2x-377-D2H-Gal4_CyO (30508-2-M1-M) x UAS-LacZ 25C-DAPI+bgal-A488+En-CY3+Dfd-A647.lif - st14-e6:Cell-9:c:3/4 z:8/29 - st14-e6	17	15	253	7789	3	8	202	0.0881326
	42	AP2x-377-D2H-Gal4_CyO (30508-2-M1-M) x UAS-LacZ 25C-DAPI+bgal-A488+En-CY3+Dfd-A647.lif - st14-e6:Cell-10:c:3/4 z:8/29 - st14-e6	13	15	195	6004	3	8	156	0.0933573
	43	AP2x-377-D2H-Gal4_CyO (30508-2-M1-M) x UAS-LacZ 25C-DAPI+bgal-A488+En-CY3+Dfd-A647.lif - st14-e6:Cell-11:c:3/4 z:8/29 - st14-e6	16	16	254	7809	3	8	206	0.10975
	44	AP2x-377-D2H-Gal4_CyO (30508-2-M1-M) x UAS-LacZ 25C-DAPI+bgal-A488+En-CY3+Dfd-A647.lif - st14-e6:Cell-12:c:3/4 z:7/29 - st14-e6	11	11	126	3879	3	7	93	0.11019
	45	AP2x-377-D2H-Gal4_CyO (30508-2-M1-M) x UAS-LacZ 25C-DAPI+bgal-A488+En-CY3+Dfd-A647.lif - st14-e6:Cell-13:c:3/4 z:7/29 - st14-e6	18	5	87	2674	3	7	33	0.0213041
	46	AP2x-377-D2H-Gal4_CyO (30508-2-M1-M) x UAS-LacZ 25C-DAPI+bgal-A488+En-CY3+Dfd-A647.lif - st14-e6:Cell-14:c:3/4 z:8/29 - st14-e6	16	16	256	7879	3	8	208	0.103689
	47	AP2x-377-D2H-Gal4_CyO (30508-2-M1-M) x UAS-LacZ 25C-DAPI+bgal-A488+En-CY3+Dfd-A647.lif - st14-e6:Cell-15:c:3/4 z:8/29 - st14-e6	16	19	297	9132	3	8	249	0.117786
	48	AP2x-377-D2H-Gal4_CyO (30508-2-M1-M) x UAS-LacZ 25C-DAPI+bgal-A488+En-CY3+Dfd-A647.lif - st14-e6:Cell-16:c:3/4 z:8/29 - st14-e6	15	14	216	6648	3	8	171	0.106079
	49	AP2x-377-D2H-Gal4_CyO (30508-2-M1-M) x UAS-LacZ 25C-DAPI+bgal-A488+En-CY3+Dfd-A647.lif - st14-e6:Cell-17:c:3/4 z:8/29 - st14-e6	13	12	153	4706	3	8	114	0.077551
	50	AP2x-377-D2H-Gal4_CyO (30508-2-M1-M) x UAS-LacZ 25C-DAPI+bgal-A488+En-CY3+Dfd-A647.lif - st14-e6:Cell-18:c:3/4 z:9/29 - st14-e6	15	5	74	2260	3	9	29	0.0174279
	51	AP2x-377-D2H-Gal4_CyO (30508-2-M1-M) x UAS-LacZ 25C-DAPI+bgal-A488+En-CY3+Dfd-A647.lif - st14-e6:Cell-19:c:3/4 z:8/29 - st14-e6	19	3	64	1956	3	8	7	0.00409357
	52	AP2x-377-D2H-Gal4_CyO (30508-2-M1-M) x UAS-LacZ 25C-DAPI+bgal-A488+En-CY3+Dfd-A647.lif - st14-e6:Cell-20:c:3/4 z:11/29 - st14-e6	18	12	216	6639	3	11	162	0.0926244
	53	AP2x-377-D2H-Gal4_CyO (30508-2-M1-M) x UAS-LacZ 25C-DAPI+bgal-A488+En-CY3+Dfd-A647.lif - st14-e6:Cell-21:c:3/4 z:11/29 - st14-e6	14	5	77	2376	3	11	35	0.0246653
	54	AP2x-377-D2H-Gal4_CyO (30508-2-M1-M) x UAS-LacZ 25C-DAPI+bgal-A488+En-CY3+Dfd-A647.lif - st14-e6:Cell-22:c:3/4 z:11/29 - st14-e6	15	15	215	6607	3	11	170	0.115332
	55	AP2x-377-D2H-Gal4_CyO (30508-2-M1-M) x UAS-LacZ 25C-DAPI+bgal-A488+En-CY3+Dfd-A647.lif - st14-e6:Cell-23:c:3/4 z:12/29 - st14-e6	19	13	239	7353	3	12	182	0.092668
	56	AP2x-377-D2H-Gal4_CyO (30508-2-M1-M) x UAS-LacZ 25C-DAPI+bgal-A488+En-CY3+Dfd-A647.lif - st14-e6:Cell-24:c:3/4 z:11/29 - st14-e6	18	17	302	9282	3	11	248	0.116105
	57	AP2x-377-D2H-Gal4_CyO (30508-2-M1-M) x UAS-LacZ 25C-DAPI+bgal-A488+En-CY3+Dfd-A647.lif - st14-e6:Cell-25:c:3/4 z:10/29 - st14-e6	16	9	139	4259	3	10	91	0.0538462
	58	AP2x-377-D2H-Gal4_CyO (30508-2-M1-M) x UAS-LacZ 25C-DAPI+bgal-A488+En-CY3+Dfd-A647.lif - st14-e6:Cell-26:c:3/4 z:10/29 - st14-e6	15	7	98	3020	3	10	53	0.033801
	59	AP2x-377-D2H-Gal4_CyO (30508-2-M1-M) x UAS-LacZ 25C-DAPI+bgal-A488+En-CY3+Dfd-A647.lif - st14-e6:Cell-27:c:3/4 z:11/29 - st14-e6	16	13	208	6387	3	11	160	0.107383
	60	AP2x-377-D2H-Gal4_CyO (30508-2-M1-M) x UAS-LacZ 25C-DAPI+bgal-A488+En-CY3+Dfd-A647.lif - st14-e6:Cell-28:c:3/4 z:11/29 - st14-e6	14	19	276	8472	3	11	234	0.141646
	61	AP2x-377-D2H-Gal4_CyO (30508-2-M1-M) x UAS-LacZ 25C-DAPI+bgal-A488+En-CY3+Dfd-A647.lif - st14-e6:Cell-29:c:3/4 z:11/29 - st14-e6	19	19	363	11168	3	11	306	0.193182
	62	AP2x-377-D2H-Gal4_CyO (30508-2-M1-M) x UAS-LacZ 25C-DAPI+bgal-A488+En-CY3+Dfd-A647.lif - st14-e6:Cell-30:c:3/4 z:11/29 - st14-e6	16	19	310	9542	3	11	262	0.151096
	63	AP2x-377-D2H-Gal4_CyO (30508-2-M1-M) x UAS-LacZ 25C-DAPI+bgal-A488+En-CY3+Dfd-A647.lif - st14-e6:Cell-31:c:3/4 z:14/29 - st14-e6	20	11	215	6618	3	14	155	0.101706
	64	AP2x-377-D2H-Gal4_CyO (30508-2-M1-M) x UAS-LacZ 25C-DAPI+bgal-A488+En-CY3+Dfd-A647.lif - st14-e6:BACKGROUND:c:3/4 z:8/29 - st14-e6	16	3	42	1302	3	8
	AP2x-377-D3H-Gal4 x UAS-LacZ
									CTCF		Average
st14-e1	cell	label	Area	Mean	IntDen	RawIntDen	channel	slice	CTCF	AP2/Dfd	AP2	AP2/Dfd
	1	AP2x-377-D3H-Gal4_CyO (30508-3-M1-M) x UAS-LacZ 25C-DAPI+bgal-A488+En-CY3+Dfd-A647.lif - st14-e1:Cell-1:c:2/4 z:10/37 - st14-e1	15	94	1411	43363	2	10	1306
	2	AP2x-377-D3H-Gal4_CyO (30508-3-M1-M) x UAS-LacZ 25C-DAPI+bgal-A488+En-CY3+Dfd-A647.lif - st14-e1:Cell-2:c:2/4 z:10/37 - st14-e1	16	81	1321	40597	2	10	1209
	3	AP2x-377-D3H-Gal4_CyO (30508-3-M1-M) x UAS-LacZ 25C-DAPI+bgal-A488+En-CY3+Dfd-A647.lif - st14-e1:Cell-3:c:2/4 z:10/37 - st14-e1	18	71	1250	38418	2	10	1124
	4	AP2x-377-D3H-Gal4_CyO (30508-3-M1-M) x UAS-LacZ 25C-DAPI+bgal-A488+En-CY3+Dfd-A647.lif - st14-e1:Cell-4:c:2/4 z:11/37 - st14-e1	14	86	1172	36017	2	11	1074
	5	AP2x-377-D3H-Gal4_CyO (30508-3-M1-M) x UAS-LacZ 25C-DAPI+bgal-A488+En-CY3+Dfd-A647.lif - st14-e1:Cell-5:c:2/4 z:10/37 - st14-e1	19	59	1114	34250	2	10	981
	6	AP2x-377-D3H-Gal4_CyO (30508-3-M1-M) x UAS-LacZ 25C-DAPI+bgal-A488+En-CY3+Dfd-A647.lif - st14-e1:Cell-6:c:2/4 z:11/37 - st14-e1	14	94	1317	40474	2	11	1219
	7	AP2x-377-D3H-Gal4_CyO (30508-3-M1-M) x UAS-LacZ 25C-DAPI+bgal-A488+En-CY3+Dfd-A647.lif - st14-e1:Cell-7:c:2/4 z:12/37 - st14-e1	14	95	1332	40952	2	12	1234
	8	AP2x-377-D3H-Gal4_CyO (30508-3-M1-M) x UAS-LacZ 25C-DAPI+bgal-A488+En-CY3+Dfd-A647.lif - st14-e1:Cell-8:c:2/4 z:12/37 - st14-e1	16	92	1437	44171	2	12	1325
	9	AP2x-377-D3H-Gal4_CyO (30508-3-M1-M) x UAS-LacZ 25C-DAPI+bgal-A488+En-CY3+Dfd-A647.lif - st14-e1:Cell-9:c:2/4 z:12/37 - st14-e1	13	69	923	28358	2	12	832
	10	AP2x-377-D3H-Gal4_CyO (30508-3-M1-M) x UAS-LacZ 25C-DAPI+bgal-A488+En-CY3+Dfd-A647.lif - st14-e1:Cell-10:c:2/4 z:13/37 - st14-e1	14	89	1247	38318	2	13	1149
	11	AP2x-377-D3H-Gal4_CyO (30508-3-M1-M) x UAS-LacZ 25C-DAPI+bgal-A488+En-CY3+Dfd-A647.lif - st14-e1:Cell-11:c:2/4 z:12/37 - st14-e1	15	87	1303	40044	2	12	1198
	12	AP2x-377-D3H-Gal4_CyO (30508-3-M1-M) x UAS-LacZ 25C-DAPI+bgal-A488+En-CY3+Dfd-A647.lif - st14-e1:Cell-12:c:2/4 z:11/37 - st14-e1	23	69	1623	49873	2	11	1462
	13	AP2x-377-D3H-Gal4_CyO (30508-3-M1-M) x UAS-LacZ 25C-DAPI+bgal-A488+En-CY3+Dfd-A647.lif - st14-e1:Cell-13:c:2/4 z:13/37 - st14-e1	10	95	970	29813	2	13	900
	14	AP2x-377-D3H-Gal4_CyO (30508-3-M1-M) x UAS-LacZ 25C-DAPI+bgal-A488+En-CY3+Dfd-A647.lif - st14-e1:Cell-14:c:2/4 z:12/37 - st14-e1	13	80	1033	31739	2	12	942
	15	AP2x-377-D3H-Gal4_CyO (30508-3-M1-M) x UAS-LacZ 25C-DAPI+bgal-A488+En-CY3+Dfd-A647.lif - st14-e1:Cell-15:c:2/4 z:13/37 - st14-e1	13	83	1082	33241	2	13	991
	16	AP2x-377-D3H-Gal4_CyO (30508-3-M1-M) x UAS-LacZ 25C-DAPI+bgal-A488+En-CY3+Dfd-A647.lif - st14-e1:Cell-16:c:2/4 z:12/37 - st14-e1	19	75	1433	44045	2	12	1300
	17	AP2x-377-D3H-Gal4_CyO (30508-3-M1-M) x UAS-LacZ 25C-DAPI+bgal-A488+En-CY3+Dfd-A647.lif - st14-e1:Cell-17:c:2/4 z:13/37 - st14-e1	15	111	1697	52148	2	13	1592
	18	AP2x-377-D3H-Gal4_CyO (30508-3-M1-M) x UAS-LacZ 25C-DAPI+bgal-A488+En-CY3+Dfd-A647.lif - st14-e1:Cell-18:c:2/4 z:14/37 - st14-e1	12	97	1199	36853	2	14	1115
	19	AP2x-377-D3H-Gal4_CyO (30508-3-M1-M) x UAS-LacZ 25C-DAPI+bgal-A488+En-CY3+Dfd-A647.lif - st14-e1:Cell-19:c:2/4 z:14/37 - st14-e1	15	90	1355	41639	2	14	1250
	20	AP2x-377-D3H-Gal4_CyO (30508-3-M1-M) x UAS-LacZ 25C-DAPI+bgal-A488+En-CY3+Dfd-A647.lif - st14-e1:Cell-20:c:2/4 z:15/37 - st14-e1	12	99	1204	37006	2	15	1120
	21	AP2x-377-D3H-Gal4_CyO (30508-3-M1-M) x UAS-LacZ 25C-DAPI+bgal-A488+En-CY3+Dfd-A647.lif - st14-e1:Cell-21:c:2/4 z:16/37 - st14-e1	13	86	1106	34005	2	16	1015
	22	AP2x-377-D3H-Gal4_CyO (30508-3-M1-M) x UAS-LacZ 25C-DAPI+bgal-A488+En-CY3+Dfd-A647.lif - st14-e1:Cell-22:c:2/4 z:17/37 - st14-e1	12	84	1019	31314	2	17	935
	23	AP2x-377-D3H-Gal4_CyO (30508-3-M1-M) x UAS-LacZ 25C-DAPI+bgal-A488+En-CY3+Dfd-A647.lif - st14-e1:Cell-23:c:2/4 z:17/37 - st14-e1	12	101	1190	36588	2	17	1106
	24	AP2x-377-D3H-Gal4_CyO (30508-3-M1-M) x UAS-LacZ 25C-DAPI+bgal-A488+En-CY3+Dfd-A647.lif - st14-e1:Cell-24:c:2/4 z:18/37 - st14-e1	13	95	1262	38803	2	18	1171
	25	AP2x-377-D3H-Gal4_CyO (30508-3-M1-M) x UAS-LacZ 25C-DAPI+bgal-A488+En-CY3+Dfd-A647.lif - st14-e1:Cell-25:c:2/4 z:13/37 - st14-e1	14	67	943	28985	2	13	845
	26	AP2x-377-D3H-Gal4_CyO (30508-3-M1-M) x UAS-LacZ 25C-DAPI+bgal-A488+En-CY3+Dfd-A647.lif - st14-e1:Cell-26:c:2/4 z:14/37 - st14-e1	16	92	1447	44487	2	14	1335
	27	AP2x-377-D3H-Gal4_CyO (30508-3-M1-M) x UAS-LacZ 25C-DAPI+bgal-A488+En-CY3+Dfd-A647.lif - st14-e1:BACKGROUND:c:2/4 z:10/37 - st14-e1	14	7	97	2978	2	10
	28	AP2x-377-D3H-Gal4_CyO (30508-3-M1-M) x UAS-LacZ 25C-DAPI+bgal-A488+En-CY3+Dfd-A647.lif - st14-e1:Cell-1:c:3/4 z:10/37 - st14-e1	15	35	520	15990	3	10	490	0.375191	313.577	0.27132
	29	AP2x-377-D3H-Gal4_CyO (30508-3-M1-M) x UAS-LacZ 25C-DAPI+bgal-A488+En-CY3+Dfd-A647.lif - st14-e1:Cell-2:c:3/4 z:10/37 - st14-e1	16	13	211	6492	3	10	179	0.148056
	30	AP2x-377-D3H-Gal4_CyO (30508-3-M1-M) x UAS-LacZ 25C-DAPI+bgal-A488+En-CY3+Dfd-A647.lif - st14-e1:Cell-3:c:3/4 z:10/37 - st14-e1	18	26	455	14000	3	10	419	0.372776
	31	AP2x-377-D3H-Gal4_CyO (30508-3-M1-M) x UAS-LacZ 25C-DAPI+bgal-A488+En-CY3+Dfd-A647.lif - st14-e1:Cell-4:c:3/4 z:11/37 - st14-e1	14	31	423	13004	3	11	395	0.367784
	32	AP2x-377-D3H-Gal4_CyO (30508-3-M1-M) x UAS-LacZ 25C-DAPI+bgal-A488+En-CY3+Dfd-A647.lif - st14-e1:Cell-5:c:3/4 z:10/37 - st14-e1	19	6	118	3619	3	10	80	0.0815494
	33	AP2x-377-D3H-Gal4_CyO (30508-3-M1-M) x UAS-LacZ 25C-DAPI+bgal-A488+En-CY3+Dfd-A647.lif - st14-e1:Cell-6:c:3/4 z:11/37 - st14-e1	14	22	307	9442	3	11	279	0.228876
	34	AP2x-377-D3H-Gal4_CyO (30508-3-M1-M) x UAS-LacZ 25C-DAPI+bgal-A488+En-CY3+Dfd-A647.lif - st14-e1:Cell-7:c:3/4 z:12/37 - st14-e1	14	22	312	9579	3	12	284	0.230146
	35	AP2x-377-D3H-Gal4_CyO (30508-3-M1-M) x UAS-LacZ 25C-DAPI+bgal-A488+En-CY3+Dfd-A647.lif - st14-e1:Cell-8:c:3/4 z:12/37 - st14-e1	16	27	416	12772	3	12	384	0.289811
	36	AP2x-377-D3H-Gal4_CyO (30508-3-M1-M) x UAS-LacZ 25C-DAPI+bgal-A488+En-CY3+Dfd-A647.lif - st14-e1:Cell-9:c:3/4 z:12/37 - st14-e1	13	23	315	9685	3	12	289	0.347356
	37	AP2x-377-D3H-Gal4_CyO (30508-3-M1-M) x UAS-LacZ 25C-DAPI+bgal-A488+En-CY3+Dfd-A647.lif - st14-e1:Cell-10:c:3/4 z:13/37 - st14-e1	14	38	528	16234	3	13	500	0.435161
	38	AP2x-377-D3H-Gal4_CyO (30508-3-M1-M) x UAS-LacZ 25C-DAPI+bgal-A488+En-CY3+Dfd-A647.lif - st14-e1:Cell-11:c:3/4 z:12/37 - st14-e1	15	13	202	6194	3	12	172	0.143573
	39	AP2x-377-D3H-Gal4_CyO (30508-3-M1-M) x UAS-LacZ 25C-DAPI+bgal-A488+En-CY3+Dfd-A647.lif - st14-e1:Cell-12:c:3/4 z:11/37 - st14-e1	23	32	760	23352	3	11	714	0.488372
	40	AP2x-377-D3H-Gal4_CyO (30508-3-M1-M) x UAS-LacZ 25C-DAPI+bgal-A488+En-CY3+Dfd-A647.lif - st14-e1:Cell-13:c:3/4 z:13/37 - st14-e1	10	29	293	9015	3	13	273	0.303333
	41	AP2x-377-D3H-Gal4_CyO (30508-3-M1-M) x UAS-LacZ 25C-DAPI+bgal-A488+En-CY3+Dfd-A647.lif - st14-e1:Cell-14:c:3/4 z:12/37 - st14-e1	13	15	200	6158	3	12	174	0.184713
	42	AP2x-377-D3H-Gal4_CyO (30508-3-M1-M) x UAS-LacZ 25C-DAPI+bgal-A488+En-CY3+Dfd-A647.lif - st14-e1:Cell-15:c:3/4 z:13/37 - st14-e1	13	18	230	7082	3	13	204	0.205853
	43	AP2x-377-D3H-Gal4_CyO (30508-3-M1-M) x UAS-LacZ 25C-DAPI+bgal-A488+En-CY3+Dfd-A647.lif - st14-e1:Cell-16:c:3/4 z:12/37 - st14-e1	19	23	431	13240	3	12	393	0.302308
	44	AP2x-377-D3H-Gal4_CyO (30508-3-M1-M) x UAS-LacZ 25C-DAPI+bgal-A488+En-CY3+Dfd-A647.lif - st14-e1:Cell-17:c:3/4 z:13/37 - st14-e1	15	32	493	15142	3	13	463	0.290829
	45	AP2x-377-D3H-Gal4_CyO (30508-3-M1-M) x UAS-LacZ 25C-DAPI+bgal-A488+En-CY3+Dfd-A647.lif - st14-e1:Cell-18:c:3/4 z:14/37 - st14-e1	12	34	422	12957	3	14	398	0.356951
	46	AP2x-377-D3H-Gal4_CyO (30508-3-M1-M) x UAS-LacZ 25C-DAPI+bgal-A488+En-CY3+Dfd-A647.lif - st14-e1:Cell-19:c:3/4 z:14/37 - st14-e1	15	33	506	15538	3	14	476	0.3808
	47	AP2x-377-D3H-Gal4_CyO (30508-3-M1-M) x UAS-LacZ 25C-DAPI+bgal-A488+En-CY3+Dfd-A647.lif - st14-e1:Cell-20:c:3/4 z:15/37 - st14-e1	12	19	236	7247	3	15	212	0.189286
	48	AP2x-377-D3H-Gal4_CyO (30508-3-M1-M) x UAS-LacZ 25C-DAPI+bgal-A488+En-CY3+Dfd-A647.lif - st14-e1:Cell-21:c:3/4 z:16/37 - st14-e1	13	25	318	9773	3	16	292	0.287685
	49	AP2x-377-D3H-Gal4_CyO (30508-3-M1-M) x UAS-LacZ 25C-DAPI+bgal-A488+En-CY3+Dfd-A647.lif - st14-e1:Cell-22:c:3/4 z:17/37 - st14-e1	12	17	202	6205	3	17	178	0.190374
	50	AP2x-377-D3H-Gal4_CyO (30508-3-M1-M) x UAS-LacZ 25C-DAPI+bgal-A488+En-CY3+Dfd-A647.lif - st14-e1:Cell-23:c:3/4 z:17/37 - st14-e1	12	28	326	10016	3	17	302	0.273056
	51	AP2x-377-D3H-Gal4_CyO (30508-3-M1-M) x UAS-LacZ 25C-DAPI+bgal-A488+En-CY3+Dfd-A647.lif - st14-e1:Cell-24:c:3/4 z:18/37 - st14-e1	13	13	173	5316	3	18	147	0.125534
	52	AP2x-377-D3H-Gal4_CyO (30508-3-M1-M) x UAS-LacZ 25C-DAPI+bgal-A488+En-CY3+Dfd-A647.lif - st14-e1:Cell-25:c:3/4 z:13/37 - st14-e1	14	21	289	8892	3	13	261	0.308876
	53	AP2x-377-D3H-Gal4_CyO (30508-3-M1-M) x UAS-LacZ 25C-DAPI+bgal-A488+En-CY3+Dfd-A647.lif - st14-e1:Cell-26:c:3/4 z:14/37 - st14-e1	16	14	227	6975	3	14	195	0.146067
	54	AP2x-377-D3H-Gal4_CyO (30508-3-M1-M) x UAS-LacZ 25C-DAPI+bgal-A488+En-CY3+Dfd-A647.lif - st14-e1:BACKGROUND:c:3/4 z:10/37 - st14-e1	14	2	33	1000	3	10
									CTCF		Average
st14-e2	cell	label	Area	Mean	IntDen	RawIntDen	channel	slice	CTCF	AP2/Dfd	AP2	AP2/Dfd
	1	AP2x-377-D3H-Gal4_CyO (30508-3-M1-M) x UAS-LacZ 25C-DAPI+bgal-A488+En-CY3+Dfd-A647.lif - st14-e2:Cell-1:c:2/4 z:5/22 - st14-e2	15	66	972	29873	2	5	897
	2	AP2x-377-D3H-Gal4_CyO (30508-3-M1-M) x UAS-LacZ 25C-DAPI+bgal-A488+En-CY3+Dfd-A647.lif - st14-e2:Cell-2:c:2/4 z:5/22 - st14-e2	14	65	903	27762	2	5	833
	3	AP2x-377-D3H-Gal4_CyO (30508-3-M1-M) x UAS-LacZ 25C-DAPI+bgal-A488+En-CY3+Dfd-A647.lif - st14-e2:Cell-3:c:2/4 z:5/22 - st14-e2	11	62	705	21670	2	5	650
	4	AP2x-377-D3H-Gal4_CyO (30508-3-M1-M) x UAS-LacZ 25C-DAPI+bgal-A488+En-CY3+Dfd-A647.lif - st14-e2:Cell-4:c:2/4 z:5/22 - st14-e2	13	76	1018	31291	2	5	953
	5	AP2x-377-D3H-Gal4_CyO (30508-3-M1-M) x UAS-LacZ 25C-DAPI+bgal-A488+En-CY3+Dfd-A647.lif - st14-e2:Cell-5:c:2/4 z:4/22 - st14-e2	18	65	1148	35284	2	4	1058
	6	AP2x-377-D3H-Gal4_CyO (30508-3-M1-M) x UAS-LacZ 25C-DAPI+bgal-A488+En-CY3+Dfd-A647.lif - st14-e2:Cell-6:c:2/4 z:5/22 - st14-e2	15	71	1077	33108	2	5	1002
	7	AP2x-377-D3H-Gal4_CyO (30508-3-M1-M) x UAS-LacZ 25C-DAPI+bgal-A488+En-CY3+Dfd-A647.lif - st14-e2:Cell-7:c:2/4 z:6/22 - st14-e2	19	74	1421	43690	2	6	1326
	8	AP2x-377-D3H-Gal4_CyO (30508-3-M1-M) x UAS-LacZ 25C-DAPI+bgal-A488+En-CY3+Dfd-A647.lif - st14-e2:Cell-8:c:2/4 z:6/22 - st14-e2	13	81	1082	33241	2	6	1017
	9	AP2x-377-D3H-Gal4_CyO (30508-3-M1-M) x UAS-LacZ 25C-DAPI+bgal-A488+En-CY3+Dfd-A647.lif - st14-e2:Cell-9:c:2/4 z:6/22 - st14-e2	17	90	1496	45970	2	6	1411
	10	AP2x-377-D3H-Gal4_CyO (30508-3-M1-M) x UAS-LacZ 25C-DAPI+bgal-A488+En-CY3+Dfd-A647.lif - st14-e2:Cell-10:c:2/4 z:7/22 - st14-e2	17	64	1103	33902	2	7	1018
	11	AP2x-377-D3H-Gal4_CyO (30508-3-M1-M) x UAS-LacZ 25C-DAPI+bgal-A488+En-CY3+Dfd-A647.lif - st14-e2:Cell-11:c:2/4 z:8/22 - st14-e2	15	85	1309	40229	2	8	1234
	12	AP2x-377-D3H-Gal4_CyO (30508-3-M1-M) x UAS-LacZ 25C-DAPI+bgal-A488+En-CY3+Dfd-A647.lif - st14-e2:Cell-12:c:2/4 z:7/22 - st14-e2	14	78	1074	33025	2	7	1004
	13	AP2x-377-D3H-Gal4_CyO (30508-3-M1-M) x UAS-LacZ 25C-DAPI+bgal-A488+En-CY3+Dfd-A647.lif - st14-e2:Cell-13:c:2/4 z:8/22 - st14-e2	18	73	1306	40145	2	8	1216
	14	AP2x-377-D3H-Gal4_CyO (30508-3-M1-M) x UAS-LacZ 25C-DAPI+bgal-A488+En-CY3+Dfd-A647.lif - st14-e2:Cell-14:c:2/4 z:7/22 - st14-e2	15	81	1223	37583	2	7	1148
	15	AP2x-377-D3H-Gal4_CyO (30508-3-M1-M) x UAS-LacZ 25C-DAPI+bgal-A488+En-CY3+Dfd-A647.lif - st14-e2:Cell-15:c:2/4 z:9/22 - st14-e2	17	69	1183	36371	2	9	1098
	16	AP2x-377-D3H-Gal4_CyO (30508-3-M1-M) x UAS-LacZ 25C-DAPI+bgal-A488+En-CY3+Dfd-A647.lif - st14-e2:Cell-16:c:2/4 z:7/22 - st14-e2	16	78	1218	37444	2	7	1138
	17	AP2x-377-D3H-Gal4_CyO (30508-3-M1-M) x UAS-LacZ 25C-DAPI+bgal-A488+En-CY3+Dfd-A647.lif - st14-e2:Cell-17:c:2/4 z:7/22 - st14-e2	16	84	1320	40558	2	7	1240
	18	AP2x-377-D3H-Gal4_CyO (30508-3-M1-M) x UAS-LacZ 25C-DAPI+bgal-A488+En-CY3+Dfd-A647.lif - st14-e2:Cell-18:c:2/4 z:9/22 - st14-e2	13	66	841	25845	2	9	776
	19	AP2x-377-D3H-Gal4_CyO (30508-3-M1-M) x UAS-LacZ 25C-DAPI+bgal-A488+En-CY3+Dfd-A647.lif - st14-e2:Cell-19:c:2/4 z:6/22 - st14-e2	13	69	907	27873	2	6	842
	20	AP2x-377-D3H-Gal4_CyO (30508-3-M1-M) x UAS-LacZ 25C-DAPI+bgal-A488+En-CY3+Dfd-A647.lif - st14-e2:Cell-20:c:2/4 z:5/22 - st14-e2	14	66	894	27473	2	5	824
	21	AP2x-377-D3H-Gal4_CyO (30508-3-M1-M) x UAS-LacZ 25C-DAPI+bgal-A488+En-CY3+Dfd-A647.lif - st14-e2:Cell-21:c:2/4 z:5/22 - st14-e2	9	66	619	19040	2	5	574
	22	AP2x-377-D3H-Gal4_CyO (30508-3-M1-M) x UAS-LacZ 25C-DAPI+bgal-A488+En-CY3+Dfd-A647.lif - st14-e2:Cell-22:c:2/4 z:6/22 - st14-e2	11	68	748	22999	2	6	693
	23	AP2x-377-D3H-Gal4_CyO (30508-3-M1-M) x UAS-LacZ 25C-DAPI+bgal-A488+En-CY3+Dfd-A647.lif - st14-e2:BACKGROUND:c:2/4 z:5/22 - st14-e2	13	5	59	1819	2	5
	24	AP2x-377-D3H-Gal4_CyO (30508-3-M1-M) x UAS-LacZ 25C-DAPI+bgal-A488+En-CY3+Dfd-A647.lif - st14-e2:Cell-1:c:3/4 z:5/22 - st14-e2	15	15	220	6761	3	5	220	0.245262	143.409	0.137329
	25	AP2x-377-D3H-Gal4_CyO (30508-3-M1-M) x UAS-LacZ 25C-DAPI+bgal-A488+En-CY3+Dfd-A647.lif - st14-e2:Cell-2:c:3/4 z:5/22 - st14-e2	14	3	37	1124	3	5	37	0.0444178
	26	AP2x-377-D3H-Gal4_CyO (30508-3-M1-M) x UAS-LacZ 25C-DAPI+bgal-A488+En-CY3+Dfd-A647.lif - st14-e2:Cell-3:c:3/4 z:5/22 - st14-e2	11	8	87	2661	3	5	87	0.133846
	27	AP2x-377-D3H-Gal4_CyO (30508-3-M1-M) x UAS-LacZ 25C-DAPI+bgal-A488+En-CY3+Dfd-A647.lif - st14-e2:Cell-4:c:3/4 z:5/22 - st14-e2	13	7	91	2798	3	5	91	0.0954879
	28	AP2x-377-D3H-Gal4_CyO (30508-3-M1-M) x UAS-LacZ 25C-DAPI+bgal-A488+En-CY3+Dfd-A647.lif - st14-e2:Cell-5:c:3/4 z:4/22 - st14-e2	18	9	157	4822	3	4	157	0.148393
	29	AP2x-377-D3H-Gal4_CyO (30508-3-M1-M) x UAS-LacZ 25C-DAPI+bgal-A488+En-CY3+Dfd-A647.lif - st14-e2:Cell-6:c:3/4 z:5/22 - st14-e2	15	16	236	7246	3	5	236	0.235529
	30	AP2x-377-D3H-Gal4_CyO (30508-3-M1-M) x UAS-LacZ 25C-DAPI+bgal-A488+En-CY3+Dfd-A647.lif - st14-e2:Cell-7:c:3/4 z:6/22 - st14-e2	19	15	287	8835	3	6	287	0.21644
	31	AP2x-377-D3H-Gal4_CyO (30508-3-M1-M) x UAS-LacZ 25C-DAPI+bgal-A488+En-CY3+Dfd-A647.lif - st14-e2:Cell-8:c:3/4 z:6/22 - st14-e2	13	10	132	4071	3	6	132	0.129794
	32	AP2x-377-D3H-Gal4_CyO (30508-3-M1-M) x UAS-LacZ 25C-DAPI+bgal-A488+En-CY3+Dfd-A647.lif - st14-e2:Cell-9:c:3/4 z:6/22 - st14-e2	17	12	198	6078	3	6	198	0.140326
	33	AP2x-377-D3H-Gal4_CyO (30508-3-M1-M) x UAS-LacZ 25C-DAPI+bgal-A488+En-CY3+Dfd-A647.lif - st14-e2:Cell-10:c:3/4 z:7/22 - st14-e2	17	8	143	4406	3	7	143	0.140472
	34	AP2x-377-D3H-Gal4_CyO (30508-3-M1-M) x UAS-LacZ 25C-DAPI+bgal-A488+En-CY3+Dfd-A647.lif - st14-e2:Cell-11:c:3/4 z:8/22 - st14-e2	15	16	249	7648	3	8	249	0.201783
	35	AP2x-377-D3H-Gal4_CyO (30508-3-M1-M) x UAS-LacZ 25C-DAPI+bgal-A488+En-CY3+Dfd-A647.lif - st14-e2:Cell-12:c:3/4 z:7/22 - st14-e2	14	14	197	6044	3	7	197	0.196215
	36	AP2x-377-D3H-Gal4_CyO (30508-3-M1-M) x UAS-LacZ 25C-DAPI+bgal-A488+En-CY3+Dfd-A647.lif - st14-e2:Cell-13:c:3/4 z:8/22 - st14-e2	18	10	183	5612	3	8	183	0.150493
	37	AP2x-377-D3H-Gal4_CyO (30508-3-M1-M) x UAS-LacZ 25C-DAPI+bgal-A488+En-CY3+Dfd-A647.lif - st14-e2:Cell-14:c:3/4 z:7/22 - st14-e2	15	15	225	6925	3	7	225	0.195993
	38	AP2x-377-D3H-Gal4_CyO (30508-3-M1-M) x UAS-LacZ 25C-DAPI+bgal-A488+En-CY3+Dfd-A647.lif - st14-e2:Cell-15:c:3/4 z:9/22 - st14-e2	17	12	214	6580	3	9	214	0.1949
	39	AP2x-377-D3H-Gal4_CyO (30508-3-M1-M) x UAS-LacZ 25C-DAPI+bgal-A488+En-CY3+Dfd-A647.lif - st14-e2:Cell-16:c:3/4 z:7/22 - st14-e2	16	5	74	2282	3	7	74	0.0650264
	40	AP2x-377-D3H-Gal4_CyO (30508-3-M1-M) x UAS-LacZ 25C-DAPI+bgal-A488+En-CY3+Dfd-A647.lif - st14-e2:Cell-17:c:3/4 z:7/22 - st14-e2	16	14	221	6788	3	7	221	0.178226
	41	AP2x-377-D3H-Gal4_CyO (30508-3-M1-M) x UAS-LacZ 25C-DAPI+bgal-A488+En-CY3+Dfd-A647.lif - st14-e2:Cell-18:c:3/4 z:9/22 - st14-e2	13	2	21	655	3	9	21	0.0270619
	42	AP2x-377-D3H-Gal4_CyO (30508-3-M1-M) x UAS-LacZ 25C-DAPI+bgal-A488+En-CY3+Dfd-A647.lif - st14-e2:Cell-19:c:3/4 z:6/22 - st14-e2	13	1	13	403	3	6	13	0.0154394
	43	AP2x-377-D3H-Gal4_CyO (30508-3-M1-M) x UAS-LacZ 25C-DAPI+bgal-A488+En-CY3+Dfd-A647.lif - st14-e2:Cell-20:c:3/4 z:5/22 - st14-e2	14	1	7	214	3	5	7	0.00849515
	44	AP2x-377-D3H-Gal4_CyO (30508-3-M1-M) x UAS-LacZ 25C-DAPI+bgal-A488+En-CY3+Dfd-A647.lif - st14-e2:Cell-21:c:3/4 z:5/22 - st14-e2	9	8	75	2318	3	5	75	0.130662
	45	AP2x-377-D3H-Gal4_CyO (30508-3-M1-M) x UAS-LacZ 25C-DAPI+bgal-A488+En-CY3+Dfd-A647.lif - st14-e2:Cell-22:c:3/4 z:6/22 - st14-e2	11	8	88	2710	3	6	88	0.126984
	46	AP2x-377-D3H-Gal4_CyO (30508-3-M1-M) x UAS-LacZ 25C-DAPI+bgal-A488+En-CY3+Dfd-A647.lif - st14-e2:BACKGROUND:c:3/4 z:5/22 - st14-e2	13	0	0	4	3	5
									CTCF		Average
st14-e3	cell	label	Area	Mean	IntDen	RawIntDen	channel	slice	CTCF	AP2/Dfd	AP2	AP2/Dfd
	1	AP2x-377-D3H-Gal4_CyO (30508-3-M1-M) x UAS-LacZ 25C-DAPI+bgal-A488+En-CY3+Dfd-A647.lif - st14-e3:Cell-1:c:2/4 z:5/31 - st14-e3	16	76	1228	37743	2	5	1148
	2	AP2x-377-D3H-Gal4_CyO (30508-3-M1-M) x UAS-LacZ 25C-DAPI+bgal-A488+En-CY3+Dfd-A647.lif - st14-e3:Cell-2:c:2/4 z:5/31 - st14-e3	14	72	982	30173	2	5	912
	3	AP2x-377-D3H-Gal4_CyO (30508-3-M1-M) x UAS-LacZ 25C-DAPI+bgal-A488+En-CY3+Dfd-A647.lif - st14-e3:Cell-3:c:2/4 z:6/31 - st14-e3	16	77	1257	38636	2	6	1177
	4	AP2x-377-D3H-Gal4_CyO (30508-3-M1-M) x UAS-LacZ 25C-DAPI+bgal-A488+En-CY3+Dfd-A647.lif - st14-e3:Cell-4:c:2/4 z:7/31 - st14-e3	14	75	1075	33053	2	7	1005
	5	AP2x-377-D3H-Gal4_CyO (30508-3-M1-M) x UAS-LacZ 25C-DAPI+bgal-A488+En-CY3+Dfd-A647.lif - st14-e3:Cell-5:c:2/4 z:7/31 - st14-e3	14	96	1374	42228	2	7	1304
	6	AP2x-377-D3H-Gal4_CyO (30508-3-M1-M) x UAS-LacZ 25C-DAPI+bgal-A488+En-CY3+Dfd-A647.lif - st14-e3:Cell-6:c:2/4 z:7/31 - st14-e3	14	89	1232	37861	2	7	1162
	7	AP2x-377-D3H-Gal4_CyO (30508-3-M1-M) x UAS-LacZ 25C-DAPI+bgal-A488+En-CY3+Dfd-A647.lif - st14-e3:Cell-7:c:2/4 z:7/31 - st14-e3	17	85	1411	43367	2	7	1326
	8	AP2x-377-D3H-Gal4_CyO (30508-3-M1-M) x UAS-LacZ 25C-DAPI+bgal-A488+En-CY3+Dfd-A647.lif - st14-e3:Cell-8:c:2/4 z:8/31 - st14-e3	13	98	1268	38981	2	8	1203
	9	AP2x-377-D3H-Gal4_CyO (30508-3-M1-M) x UAS-LacZ 25C-DAPI+bgal-A488+En-CY3+Dfd-A647.lif - st14-e3:Cell-9:c:2/4 z:8/31 - st14-e3	15	97	1420	43648	2	8	1345
	10	AP2x-377-D3H-Gal4_CyO (30508-3-M1-M) x UAS-LacZ 25C-DAPI+bgal-A488+En-CY3+Dfd-A647.lif - st14-e3:Cell-10:c:2/4 z:8/31 - st14-e3	16	85	1356	41666	2	8	1276
	11	AP2x-377-D3H-Gal4_CyO (30508-3-M1-M) x UAS-LacZ 25C-DAPI+bgal-A488+En-CY3+Dfd-A647.lif - st14-e3:Cell-11:c:2/4 z:9/31 - st14-e3	13	89	1190	36590	2	9	1125
	12	AP2x-377-D3H-Gal4_CyO (30508-3-M1-M) x UAS-LacZ 25C-DAPI+bgal-A488+En-CY3+Dfd-A647.lif - st14-e3:Cell-12:c:2/4 z:11/31 - st14-e3	15	83	1246	38287	2	11	1171
	13	AP2x-377-D3H-Gal4_CyO (30508-3-M1-M) x UAS-LacZ 25C-DAPI+bgal-A488+En-CY3+Dfd-A647.lif - st14-e3:Cell-13:c:2/4 z:7/31 - st14-e3	16	75	1199	36865	2	7	1119
	14	AP2x-377-D3H-Gal4_CyO (30508-3-M1-M) x UAS-LacZ 25C-DAPI+bgal-A488+En-CY3+Dfd-A647.lif - st14-e3:Cell-14:c:2/4 z:8/31 - st14-e3	19	86	1616	49667	2	8	1521
	15	AP2x-377-D3H-Gal4_CyO (30508-3-M1-M) x UAS-LacZ 25C-DAPI+bgal-A488+En-CY3+Dfd-A647.lif - st14-e3:Cell-15:c:2/4 z:10/31 - st14-e3	16	101	1630	50111	2	10	1550
	16	AP2x-377-D3H-Gal4_CyO (30508-3-M1-M) x UAS-LacZ 25C-DAPI+bgal-A488+En-CY3+Dfd-A647.lif - st14-e3:Cell-16:c:2/4 z:10/31 - st14-e3	12	83	993	30507	2	10	933
	17	AP2x-377-D3H-Gal4_CyO (30508-3-M1-M) x UAS-LacZ 25C-DAPI+bgal-A488+En-CY3+Dfd-A647.lif - st14-e3:Cell-17:c:2/4 z:10/31 - st14-e3	18	81	1444	44394	2	10	1354
	18	AP2x-377-D3H-Gal4_CyO (30508-3-M1-M) x UAS-LacZ 25C-DAPI+bgal-A488+En-CY3+Dfd-A647.lif - st14-e3:Cell-18:c:2/4 z:11/31 - st14-e3	15	60	879	27015	2	11	804
	19	AP2x-377-D3H-Gal4_CyO (30508-3-M1-M) x UAS-LacZ 25C-DAPI+bgal-A488+En-CY3+Dfd-A647.lif - st14-e3:Cell-19:c:2/4 z:12/31 - st14-e3	13	88	1134	34844	2	12	1069
	20	AP2x-377-D3H-Gal4_CyO (30508-3-M1-M) x UAS-LacZ 25C-DAPI+bgal-A488+En-CY3+Dfd-A647.lif - st14-e3:Cell-20:c:2/4 z:14/31 - st14-e3	13	82	1069	32844	2	14	1004
	21	AP2x-377-D3H-Gal4_CyO (30508-3-M1-M) x UAS-LacZ 25C-DAPI+bgal-A488+En-CY3+Dfd-A647.lif - st14-e3:Cell-21:c:2/4 z:10/31 - st14-e3	15	86	1326	40763	2	10	1251
	22	AP2x-377-D3H-Gal4_CyO (30508-3-M1-M) x UAS-LacZ 25C-DAPI+bgal-A488+En-CY3+Dfd-A647.lif - st14-e3:Cell-22:c:2/4 z:10/31 - st14-e3	13	87	1132	34805	2	10	1067
	23	AP2x-377-D3H-Gal4_CyO (30508-3-M1-M) x UAS-LacZ 25C-DAPI+bgal-A488+En-CY3+Dfd-A647.lif - st14-e3:Cell-23:c:2/4 z:10/31 - st14-e3	14	82	1132	34787	2	10	1062
	24	AP2x-377-D3H-Gal4_CyO (30508-3-M1-M) x UAS-LacZ 25C-DAPI+bgal-A488+En-CY3+Dfd-A647.lif - st14-e3:Cell-24:c:2/4 z:12/31 - st14-e3	19	82	1527	46926	2	12	1432
	25	AP2x-377-D3H-Gal4_CyO (30508-3-M1-M) x UAS-LacZ 25C-DAPI+bgal-A488+En-CY3+Dfd-A647.lif - st14-e3:Cell-25:c:2/4 z:12/31 - st14-e3	21	80	1653	50793	2	12	1548
	26	AP2x-377-D3H-Gal4_CyO (30508-3-M1-M) x UAS-LacZ 25C-DAPI+bgal-A488+En-CY3+Dfd-A647.lif - st14-e3:BACKGROUND:c:2/4 z:12/31 - st14-e3	11	5	61	1870	2	12
	27	AP2x-377-D3H-Gal4_CyO (30508-3-M1-M) x UAS-LacZ 25C-DAPI+bgal-A488+En-CY3+Dfd-A647.lif - st14-e3:Cell-1:c:3/4 z:5/31 - st14-e3	16	1	9	269	3	5	9	0.00783972	126.88	0.107486
	28	AP2x-377-D3H-Gal4_CyO (30508-3-M1-M) x UAS-LacZ 25C-DAPI+bgal-A488+En-CY3+Dfd-A647.lif - st14-e3:Cell-2:c:3/4 z:5/31 - st14-e3	14	7	95	2919	3	5	95	0.104167
	29	AP2x-377-D3H-Gal4_CyO (30508-3-M1-M) x UAS-LacZ 25C-DAPI+bgal-A488+En-CY3+Dfd-A647.lif - st14-e3:Cell-3:c:3/4 z:6/31 - st14-e3	16	12	193	5928	3	6	193	0.163976
	30	AP2x-377-D3H-Gal4_CyO (30508-3-M1-M) x UAS-LacZ 25C-DAPI+bgal-A488+En-CY3+Dfd-A647.lif - st14-e3:Cell-4:c:3/4 z:7/31 - st14-e3	14	4	54	1652	3	7	54	0.0537313
	31	AP2x-377-D3H-Gal4_CyO (30508-3-M1-M) x UAS-LacZ 25C-DAPI+bgal-A488+En-CY3+Dfd-A647.lif - st14-e3:Cell-5:c:3/4 z:7/31 - st14-e3	14	9	132	4063	3	7	132	0.101227
	32	AP2x-377-D3H-Gal4_CyO (30508-3-M1-M) x UAS-LacZ 25C-DAPI+bgal-A488+En-CY3+Dfd-A647.lif - st14-e3:Cell-6:c:3/4 z:7/31 - st14-e3	14	10	138	4242	3	7	138	0.118761
	33	AP2x-377-D3H-Gal4_CyO (30508-3-M1-M) x UAS-LacZ 25C-DAPI+bgal-A488+En-CY3+Dfd-A647.lif - st14-e3:Cell-7:c:3/4 z:7/31 - st14-e3	17	11	174	5342	3	7	174	0.131222
	34	AP2x-377-D3H-Gal4_CyO (30508-3-M1-M) x UAS-LacZ 25C-DAPI+bgal-A488+En-CY3+Dfd-A647.lif - st14-e3:Cell-8:c:3/4 z:8/31 - st14-e3	13	4	53	1644	3	8	53	0.0440565
	35	AP2x-377-D3H-Gal4_CyO (30508-3-M1-M) x UAS-LacZ 25C-DAPI+bgal-A488+En-CY3+Dfd-A647.lif - st14-e3:Cell-9:c:3/4 z:8/31 - st14-e3	15	4	60	1855	3	8	60	0.0446097
	36	AP2x-377-D3H-Gal4_CyO (30508-3-M1-M) x UAS-LacZ 25C-DAPI+bgal-A488+En-CY3+Dfd-A647.lif - st14-e3:Cell-10:c:3/4 z:8/31 - st14-e3	16	15	236	7250	3	8	236	0.184953
	37	AP2x-377-D3H-Gal4_CyO (30508-3-M1-M) x UAS-LacZ 25C-DAPI+bgal-A488+En-CY3+Dfd-A647.lif - st14-e3:Cell-11:c:3/4 z:9/31 - st14-e3	13	12	161	4943	3	9	161	0.143111
	38	AP2x-377-D3H-Gal4_CyO (30508-3-M1-M) x UAS-LacZ 25C-DAPI+bgal-A488+En-CY3+Dfd-A647.lif - st14-e3:Cell-12:c:3/4 z:11/31 - st14-e3	15	15	231	7113	3	11	231	0.197267
	39	AP2x-377-D3H-Gal4_CyO (30508-3-M1-M) x UAS-LacZ 25C-DAPI+bgal-A488+En-CY3+Dfd-A647.lif - st14-e3:Cell-13:c:3/4 z:7/31 - st14-e3	16	1	19	575	3	7	19	0.0169794
	40	AP2x-377-D3H-Gal4_CyO (30508-3-M1-M) x UAS-LacZ 25C-DAPI+bgal-A488+En-CY3+Dfd-A647.lif - st14-e3:Cell-14:c:3/4 z:8/31 - st14-e3	19	4	79	2433	3	8	79	0.0519395
	41	AP2x-377-D3H-Gal4_CyO (30508-3-M1-M) x UAS-LacZ 25C-DAPI+bgal-A488+En-CY3+Dfd-A647.lif - st14-e3:Cell-15:c:3/4 z:10/31 - st14-e3	16	2	28	861	3	10	28	0.0180645
	42	AP2x-377-D3H-Gal4_CyO (30508-3-M1-M) x UAS-LacZ 25C-DAPI+bgal-A488+En-CY3+Dfd-A647.lif - st14-e3:Cell-16:c:3/4 z:10/31 - st14-e3	12	2	21	647	3	10	21	0.022508
	43	AP2x-377-D3H-Gal4_CyO (30508-3-M1-M) x UAS-LacZ 25C-DAPI+bgal-A488+En-CY3+Dfd-A647.lif - st14-e3:Cell-17:c:3/4 z:10/31 - st14-e3	18	14	257	7899	3	10	257	0.189808
	44	AP2x-377-D3H-Gal4_CyO (30508-3-M1-M) x UAS-LacZ 25C-DAPI+bgal-A488+En-CY3+Dfd-A647.lif - st14-e3:Cell-18:c:3/4 z:11/31 - st14-e3	15	6	91	2782	3	11	91	0.113184
	45	AP2x-377-D3H-Gal4_CyO (30508-3-M1-M) x UAS-LacZ 25C-DAPI+bgal-A488+En-CY3+Dfd-A647.lif - st14-e3:Cell-19:c:3/4 z:12/31 - st14-e3	13	12	153	4689	3	12	153	0.143124
	46	AP2x-377-D3H-Gal4_CyO (30508-3-M1-M) x UAS-LacZ 25C-DAPI+bgal-A488+En-CY3+Dfd-A647.lif - st14-e3:Cell-20:c:3/4 z:14/31 - st14-e3	13	7	89	2724	3	14	89	0.0886454
	47	AP2x-377-D3H-Gal4_CyO (30508-3-M1-M) x UAS-LacZ 25C-DAPI+bgal-A488+En-CY3+Dfd-A647.lif - st14-e3:Cell-21:c:3/4 z:10/31 - st14-e3	15	12	186	5715	3	10	186	0.148681
	48	AP2x-377-D3H-Gal4_CyO (30508-3-M1-M) x UAS-LacZ 25C-DAPI+bgal-A488+En-CY3+Dfd-A647.lif - st14-e3:Cell-22:c:3/4 z:10/31 - st14-e3	13	19	252	7744	3	10	252	0.236176
	49	AP2x-377-D3H-Gal4_CyO (30508-3-M1-M) x UAS-LacZ 25C-DAPI+bgal-A488+En-CY3+Dfd-A647.lif - st14-e3:Cell-23:c:3/4 z:10/31 - st14-e3	14	14	194	5954	3	10	194	0.182674
	50	AP2x-377-D3H-Gal4_CyO (30508-3-M1-M) x UAS-LacZ 25C-DAPI+bgal-A488+En-CY3+Dfd-A647.lif - st14-e3:Cell-24:c:3/4 z:12/31 - st14-e3	19	8	152	4680	3	12	152	0.106145
	51	AP2x-377-D3H-Gal4_CyO (30508-3-M1-M) x UAS-LacZ 25C-DAPI+bgal-A488+En-CY3+Dfd-A647.lif - st14-e3:Cell-25:c:3/4 z:12/31 - st14-e3	21	6	115	3525	3	12	115	0.0742894
	52	AP2x-377-D3H-Gal4_CyO (30508-3-M1-M) x UAS-LacZ 25C-DAPI+bgal-A488+En-CY3+Dfd-A647.lif - st14-e3:BACKGROUND:c:3/4 z:12/31 - st14-e3	11	0	0	0	3	12
									CTCF		Average
st14-e4	cell	label	Area	Mean	IntDen	RawIntDen	channel	slice	CTCF	AP2/Dfd	AP2	AP2/Dfd
	1	AP2x-377-D3H-Gal4_CyO (30508-3-M1-M) x UAS-LacZ 25C-DAPI+bgal-A488+En-CY3+Dfd-A647.lif - st14-e4:Cell-1:c:2/4 z:5/26 - st14-e4	12	93	1132	34788	2	5	1060
	2	AP2x-377-D3H-Gal4_CyO (30508-3-M1-M) x UAS-LacZ 25C-DAPI+bgal-A488+En-CY3+Dfd-A647.lif - st14-e4:Cell-2:c:2/4 z:5/26 - st14-e4	12	116	1355	41636	2	5	1283
	3	AP2x-377-D3H-Gal4_CyO (30508-3-M1-M) x UAS-LacZ 25C-DAPI+bgal-A488+En-CY3+Dfd-A647.lif - st14-e4:Cell-3:c:2/4 z:7/26 - st14-e4	12	133	1575	48397	2	7	1503
	4	AP2x-377-D3H-Gal4_CyO (30508-3-M1-M) x UAS-LacZ 25C-DAPI+bgal-A488+En-CY3+Dfd-A647.lif - st14-e4:Cell-4:c:2/4 z:7/26 - st14-e4	11	130	1430	43942	2	7	1364
	5	AP2x-377-D3H-Gal4_CyO (30508-3-M1-M) x UAS-LacZ 25C-DAPI+bgal-A488+En-CY3+Dfd-A647.lif - st14-e4:Cell-5:c:2/4 z:7/26 - st14-e4	13	138	1808	55566	2	7	1730
	6	AP2x-377-D3H-Gal4_CyO (30508-3-M1-M) x UAS-LacZ 25C-DAPI+bgal-A488+En-CY3+Dfd-A647.lif - st14-e4:Cell-6:c:2/4 z:7/26 - st14-e4	10	130	1363	41905	2	7	1303
	7	AP2x-377-D3H-Gal4_CyO (30508-3-M1-M) x UAS-LacZ 25C-DAPI+bgal-A488+En-CY3+Dfd-A647.lif - st14-e4:Cell-7:c:2/4 z:8/26 - st14-e4	12	121	1406	43217	2	8	1334
	8	AP2x-377-D3H-Gal4_CyO (30508-3-M1-M) x UAS-LacZ 25C-DAPI+bgal-A488+En-CY3+Dfd-A647.lif - st14-e4:Cell-8:c:2/4 z:8/26 - st14-e4	10	119	1221	37516	2	8	1161
	9	AP2x-377-D3H-Gal4_CyO (30508-3-M1-M) x UAS-LacZ 25C-DAPI+bgal-A488+En-CY3+Dfd-A647.lif - st14-e4:Cell-9:c:2/4 z:8/26 - st14-e4	11	128	1369	42091	2	8	1303
	10	AP2x-377-D3H-Gal4_CyO (30508-3-M1-M) x UAS-LacZ 25C-DAPI+bgal-A488+En-CY3+Dfd-A647.lif - st14-e4:Cell-10:c:2/4 z:9/26 - st14-e4	13	106	1379	42396	2	9	1301
	11	AP2x-377-D3H-Gal4_CyO (30508-3-M1-M) x UAS-LacZ 25C-DAPI+bgal-A488+En-CY3+Dfd-A647.lif - st14-e4:Cell-11:c:2/4 z:9/26 - st14-e4	16	98	1589	48827	2	9	1493
	12	AP2x-377-D3H-Gal4_CyO (30508-3-M1-M) x UAS-LacZ 25C-DAPI+bgal-A488+En-CY3+Dfd-A647.lif - st14-e4:Cell-12:c:2/4 z:5/26 - st14-e4	15	116	1695	52099	2	5	1605
	13	AP2x-377-D3H-Gal4_CyO (30508-3-M1-M) x UAS-LacZ 25C-DAPI+bgal-A488+En-CY3+Dfd-A647.lif - st14-e4:Cell-13:c:2/4 z:6/26 - st14-e4	11	162	1715	52727	2	6	1649
	14	AP2x-377-D3H-Gal4_CyO (30508-3-M1-M) x UAS-LacZ 25C-DAPI+bgal-A488+En-CY3+Dfd-A647.lif - st14-e4:Cell-14:c:2/4 z:6/26 - st14-e4	15	136	2010	61779	2	6	1920
	15	AP2x-377-D3H-Gal4_CyO (30508-3-M1-M) x UAS-LacZ 25C-DAPI+bgal-A488+En-CY3+Dfd-A647.lif - st14-e4:Cell-15:c:2/4 z:7/26 - st14-e4	11	128	1365	41964	2	7	1299
	16	AP2x-377-D3H-Gal4_CyO (30508-3-M1-M) x UAS-LacZ 25C-DAPI+bgal-A488+En-CY3+Dfd-A647.lif - st14-e4:Cell-16:c:2/4 z:7/26 - st14-e4	14	132	1832	56308	2	7	1748
	17	AP2x-377-D3H-Gal4_CyO (30508-3-M1-M) x UAS-LacZ 25C-DAPI+bgal-A488+En-CY3+Dfd-A647.lif - st14-e4:Cell-17:c:2/4 z:7/26 - st14-e4	15	125	1890	58089	2	7	1800
	18	AP2x-377-D3H-Gal4_CyO (30508-3-M1-M) x UAS-LacZ 25C-DAPI+bgal-A488+En-CY3+Dfd-A647.lif - st14-e4:Cell-18:c:2/4 z:5/26 - st14-e4	16	110	1809	55610	2	5	1713
	19	AP2x-377-D3H-Gal4_CyO (30508-3-M1-M) x UAS-LacZ 25C-DAPI+bgal-A488+En-CY3+Dfd-A647.lif - st14-e4:Cell-19:c:2/4 z:5/26 - st14-e4	13	107	1387	42623	2	5	1309
	20	AP2x-377-D3H-Gal4_CyO (30508-3-M1-M) x UAS-LacZ 25C-DAPI+bgal-A488+En-CY3+Dfd-A647.lif - st14-e4:Cell-20:c:2/4 z:8/26 - st14-e4	12	131	1623	49885	2	8	1551
	21	AP2x-377-D3H-Gal4_CyO (30508-3-M1-M) x UAS-LacZ 25C-DAPI+bgal-A488+En-CY3+Dfd-A647.lif - st14-e4:Cell-21:c:2/4 z:8/26 - st14-e4	16	116	1827	56163	2	8	1731
	22	AP2x-377-D3H-Gal4_CyO (30508-3-M1-M) x UAS-LacZ 25C-DAPI+bgal-A488+En-CY3+Dfd-A647.lif - st14-e4:Cell-22:c:2/4 z:8/26 - st14-e4	13	114	1433	44046	2	8	1355
	23	AP2x-377-D3H-Gal4_CyO (30508-3-M1-M) x UAS-LacZ 25C-DAPI+bgal-A488+En-CY3+Dfd-A647.lif - st14-e4:Cell-23:c:2/4 z:7/26 - st14-e4	12	109	1285	39491	2	7	1213
	24	AP2x-377-D3H-Gal4_CyO (30508-3-M1-M) x UAS-LacZ 25C-DAPI+bgal-A488+En-CY3+Dfd-A647.lif - st14-e4:Cell-24:c:2/4 z:8/26 - st14-e4	13	102	1326	40746	2	8	1248
	25	AP2x-377-D3H-Gal4_CyO (30508-3-M1-M) x UAS-LacZ 25C-DAPI+bgal-A488+En-CY3+Dfd-A647.lif - st14-e4:Cell-25:c:2/4 z:7/26 - st14-e4	12	107	1328	40806	2	7	1256
	26	AP2x-377-D3H-Gal4_CyO (30508-3-M1-M) x UAS-LacZ 25C-DAPI+bgal-A488+En-CY3+Dfd-A647.lif - st14-e4:Cell-26:c:2/4 z:5/26 - st14-e4	15	91	1336	41055	2	5	1246
	27	AP2x-377-D3H-Gal4_CyO (30508-3-M1-M) x UAS-LacZ 25C-DAPI+bgal-A488+En-CY3+Dfd-A647.lif - st14-e4:Cell-27:c:2/4 z:5/26 - st14-e4	13	126	1642	50455	2	5	1564
	28	AP2x-377-D3H-Gal4_CyO (30508-3-M1-M) x UAS-LacZ 25C-DAPI+bgal-A488+En-CY3+Dfd-A647.lif - st14-e4:Cell-28:c:2/4 z:5/26 - st14-e4	12	87	1014	31154	2	5	942
	29	AP2x-377-D3H-Gal4_CyO (30508-3-M1-M) x UAS-LacZ 25C-DAPI+bgal-A488+En-CY3+Dfd-A647.lif - st14-e4:Cell-29:c:2/4 z:5/26 - st14-e4	13	99	1240	38102	2	5	1162
	30	AP2x-377-D3H-Gal4_CyO (30508-3-M1-M) x UAS-LacZ 25C-DAPI+bgal-A488+En-CY3+Dfd-A647.lif - st14-e4:BACKGROUND:c:2/4 z:5/26 - st14-e4	8	6	50	1540	2	5
	31	AP2x-377-D3H-Gal4_CyO (30508-3-M1-M) x UAS-LacZ 25C-DAPI+bgal-A488+En-CY3+Dfd-A647.lif - st14-e4:Cell-1:c:3/4 z:5/26 - st14-e4	12	18	218	6708	3	5	218	0.20566	201.207	0.143653
	32	AP2x-377-D3H-Gal4_CyO (30508-3-M1-M) x UAS-LacZ 25C-DAPI+bgal-A488+En-CY3+Dfd-A647.lif - st14-e4:Cell-2:c:3/4 z:5/26 - st14-e4	12	18	209	6421	3	5	209	0.162899
	33	AP2x-377-D3H-Gal4_CyO (30508-3-M1-M) x UAS-LacZ 25C-DAPI+bgal-A488+En-CY3+Dfd-A647.lif - st14-e4:Cell-3:c:3/4 z:7/26 - st14-e4	12	3	33	1019	3	7	33	0.0219561
	34	AP2x-377-D3H-Gal4_CyO (30508-3-M1-M) x UAS-LacZ 25C-DAPI+bgal-A488+En-CY3+Dfd-A647.lif - st14-e4:Cell-4:c:3/4 z:7/26 - st14-e4	11	7	79	2423	3	7	79	0.0579179
	35	AP2x-377-D3H-Gal4_CyO (30508-3-M1-M) x UAS-LacZ 25C-DAPI+bgal-A488+En-CY3+Dfd-A647.lif - st14-e4:Cell-5:c:3/4 z:7/26 - st14-e4	13	24	312	9580	3	7	312	0.180347
	36	AP2x-377-D3H-Gal4_CyO (30508-3-M1-M) x UAS-LacZ 25C-DAPI+bgal-A488+En-CY3+Dfd-A647.lif - st14-e4:Cell-6:c:3/4 z:7/26 - st14-e4	10	26	268	8235	3	7	268	0.205679
	37	AP2x-377-D3H-Gal4_CyO (30508-3-M1-M) x UAS-LacZ 25C-DAPI+bgal-A488+En-CY3+Dfd-A647.lif - st14-e4:Cell-7:c:3/4 z:8/26 - st14-e4	12	10	114	3490	3	8	114	0.0854573
	38	AP2x-377-D3H-Gal4_CyO (30508-3-M1-M) x UAS-LacZ 25C-DAPI+bgal-A488+En-CY3+Dfd-A647.lif - st14-e4:Cell-8:c:3/4 z:8/26 - st14-e4	10	21	215	6616	3	8	215	0.185185
	39	AP2x-377-D3H-Gal4_CyO (30508-3-M1-M) x UAS-LacZ 25C-DAPI+bgal-A488+En-CY3+Dfd-A647.lif - st14-e4:Cell-9:c:3/4 z:8/26 - st14-e4	11	8	88	2718	3	8	88	0.0675365
	40	AP2x-377-D3H-Gal4_CyO (30508-3-M1-M) x UAS-LacZ 25C-DAPI+bgal-A488+En-CY3+Dfd-A647.lif - st14-e4:Cell-10:c:3/4 z:9/26 - st14-e4	13	16	209	6439	3	9	209	0.160646
	41	AP2x-377-D3H-Gal4_CyO (30508-3-M1-M) x UAS-LacZ 25C-DAPI+bgal-A488+En-CY3+Dfd-A647.lif - st14-e4:Cell-11:c:3/4 z:9/26 - st14-e4	16	20	325	9976	3	9	325	0.217683
	42	AP2x-377-D3H-Gal4_CyO (30508-3-M1-M) x UAS-LacZ 25C-DAPI+bgal-A488+En-CY3+Dfd-A647.lif - st14-e4:Cell-12:c:3/4 z:5/26 - st14-e4	15	15	226	6934	3	5	226	0.14081
	43	AP2x-377-D3H-Gal4_CyO (30508-3-M1-M) x UAS-LacZ 25C-DAPI+bgal-A488+En-CY3+Dfd-A647.lif - st14-e4:Cell-13:c:3/4 z:6/26 - st14-e4	11	27	283	8692	3	6	283	0.171619
	44	AP2x-377-D3H-Gal4_CyO (30508-3-M1-M) x UAS-LacZ 25C-DAPI+bgal-A488+En-CY3+Dfd-A647.lif - st14-e4:Cell-14:c:3/4 z:6/26 - st14-e4	15	27	402	12360	3	6	402	0.209375
	45	AP2x-377-D3H-Gal4_CyO (30508-3-M1-M) x UAS-LacZ 25C-DAPI+bgal-A488+En-CY3+Dfd-A647.lif - st14-e4:Cell-15:c:3/4 z:7/26 - st14-e4	11	15	159	4873	3	7	159	0.122402
	46	AP2x-377-D3H-Gal4_CyO (30508-3-M1-M) x UAS-LacZ 25C-DAPI+bgal-A488+En-CY3+Dfd-A647.lif - st14-e4:Cell-16:c:3/4 z:7/26 - st14-e4	14	10	135	4134	3	7	135	0.0772311
	47	AP2x-377-D3H-Gal4_CyO (30508-3-M1-M) x UAS-LacZ 25C-DAPI+bgal-A488+En-CY3+Dfd-A647.lif - st14-e4:Cell-17:c:3/4 z:7/26 - st14-e4	15	23	351	10794	3	7	351	0.195
	48	AP2x-377-D3H-Gal4_CyO (30508-3-M1-M) x UAS-LacZ 25C-DAPI+bgal-A488+En-CY3+Dfd-A647.lif - st14-e4:Cell-18:c:3/4 z:5/26 - st14-e4	16	16	268	8222	3	5	268	0.156451
	49	AP2x-377-D3H-Gal4_CyO (30508-3-M1-M) x UAS-LacZ 25C-DAPI+bgal-A488+En-CY3+Dfd-A647.lif - st14-e4:Cell-19:c:3/4 z:5/26 - st14-e4	13	4	55	1688	3	5	55	0.0420168
	50	AP2x-377-D3H-Gal4_CyO (30508-3-M1-M) x UAS-LacZ 25C-DAPI+bgal-A488+En-CY3+Dfd-A647.lif - st14-e4:Cell-20:c:3/4 z:8/26 - st14-e4	12	19	231	7104	3	8	231	0.148936
	51	AP2x-377-D3H-Gal4_CyO (30508-3-M1-M) x UAS-LacZ 25C-DAPI+bgal-A488+En-CY3+Dfd-A647.lif - st14-e4:Cell-21:c:3/4 z:8/26 - st14-e4	16	7	112	3431	3	8	112	0.0647025
	52	AP2x-377-D3H-Gal4_CyO (30508-3-M1-M) x UAS-LacZ 25C-DAPI+bgal-A488+En-CY3+Dfd-A647.lif - st14-e4:Cell-22:c:3/4 z:8/26 - st14-e4	13	9	118	3617	3	8	118	0.0870849
	53	AP2x-377-D3H-Gal4_CyO (30508-3-M1-M) x UAS-LacZ 25C-DAPI+bgal-A488+En-CY3+Dfd-A647.lif - st14-e4:Cell-23:c:3/4 z:7/26 - st14-e4	12	12	141	4323	3	7	141	0.116241
	54	AP2x-377-D3H-Gal4_CyO (30508-3-M1-M) x UAS-LacZ 25C-DAPI+bgal-A488+En-CY3+Dfd-A647.lif - st14-e4:Cell-24:c:3/4 z:8/26 - st14-e4	13	12	156	4788	3	8	156	0.125
	55	AP2x-377-D3H-Gal4_CyO (30508-3-M1-M) x UAS-LacZ 25C-DAPI+bgal-A488+En-CY3+Dfd-A647.lif - st14-e4:Cell-25:c:3/4 z:7/26 - st14-e4	12	31	377	11601	3	7	377	0.300159
	56	AP2x-377-D3H-Gal4_CyO (30508-3-M1-M) x UAS-LacZ 25C-DAPI+bgal-A488+En-CY3+Dfd-A647.lif - st14-e4:Cell-26:c:3/4 z:5/26 - st14-e4	15	15	227	6979	3	5	227	0.182183
	57	AP2x-377-D3H-Gal4_CyO (30508-3-M1-M) x UAS-LacZ 25C-DAPI+bgal-A488+En-CY3+Dfd-A647.lif - st14-e4:Cell-27:c:3/4 z:5/26 - st14-e4	13	7	85	2614	3	5	85	0.0543478
	58	AP2x-377-D3H-Gal4_CyO (30508-3-M1-M) x UAS-LacZ 25C-DAPI+bgal-A488+En-CY3+Dfd-A647.lif - st14-e4:Cell-28:c:3/4 z:5/26 - st14-e4	12	19	217	6677	3	5	217	0.230361
	59	AP2x-377-D3H-Gal4_CyO (30508-3-M1-M) x UAS-LacZ 25C-DAPI+bgal-A488+En-CY3+Dfd-A647.lif - st14-e4:Cell-29:c:3/4 z:5/26 - st14-e4	13	18	222	6814	3	5	222	0.19105
	60	AP2x-377-D3H-Gal4_CyO (30508-3-M1-M) x UAS-LacZ 25C-DAPI+bgal-A488+En-CY3+Dfd-A647.lif - st14-e4:BACKGROUND:c:3/4 z:5/26 - st14-e4	8	0	0	1	3	5
									CTCF		Average
st14-e5	cell	label	Area	Mean	IntDen	RawIntDen	channel	slice	CTCF	AP2/Dfd	AP2	AP2/Dfd
	1	AP2x-377-D3H-Gal4_CyO (30508-3-M1-M) x UAS-LacZ 25C-DAPI+bgal-A488+En-CY3+Dfd-A647.lif - st14-e5:Cell-1:c:2/4 z:7/34 - st14-e5	13	92	1198	36835	2	7	1133
	2	AP2x-377-D3H-Gal4_CyO (30508-3-M1-M) x UAS-LacZ 25C-DAPI+bgal-A488+En-CY3+Dfd-A647.lif - st14-e5:Cell-2:c:2/4 z:7/34 - st14-e5	12	93	1162	35711	2	7	1102
	3	AP2x-377-D3H-Gal4_CyO (30508-3-M1-M) x UAS-LacZ 25C-DAPI+bgal-A488+En-CY3+Dfd-A647.lif - st14-e5:Cell-3:c:2/4 z:7/34 - st14-e5	15	104	1577	48459	2	7	1502
	4	AP2x-377-D3H-Gal4_CyO (30508-3-M1-M) x UAS-LacZ 25C-DAPI+bgal-A488+En-CY3+Dfd-A647.lif - st14-e5:Cell-4:c:2/4 z:6/34 - st14-e5	14	89	1266	38921	2	6	1196
	5	AP2x-377-D3H-Gal4_CyO (30508-3-M1-M) x UAS-LacZ 25C-DAPI+bgal-A488+En-CY3+Dfd-A647.lif - st14-e5:Cell-5:c:2/4 z:7/34 - st14-e5	12	79	964	29625	2	7	904
	6	AP2x-377-D3H-Gal4_CyO (30508-3-M1-M) x UAS-LacZ 25C-DAPI+bgal-A488+En-CY3+Dfd-A647.lif - st14-e5:Cell-6:c:2/4 z:8/34 - st14-e5	13	96	1252	38479	2	8	1187
	7	AP2x-377-D3H-Gal4_CyO (30508-3-M1-M) x UAS-LacZ 25C-DAPI+bgal-A488+En-CY3+Dfd-A647.lif - st14-e5:Cell-7:c:2/4 z:8/34 - st14-e5	14	106	1462	44935	2	8	1392
	8	AP2x-377-D3H-Gal4_CyO (30508-3-M1-M) x UAS-LacZ 25C-DAPI+bgal-A488+En-CY3+Dfd-A647.lif - st14-e5:Cell-8:c:2/4 z:8/34 - st14-e5	17	97	1670	51337	2	8	1585
	9	AP2x-377-D3H-Gal4_CyO (30508-3-M1-M) x UAS-LacZ 25C-DAPI+bgal-A488+En-CY3+Dfd-A647.lif - st14-e5:Cell-9:c:2/4 z:8/34 - st14-e5	16	92	1427	43861	2	8	1347
	10	AP2x-377-D3H-Gal4_CyO (30508-3-M1-M) x UAS-LacZ 25C-DAPI+bgal-A488+En-CY3+Dfd-A647.lif - st14-e5:Cell-10:c:2/4 z:9/34 - st14-e5	14	115	1629	50069	2	9	1559
	11	AP2x-377-D3H-Gal4_CyO (30508-3-M1-M) x UAS-LacZ 25C-DAPI+bgal-A488+En-CY3+Dfd-A647.lif - st14-e5:Cell-11:c:2/4 z:9/34 - st14-e5	14	114	1617	49688	2	9	1547
	12	AP2x-377-D3H-Gal4_CyO (30508-3-M1-M) x UAS-LacZ 25C-DAPI+bgal-A488+En-CY3+Dfd-A647.lif - st14-e5:Cell-12:c:2/4 z:10/34 - st14-e5	15	77	1175	36104	2	10	1100
	13	AP2x-377-D3H-Gal4_CyO (30508-3-M1-M) x UAS-LacZ 25C-DAPI+bgal-A488+En-CY3+Dfd-A647.lif - st14-e5:Cell-13:c:2/4 z:11/34 - st14-e5	12	104	1224	37636	2	11	1164
	14	AP2x-377-D3H-Gal4_CyO (30508-3-M1-M) x UAS-LacZ 25C-DAPI+bgal-A488+En-CY3+Dfd-A647.lif - st14-e5:Cell-14:c:2/4 z:11/34 - st14-e5	14	100	1417	43538	2	11	1347
	15	AP2x-377-D3H-Gal4_CyO (30508-3-M1-M) x UAS-LacZ 25C-DAPI+bgal-A488+En-CY3+Dfd-A647.lif - st14-e5:Cell-15:c:2/4 z:11/34 - st14-e5	13	109	1441	44302	2	11	1376
	16	AP2x-377-D3H-Gal4_CyO (30508-3-M1-M) x UAS-LacZ 25C-DAPI+bgal-A488+En-CY3+Dfd-A647.lif - st14-e5:Cell-16:c:2/4 z:11/34 - st14-e5	15	82	1256	38592	2	11	1181
	17	AP2x-377-D3H-Gal4_CyO (30508-3-M1-M) x UAS-LacZ 25C-DAPI+bgal-A488+En-CY3+Dfd-A647.lif - st14-e5:Cell-17:c:2/4 z:10/34 - st14-e5	20	89	1752	53851	2	10	1652
	18	AP2x-377-D3H-Gal4_CyO (30508-3-M1-M) x UAS-LacZ 25C-DAPI+bgal-A488+En-CY3+Dfd-A647.lif - st14-e5:Cell-18:c:2/4 z:6/34 - st14-e5	13	88	1155	35513	2	6	1090
	19	AP2x-377-D3H-Gal4_CyO (30508-3-M1-M) x UAS-LacZ 25C-DAPI+bgal-A488+En-CY3+Dfd-A647.lif - st14-e5:Cell-19:c:2/4 z:7/34 - st14-e5	14	101	1426	43844	2	7	1356
	20	AP2x-377-D3H-Gal4_CyO (30508-3-M1-M) x UAS-LacZ 25C-DAPI+bgal-A488+En-CY3+Dfd-A647.lif - st14-e5:Cell-20:c:2/4 z:7/34 - st14-e5	17	101	1686	51830	2	7	1601
	21	AP2x-377-D3H-Gal4_CyO (30508-3-M1-M) x UAS-LacZ 25C-DAPI+bgal-A488+En-CY3+Dfd-A647.lif - st14-e5:Cell-21:c:2/4 z:8/34 - st14-e5	19	98	1825	56101	2	8	1730
	22	AP2x-377-D3H-Gal4_CyO (30508-3-M1-M) x UAS-LacZ 25C-DAPI+bgal-A488+En-CY3+Dfd-A647.lif - st14-e5:Cell-22:c:2/4 z:10/34 - st14-e5	13	98	1313	40365	2	10	1248
	23	AP2x-377-D3H-Gal4_CyO (30508-3-M1-M) x UAS-LacZ 25C-DAPI+bgal-A488+En-CY3+Dfd-A647.lif - st14-e5:Cell-23:c:2/4 z:13/34 - st14-e5	15	83	1219	37467	2	13	1144
	24	AP2x-377-D3H-Gal4_CyO (30508-3-M1-M) x UAS-LacZ 25C-DAPI+bgal-A488+En-CY3+Dfd-A647.lif - st14-e5:Cell-24:c:2/4 z:12/34 - st14-e5	17	70	1178	36195	2	12	1093
	25	AP2x-377-D3H-Gal4_CyO (30508-3-M1-M) x UAS-LacZ 25C-DAPI+bgal-A488+En-CY3+Dfd-A647.lif - st14-e5:Cell-25:c:2/4 z:10/34 - st14-e5	16	110	1737	53403	2	10	1657
	26	AP2x-377-D3H-Gal4_CyO (30508-3-M1-M) x UAS-LacZ 25C-DAPI+bgal-A488+En-CY3+Dfd-A647.lif - st14-e5:BACKGROUND:c:2/4 z:10/34 - st14-e5	16	5	89	2733	2	10
	27	AP2x-377-D3H-Gal4_CyO (30508-3-M1-M) x UAS-LacZ 25C-DAPI+bgal-A488+En-CY3+Dfd-A647.lif - st14-e5:Cell-1:c:3/4 z:7/34 - st14-e5	13	5	66	2022	3	7	66	0.0582524	109.76	0.0813877
	28	AP2x-377-D3H-Gal4_CyO (30508-3-M1-M) x UAS-LacZ 25C-DAPI+bgal-A488+En-CY3+Dfd-A647.lif - st14-e5:Cell-2:c:3/4 z:7/34 - st14-e5	12	4	53	1644	3	7	53	0.0480944
	29	AP2x-377-D3H-Gal4_CyO (30508-3-M1-M) x UAS-LacZ 25C-DAPI+bgal-A488+En-CY3+Dfd-A647.lif - st14-e5:Cell-3:c:3/4 z:7/34 - st14-e5	15	3	39	1213	3	7	39	0.0259654
	30	AP2x-377-D3H-Gal4_CyO (30508-3-M1-M) x UAS-LacZ 25C-DAPI+bgal-A488+En-CY3+Dfd-A647.lif - st14-e5:Cell-4:c:3/4 z:6/34 - st14-e5	14	9	132	4045	3	6	132	0.110368
	31	AP2x-377-D3H-Gal4_CyO (30508-3-M1-M) x UAS-LacZ 25C-DAPI+bgal-A488+En-CY3+Dfd-A647.lif - st14-e5:Cell-5:c:3/4 z:7/34 - st14-e5	12	5	67	2062	3	7	67	0.074115
	32	AP2x-377-D3H-Gal4_CyO (30508-3-M1-M) x UAS-LacZ 25C-DAPI+bgal-A488+En-CY3+Dfd-A647.lif - st14-e5:Cell-6:c:3/4 z:8/34 - st14-e5	13	9	124	3806	3	8	124	0.104465
	33	AP2x-377-D3H-Gal4_CyO (30508-3-M1-M) x UAS-LacZ 25C-DAPI+bgal-A488+En-CY3+Dfd-A647.lif - st14-e5:Cell-7:c:3/4 z:8/34 - st14-e5	14	17	229	7034	3	8	229	0.164511
	34	AP2x-377-D3H-Gal4_CyO (30508-3-M1-M) x UAS-LacZ 25C-DAPI+bgal-A488+En-CY3+Dfd-A647.lif - st14-e5:Cell-8:c:3/4 z:8/34 - st14-e5	17	8	138	4245	3	8	138	0.0870662
	35	AP2x-377-D3H-Gal4_CyO (30508-3-M1-M) x UAS-LacZ 25C-DAPI+bgal-A488+En-CY3+Dfd-A647.lif - st14-e5:Cell-9:c:3/4 z:8/34 - st14-e5	16	7	103	3151	3	8	103	0.0764662
	36	AP2x-377-D3H-Gal4_CyO (30508-3-M1-M) x UAS-LacZ 25C-DAPI+bgal-A488+En-CY3+Dfd-A647.lif - st14-e5:Cell-10:c:3/4 z:9/34 - st14-e5	14	6	89	2742	3	9	89	0.0570879
	37	AP2x-377-D3H-Gal4_CyO (30508-3-M1-M) x UAS-LacZ 25C-DAPI+bgal-A488+En-CY3+Dfd-A647.lif - st14-e5:Cell-11:c:3/4 z:9/34 - st14-e5	14	16	226	6946	3	9	226	0.146089
	38	AP2x-377-D3H-Gal4_CyO (30508-3-M1-M) x UAS-LacZ 25C-DAPI+bgal-A488+En-CY3+Dfd-A647.lif - st14-e5:Cell-12:c:3/4 z:10/34 - st14-e5	15	5	73	2250	3	10	73	0.0663636
	39	AP2x-377-D3H-Gal4_CyO (30508-3-M1-M) x UAS-LacZ 25C-DAPI+bgal-A488+En-CY3+Dfd-A647.lif - st14-e5:Cell-13:c:3/4 z:11/34 - st14-e5	12	10	114	3502	3	11	114	0.0979381
	40	AP2x-377-D3H-Gal4_CyO (30508-3-M1-M) x UAS-LacZ 25C-DAPI+bgal-A488+En-CY3+Dfd-A647.lif - st14-e5:Cell-14:c:3/4 z:11/34 - st14-e5	14	4	63	1937	3	11	63	0.0467706
	41	AP2x-377-D3H-Gal4_CyO (30508-3-M1-M) x UAS-LacZ 25C-DAPI+bgal-A488+En-CY3+Dfd-A647.lif - st14-e5:Cell-15:c:3/4 z:11/34 - st14-e5	13	1	13	389	3	11	13	0.00944767
	42	AP2x-377-D3H-Gal4_CyO (30508-3-M1-M) x UAS-LacZ 25C-DAPI+bgal-A488+En-CY3+Dfd-A647.lif - st14-e5:Cell-16:c:3/4 z:11/34 - st14-e5	15	11	164	5045	3	11	164	0.138865
	43	AP2x-377-D3H-Gal4_CyO (30508-3-M1-M) x UAS-LacZ 25C-DAPI+bgal-A488+En-CY3+Dfd-A647.lif - st14-e5:Cell-17:c:3/4 z:10/34 - st14-e5	20	15	300	9234	3	10	300	0.181598
	44	AP2x-377-D3H-Gal4_CyO (30508-3-M1-M) x UAS-LacZ 25C-DAPI+bgal-A488+En-CY3+Dfd-A647.lif - st14-e5:Cell-18:c:3/4 z:6/34 - st14-e5	13	1	15	476	3	6	15	0.0137615
	45	AP2x-377-D3H-Gal4_CyO (30508-3-M1-M) x UAS-LacZ 25C-DAPI+bgal-A488+En-CY3+Dfd-A647.lif - st14-e5:Cell-19:c:3/4 z:7/34 - st14-e5	14	1	19	586	3	7	19	0.0140118
	46	AP2x-377-D3H-Gal4_CyO (30508-3-M1-M) x UAS-LacZ 25C-DAPI+bgal-A488+En-CY3+Dfd-A647.lif - st14-e5:Cell-20:c:3/4 z:7/34 - st14-e5	17	6	96	2942	3	7	96	0.0599625
	47	AP2x-377-D3H-Gal4_CyO (30508-3-M1-M) x UAS-LacZ 25C-DAPI+bgal-A488+En-CY3+Dfd-A647.lif - st14-e5:Cell-21:c:3/4 z:8/34 - st14-e5	19	2	46	1421	3	8	46	0.0265896
	48	AP2x-377-D3H-Gal4_CyO (30508-3-M1-M) x UAS-LacZ 25C-DAPI+bgal-A488+En-CY3+Dfd-A647.lif - st14-e5:Cell-22:c:3/4 z:10/34 - st14-e5	13	5	66	2037	3	10	66	0.0528846
	49	AP2x-377-D3H-Gal4_CyO (30508-3-M1-M) x UAS-LacZ 25C-DAPI+bgal-A488+En-CY3+Dfd-A647.lif - st14-e5:Cell-23:c:3/4 z:13/34 - st14-e5	15	14	209	6436	3	13	209	0.182692
	50	AP2x-377-D3H-Gal4_CyO (30508-3-M1-M) x UAS-LacZ 25C-DAPI+bgal-A488+En-CY3+Dfd-A647.lif - st14-e5:Cell-24:c:3/4 z:12/34 - st14-e5	17	2	33	1003	3	12	33	0.0301921
	51	AP2x-377-D3H-Gal4_CyO (30508-3-M1-M) x UAS-LacZ 25C-DAPI+bgal-A488+En-CY3+Dfd-A647.lif - st14-e5:Cell-25:c:3/4 z:10/34 - st14-e5	16	17	267	8211	3	10	267	0.161135
	52	AP2x-377-D3H-Gal4_CyO (30508-3-M1-M) x UAS-LacZ 25C-DAPI+bgal-A488+En-CY3+Dfd-A647.lif - st14-e5:BACKGROUND:c:3/4 z:10/34 - st14-e5	16	0	0	3	3	10
									CTCF		Average
st14-e6	cell	label	Area	Mean	IntDen	RawIntDen	channel	slice	CTCF	AP2/Dfd	AP2	AP2/Dfd
	1	AP2x-377-D3H-Gal4_CyO (30508-3-M1-M) x UAS-LacZ 25C-DAPI+bgal-A488+En-CY3+Dfd-A647.lif - st14-e6:Cell-1:c:2/4 z:7/32 - st14-e6	14	90	1297	39864	2	7	1227
	2	AP2x-377-D3H-Gal4_CyO (30508-3-M1-M) x UAS-LacZ 25C-DAPI+bgal-A488+En-CY3+Dfd-A647.lif - st14-e6:Cell-2:c:2/4 z:7/32 - st14-e6	15	83	1227	37703	2	7	1152
	3	AP2x-377-D3H-Gal4_CyO (30508-3-M1-M) x UAS-LacZ 25C-DAPI+bgal-A488+En-CY3+Dfd-A647.lif - st14-e6:Cell-3:c:2/4 z:8/32 - st14-e6	18	67	1206	37067	2	8	1116
	4	AP2x-377-D3H-Gal4_CyO (30508-3-M1-M) x UAS-LacZ 25C-DAPI+bgal-A488+En-CY3+Dfd-A647.lif - st14-e6:Cell-4:c:2/4 z:9/32 - st14-e6	12	87	1036	31839	2	9	976
	5	AP2x-377-D3H-Gal4_CyO (30508-3-M1-M) x UAS-LacZ 25C-DAPI+bgal-A488+En-CY3+Dfd-A647.lif - st14-e6:Cell-5:c:2/4 z:7/32 - st14-e6	15	80	1174	36087	2	7	1099
	6	AP2x-377-D3H-Gal4_CyO (30508-3-M1-M) x UAS-LacZ 25C-DAPI+bgal-A488+En-CY3+Dfd-A647.lif - st14-e6:Cell-6:c:2/4 z:8/32 - st14-e6	15	79	1155	35496	2	8	1080
	7	AP2x-377-D3H-Gal4_CyO (30508-3-M1-M) x UAS-LacZ 25C-DAPI+bgal-A488+En-CY3+Dfd-A647.lif - st14-e6:Cell-7:c:2/4 z:7/32 - st14-e6	15	57	877	26950	2	7	802
	8	AP2x-377-D3H-Gal4_CyO (30508-3-M1-M) x UAS-LacZ 25C-DAPI+bgal-A488+En-CY3+Dfd-A647.lif - st14-e6:Cell-8:c:2/4 z:9/32 - st14-e6	14	91	1246	38304	2	9	1176
	9	AP2x-377-D3H-Gal4_CyO (30508-3-M1-M) x UAS-LacZ 25C-DAPI+bgal-A488+En-CY3+Dfd-A647.lif - st14-e6:Cell-9:c:2/4 z:8/32 - st14-e6	14	72	994	30547	2	8	924
	10	AP2x-377-D3H-Gal4_CyO (30508-3-M1-M) x UAS-LacZ 25C-DAPI+bgal-A488+En-CY3+Dfd-A647.lif - st14-e6:Cell-10:c:2/4 z:9/32 - st14-e6	14	84	1195	36718	2	9	1125
	11	AP2x-377-D3H-Gal4_CyO (30508-3-M1-M) x UAS-LacZ 25C-DAPI+bgal-A488+En-CY3+Dfd-A647.lif - st14-e6:Cell-11:c:2/4 z:8/32 - st14-e6	15	72	1072	32955	2	8	997
	12	AP2x-377-D3H-Gal4_CyO (30508-3-M1-M) x UAS-LacZ 25C-DAPI+bgal-A488+En-CY3+Dfd-A647.lif - st14-e6:Cell-12:c:2/4 z:8/32 - st14-e6	16	95	1516	46595	2	8	1436
	13	AP2x-377-D3H-Gal4_CyO (30508-3-M1-M) x UAS-LacZ 25C-DAPI+bgal-A488+En-CY3+Dfd-A647.lif - st14-e6:Cell-13:c:2/4 z:8/32 - st14-e6	18	87	1570	48266	2	8	1480
	14	AP2x-377-D3H-Gal4_CyO (30508-3-M1-M) x UAS-LacZ 25C-DAPI+bgal-A488+En-CY3+Dfd-A647.lif - st14-e6:Cell-14:c:2/4 z:9/32 - st14-e6	19	64	1214	37325	2	9	1119
	15	AP2x-377-D3H-Gal4_CyO (30508-3-M1-M) x UAS-LacZ 25C-DAPI+bgal-A488+En-CY3+Dfd-A647.lif - st14-e6:Cell-15:c:2/4 z:10/32 - st14-e6	13	74	989	30388	2	10	924
	16	AP2x-377-D3H-Gal4_CyO (30508-3-M1-M) x UAS-LacZ 25C-DAPI+bgal-A488+En-CY3+Dfd-A647.lif - st14-e6:Cell-16:c:2/4 z:9/32 - st14-e6	17	83	1396	42922	2	9	1311
	17	AP2x-377-D3H-Gal4_CyO (30508-3-M1-M) x UAS-LacZ 25C-DAPI+bgal-A488+En-CY3+Dfd-A647.lif - st14-e6:Cell-17:c:2/4 z:9/32 - st14-e6	19	62	1190	36585	2	9	1095
	18	AP2x-377-D3H-Gal4_CyO (30508-3-M1-M) x UAS-LacZ 25C-DAPI+bgal-A488+En-CY3+Dfd-A647.lif - st14-e6:Cell-18:c:2/4 z:11/32 - st14-e6	15	68	1026	31531	2	11	951
	19	AP2x-377-D3H-Gal4_CyO (30508-3-M1-M) x UAS-LacZ 25C-DAPI+bgal-A488+En-CY3+Dfd-A647.lif - st14-e6:Cell-19:c:2/4 z:11/32 - st14-e6	16	85	1343	41278	2	11	1263
	20	AP2x-377-D3H-Gal4_CyO (30508-3-M1-M) x UAS-LacZ 25C-DAPI+bgal-A488+En-CY3+Dfd-A647.lif - st14-e6:Cell-20:c:2/4 z:12/32 - st14-e6	19	64	1190	36574	2	12	1095
	21	AP2x-377-D3H-Gal4_CyO (30508-3-M1-M) x UAS-LacZ 25C-DAPI+bgal-A488+En-CY3+Dfd-A647.lif - st14-e6:Cell-21:c:2/4 z:12/32 - st14-e6	17	66	1155	35491	2	12	1070
	22	AP2x-377-D3H-Gal4_CyO (30508-3-M1-M) x UAS-LacZ 25C-DAPI+bgal-A488+En-CY3+Dfd-A647.lif - st14-e6:Cell-22:c:2/4 z:11/32 - st14-e6	12	87	1089	33460	2	11	1029
	23	AP2x-377-D3H-Gal4_CyO (30508-3-M1-M) x UAS-LacZ 25C-DAPI+bgal-A488+En-CY3+Dfd-A647.lif - st14-e6:Cell-23:c:2/4 z:12/32 - st14-e6	16	62	982	30184	2	12	902
	24	AP2x-377-D3H-Gal4_CyO (30508-3-M1-M) x UAS-LacZ 25C-DAPI+bgal-A488+En-CY3+Dfd-A647.lif - st14-e6:Cell-24:c:2/4 z:11/32 - st14-e6	14	73	1045	32129	2	11	975
	25	AP2x-377-D3H-Gal4_CyO (30508-3-M1-M) x UAS-LacZ 25C-DAPI+bgal-A488+En-CY3+Dfd-A647.lif - st14-e6:Cell-25:c:2/4 z:12/32 - st14-e6	14	74	997	30654	2	12	927
	26	AP2x-377-D3H-Gal4_CyO (30508-3-M1-M) x UAS-LacZ 25C-DAPI+bgal-A488+En-CY3+Dfd-A647.lif - st14-e6:Cell-26:c:2/4 z:10/32 - st14-e6	13	59	773	23769	2	10	708
	27	AP2x-377-D3H-Gal4_CyO (30508-3-M1-M) x UAS-LacZ 25C-DAPI+bgal-A488+En-CY3+Dfd-A647.lif - st14-e6:Cell-27:c:2/4 z:10/32 - st14-e6	13	72	931	28613	2	10	866
	28	AP2x-377-D3H-Gal4_CyO (30508-3-M1-M) x UAS-LacZ 25C-DAPI+bgal-A488+En-CY3+Dfd-A647.lif - st14-e6:Cell-28:c:2/4 z:10/32 - st14-e6	11	79	833	25607	2	10	778
	29	AP2x-377-D3H-Gal4_CyO (30508-3-M1-M) x UAS-LacZ 25C-DAPI+bgal-A488+En-CY3+Dfd-A647.lif - st14-e6:BACKGROUND:c:2/4 z:7/32 - st14-e6	8	5	46	1419	2	7
	30	AP2x-377-D3H-Gal4_CyO (30508-3-M1-M) x UAS-LacZ 25C-DAPI+bgal-A488+En-CY3+Dfd-A647.lif - st14-e6:Cell-1:c:3/4 z:7/32 - st14-e6	14	3	41	1250	3	7	41	0.0334148	184.464	0.178563
	31	AP2x-377-D3H-Gal4_CyO (30508-3-M1-M) x UAS-LacZ 25C-DAPI+bgal-A488+En-CY3+Dfd-A647.lif - st14-e6:Cell-2:c:3/4 z:7/32 - st14-e6	15	16	241	7409	3	7	241	0.209201
	32	AP2x-377-D3H-Gal4_CyO (30508-3-M1-M) x UAS-LacZ 25C-DAPI+bgal-A488+En-CY3+Dfd-A647.lif - st14-e6:Cell-3:c:3/4 z:8/32 - st14-e6	18	20	358	10997	3	8	358	0.320789
	33	AP2x-377-D3H-Gal4_CyO (30508-3-M1-M) x UAS-LacZ 25C-DAPI+bgal-A488+En-CY3+Dfd-A647.lif - st14-e6:Cell-4:c:3/4 z:9/32 - st14-e6	12	13	159	4892	3	9	159	0.16291
	34	AP2x-377-D3H-Gal4_CyO (30508-3-M1-M) x UAS-LacZ 25C-DAPI+bgal-A488+En-CY3+Dfd-A647.lif - st14-e6:Cell-5:c:3/4 z:7/32 - st14-e6	15	12	175	5391	3	7	175	0.159236
	35	AP2x-377-D3H-Gal4_CyO (30508-3-M1-M) x UAS-LacZ 25C-DAPI+bgal-A488+En-CY3+Dfd-A647.lif - st14-e6:Cell-6:c:3/4 z:8/32 - st14-e6	15	7	98	3003	3	8	98	0.0907407
	36	AP2x-377-D3H-Gal4_CyO (30508-3-M1-M) x UAS-LacZ 25C-DAPI+bgal-A488+En-CY3+Dfd-A647.lif - st14-e6:Cell-7:c:3/4 z:7/32 - st14-e6	15	13	202	6215	3	7	202	0.25187
	37	AP2x-377-D3H-Gal4_CyO (30508-3-M1-M) x UAS-LacZ 25C-DAPI+bgal-A488+En-CY3+Dfd-A647.lif - st14-e6:Cell-8:c:3/4 z:9/32 - st14-e6	14	16	220	6748	3	9	220	0.187075
	38	AP2x-377-D3H-Gal4_CyO (30508-3-M1-M) x UAS-LacZ 25C-DAPI+bgal-A488+En-CY3+Dfd-A647.lif - st14-e6:Cell-9:c:3/4 z:8/32 - st14-e6	14	23	315	9674	3	8	315	0.340909
	39	AP2x-377-D3H-Gal4_CyO (30508-3-M1-M) x UAS-LacZ 25C-DAPI+bgal-A488+En-CY3+Dfd-A647.lif - st14-e6:Cell-10:c:3/4 z:9/32 - st14-e6	14	14	203	6248	3	9	203	0.180444
	40	AP2x-377-D3H-Gal4_CyO (30508-3-M1-M) x UAS-LacZ 25C-DAPI+bgal-A488+En-CY3+Dfd-A647.lif - st14-e6:Cell-11:c:3/4 z:8/32 - st14-e6	15	3	50	1541	3	8	50	0.0501505
	41	AP2x-377-D3H-Gal4_CyO (30508-3-M1-M) x UAS-LacZ 25C-DAPI+bgal-A488+En-CY3+Dfd-A647.lif - st14-e6:Cell-12:c:3/4 z:8/32 - st14-e6	16	21	326	10027	3	8	326	0.227019
	42	AP2x-377-D3H-Gal4_CyO (30508-3-M1-M) x UAS-LacZ 25C-DAPI+bgal-A488+En-CY3+Dfd-A647.lif - st14-e6:Cell-13:c:3/4 z:8/32 - st14-e6	18	13	234	7201	3	8	234	0.158108
	43	AP2x-377-D3H-Gal4_CyO (30508-3-M1-M) x UAS-LacZ 25C-DAPI+bgal-A488+En-CY3+Dfd-A647.lif - st14-e6:Cell-14:c:3/4 z:9/32 - st14-e6	19	17	327	10038	3	9	327	0.292225
	44	AP2x-377-D3H-Gal4_CyO (30508-3-M1-M) x UAS-LacZ 25C-DAPI+bgal-A488+En-CY3+Dfd-A647.lif - st14-e6:Cell-15:c:3/4 z:10/32 - st14-e6	13	18	245	7535	3	10	245	0.265152
	45	AP2x-377-D3H-Gal4_CyO (30508-3-M1-M) x UAS-LacZ 25C-DAPI+bgal-A488+En-CY3+Dfd-A647.lif - st14-e6:Cell-16:c:3/4 z:9/32 - st14-e6	17	3	51	1576	3	9	51	0.0389016
	46	AP2x-377-D3H-Gal4_CyO (30508-3-M1-M) x UAS-LacZ 25C-DAPI+bgal-A488+En-CY3+Dfd-A647.lif - st14-e6:Cell-17:c:3/4 z:9/32 - st14-e6	19	11	209	6414	3	9	209	0.190868
	47	AP2x-377-D3H-Gal4_CyO (30508-3-M1-M) x UAS-LacZ 25C-DAPI+bgal-A488+En-CY3+Dfd-A647.lif - st14-e6:Cell-18:c:3/4 z:11/32 - st14-e6	15	5	71	2175	3	11	71	0.0746583
	48	AP2x-377-D3H-Gal4_CyO (30508-3-M1-M) x UAS-LacZ 25C-DAPI+bgal-A488+En-CY3+Dfd-A647.lif - st14-e6:Cell-19:c:3/4 z:11/32 - st14-e6	16	4	71	2175	3	11	71	0.0562154
	49	AP2x-377-D3H-Gal4_CyO (30508-3-M1-M) x UAS-LacZ 25C-DAPI+bgal-A488+En-CY3+Dfd-A647.lif - st14-e6:Cell-20:c:3/4 z:12/32 - st14-e6	19	5	86	2648	3	12	86	0.0785388
	50	AP2x-377-D3H-Gal4_CyO (30508-3-M1-M) x UAS-LacZ 25C-DAPI+bgal-A488+En-CY3+Dfd-A647.lif - st14-e6:Cell-21:c:3/4 z:12/32 - st14-e6	17	14	250	7688	3	12	250	0.233645
	51	AP2x-377-D3H-Gal4_CyO (30508-3-M1-M) x UAS-LacZ 25C-DAPI+bgal-A488+En-CY3+Dfd-A647.lif - st14-e6:Cell-22:c:3/4 z:11/32 - st14-e6	12	17	211	6496	3	11	211	0.205053
	52	AP2x-377-D3H-Gal4_CyO (30508-3-M1-M) x UAS-LacZ 25C-DAPI+bgal-A488+En-CY3+Dfd-A647.lif - st14-e6:Cell-23:c:3/4 z:12/32 - st14-e6	16	20	315	9687	3	12	315	0.349224
	53	AP2x-377-D3H-Gal4_CyO (30508-3-M1-M) x UAS-LacZ 25C-DAPI+bgal-A488+En-CY3+Dfd-A647.lif - st14-e6:Cell-24:c:3/4 z:11/32 - st14-e6	14	18	256	7879	3	11	256	0.262564
	54	AP2x-377-D3H-Gal4_CyO (30508-3-M1-M) x UAS-LacZ 25C-DAPI+bgal-A488+En-CY3+Dfd-A647.lif - st14-e6:Cell-25:c:3/4 z:12/32 - st14-e6	14	9	124	3807	3	12	124	0.133765
	55	AP2x-377-D3H-Gal4_CyO (30508-3-M1-M) x UAS-LacZ 25C-DAPI+bgal-A488+En-CY3+Dfd-A647.lif - st14-e6:Cell-26:c:3/4 z:10/32 - st14-e6	13	17	219	6721	3	10	219	0.309322
	56	AP2x-377-D3H-Gal4_CyO (30508-3-M1-M) x UAS-LacZ 25C-DAPI+bgal-A488+En-CY3+Dfd-A647.lif - st14-e6:Cell-27:c:3/4 z:10/32 - st14-e6	13	1	8	255	3	10	8	0.00923788
	57	AP2x-377-D3H-Gal4_CyO (30508-3-M1-M) x UAS-LacZ 25C-DAPI+bgal-A488+En-CY3+Dfd-A647.lif - st14-e6:Cell-28:c:3/4 z:10/32 - st14-e6	11	9	100	3071	3	10	100	0.128535
	58	AP2x-377-D3H-Gal4_CyO (30508-3-M1-M) x UAS-LacZ 25C-DAPI+bgal-A488+En-CY3+Dfd-A647.lif - st14-e6:BACKGROUND:c:3/4 z:7/32 - st14-e6	8	0	0	0	3	7
									CTCF		Average
st14-e7	cell	label	Area	Mean	IntDen	RawIntDen	channel	slice	CTCF	AP2/Dfd	AP2	AP2/Dfd
	1	AP2x-377-D3H-Gal4_CyO (30508-3-M1-M) x UAS-LacZ 25C-DAPI+bgal-A488+En-CY3+Dfd-A647.lif - st14-e7:Cell-1:c:2/4 z:6/33 - st14-e7	14	76	1050	32277	2	6	952
	2	AP2x-377-D3H-Gal4_CyO (30508-3-M1-M) x UAS-LacZ 25C-DAPI+bgal-A488+En-CY3+Dfd-A647.lif - st14-e7:Cell-2:c:2/4 z:7/33 - st14-e7	13	95	1217	37408	2	7	1126
	3	AP2x-377-D3H-Gal4_CyO (30508-3-M1-M) x UAS-LacZ 25C-DAPI+bgal-A488+En-CY3+Dfd-A647.lif - st14-e7:Cell-3:c:2/4 z:7/33 - st14-e7	15	96	1401	43050	2	7	1296
	4	AP2x-377-D3H-Gal4_CyO (30508-3-M1-M) x UAS-LacZ 25C-DAPI+bgal-A488+En-CY3+Dfd-A647.lif - st14-e7:Cell-4:c:2/4 z:7/33 - st14-e7	13	80	1019	31310	2	7	928
	5	AP2x-377-D3H-Gal4_CyO (30508-3-M1-M) x UAS-LacZ 25C-DAPI+bgal-A488+En-CY3+Dfd-A647.lif - st14-e7:Cell-5:c:2/4 z:7/33 - st14-e7	13	53	670	20581	2	7	579
	6	AP2x-377-D3H-Gal4_CyO (30508-3-M1-M) x UAS-LacZ 25C-DAPI+bgal-A488+En-CY3+Dfd-A647.lif - st14-e7:Cell-6:c:2/4 z:6/33 - st14-e7	18	72	1254	38554	2	6	1128
	7	AP2x-377-D3H-Gal4_CyO (30508-3-M1-M) x UAS-LacZ 25C-DAPI+bgal-A488+En-CY3+Dfd-A647.lif - st14-e7:Cell-7:c:2/4 z:7/33 - st14-e7	17	75	1274	39167	2	7	1155
	8	AP2x-377-D3H-Gal4_CyO (30508-3-M1-M) x UAS-LacZ 25C-DAPI+bgal-A488+En-CY3+Dfd-A647.lif - st14-e7:Cell-8:c:2/4 z:7/33 - st14-e7	14	93	1320	40557	2	7	1222
	9	AP2x-377-D3H-Gal4_CyO (30508-3-M1-M) x UAS-LacZ 25C-DAPI+bgal-A488+En-CY3+Dfd-A647.lif - st14-e7:Cell-9:c:2/4 z:7/33 - st14-e7	14	78	1057	32486	2	7	959
	10	AP2x-377-D3H-Gal4_CyO (30508-3-M1-M) x UAS-LacZ 25C-DAPI+bgal-A488+En-CY3+Dfd-A647.lif - st14-e7:Cell-10:c:2/4 z:7/33 - st14-e7	13	69	899	27631	2	7	808
	11	AP2x-377-D3H-Gal4_CyO (30508-3-M1-M) x UAS-LacZ 25C-DAPI+bgal-A488+En-CY3+Dfd-A647.lif - st14-e7:Cell-11:c:2/4 z:8/33 - st14-e7	15	81	1250	38411	2	8	1145
	12	AP2x-377-D3H-Gal4_CyO (30508-3-M1-M) x UAS-LacZ 25C-DAPI+bgal-A488+En-CY3+Dfd-A647.lif - st14-e7:Cell-12:c:2/4 z:8/33 - st14-e7	15	91	1340	41174	2	8	1235
	13	AP2x-377-D3H-Gal4_CyO (30508-3-M1-M) x UAS-LacZ 25C-DAPI+bgal-A488+En-CY3+Dfd-A647.lif - st14-e7:Cell-13:c:2/4 z:8/33 - st14-e7	19	81	1534	47163	2	8	1401
	14	AP2x-377-D3H-Gal4_CyO (30508-3-M1-M) x UAS-LacZ 25C-DAPI+bgal-A488+En-CY3+Dfd-A647.lif - st14-e7:Cell-14:c:2/4 z:8/33 - st14-e7	14	93	1268	38982	2	8	1170
	15	AP2x-377-D3H-Gal4_CyO (30508-3-M1-M) x UAS-LacZ 25C-DAPI+bgal-A488+En-CY3+Dfd-A647.lif - st14-e7:Cell-15:c:2/4 z:8/33 - st14-e7	16	79	1285	39492	2	8	1173
	16	AP2x-377-D3H-Gal4_CyO (30508-3-M1-M) x UAS-LacZ 25C-DAPI+bgal-A488+En-CY3+Dfd-A647.lif - st14-e7:Cell-16:c:2/4 z:9/33 - st14-e7	15	92	1409	43300	2	9	1304
	17	AP2x-377-D3H-Gal4_CyO (30508-3-M1-M) x UAS-LacZ 25C-DAPI+bgal-A488+En-CY3+Dfd-A647.lif - st14-e7:Cell-17:c:2/4 z:9/33 - st14-e7	15	63	977	30020	2	9	872
	18	AP2x-377-D3H-Gal4_CyO (30508-3-M1-M) x UAS-LacZ 25C-DAPI+bgal-A488+En-CY3+Dfd-A647.lif - st14-e7:Cell-18:c:2/4 z:10/33 - st14-e7	14	93	1324	40700	2	10	1226
	19	AP2x-377-D3H-Gal4_CyO (30508-3-M1-M) x UAS-LacZ 25C-DAPI+bgal-A488+En-CY3+Dfd-A647.lif - st14-e7:Cell-19:c:2/4 z:11/33 - st14-e7	16	81	1267	38946	2	11	1155
	20	AP2x-377-D3H-Gal4_CyO (30508-3-M1-M) x UAS-LacZ 25C-DAPI+bgal-A488+En-CY3+Dfd-A647.lif - st14-e7:Cell-20:c:2/4 z:11/33 - st14-e7	14	89	1263	38833	2	11	1165
	21	AP2x-377-D3H-Gal4_CyO (30508-3-M1-M) x UAS-LacZ 25C-DAPI+bgal-A488+En-CY3+Dfd-A647.lif - st14-e7:Cell-21:c:2/4 z:11/33 - st14-e7	17	70	1175	36101	2	11	1056
	22	AP2x-377-D3H-Gal4_CyO (30508-3-M1-M) x UAS-LacZ 25C-DAPI+bgal-A488+En-CY3+Dfd-A647.lif - st14-e7:Cell-22:c:2/4 z:9/33 - st14-e7	14	69	977	30014	2	9	879
	23	AP2x-377-D3H-Gal4_CyO (30508-3-M1-M) x UAS-LacZ 25C-DAPI+bgal-A488+En-CY3+Dfd-A647.lif - st14-e7:Cell-23:c:2/4 z:10/33 - st14-e7	17	89	1483	45573	2	10	1364
	24	AP2x-377-D3H-Gal4_CyO (30508-3-M1-M) x UAS-LacZ 25C-DAPI+bgal-A488+En-CY3+Dfd-A647.lif - st14-e7:Cell-24:c:2/4 z:9/33 - st14-e7	15	85	1226	37693	2	9	1121
	25	AP2x-377-D3H-Gal4_CyO (30508-3-M1-M) x UAS-LacZ 25C-DAPI+bgal-A488+En-CY3+Dfd-A647.lif - st14-e7:Cell-25:c:2/4 z:12/33 - st14-e7	17	73	1248	38346	2	12	1129
	26	AP2x-377-D3H-Gal4_CyO (30508-3-M1-M) x UAS-LacZ 25C-DAPI+bgal-A488+En-CY3+Dfd-A647.lif - st14-e7:Cell-26:c:2/4 z:11/33 - st14-e7	20	78	1535	47170	2	11	1395
	27	AP2x-377-D3H-Gal4_CyO (30508-3-M1-M) x UAS-LacZ 25C-DAPI+bgal-A488+En-CY3+Dfd-A647.lif - st14-e7:BACKGROUND:c:2/4 z:10/33 - st14-e7	9	7	57	1765	2	10
	28	AP2x-377-D3H-Gal4_CyO (30508-3-M1-M) x UAS-LacZ 25C-DAPI+bgal-A488+En-CY3+Dfd-A647.lif - st14-e7:Cell-1:c:3/4 z:6/33 - st14-e7	14	4	59	1824	3	6	31	0.032563	114.423	0.0989705
	29	AP2x-377-D3H-Gal4_CyO (30508-3-M1-M) x UAS-LacZ 25C-DAPI+bgal-A488+En-CY3+Dfd-A647.lif - st14-e7:Cell-2:c:3/4 z:7/33 - st14-e7	13	4	57	1761	3	7	31	0.0275311
	30	AP2x-377-D3H-Gal4_CyO (30508-3-M1-M) x UAS-LacZ 25C-DAPI+bgal-A488+En-CY3+Dfd-A647.lif - st14-e7:Cell-3:c:3/4 z:7/33 - st14-e7	15	9	127	3894	3	7	97	0.0748457
	31	AP2x-377-D3H-Gal4_CyO (30508-3-M1-M) x UAS-LacZ 25C-DAPI+bgal-A488+En-CY3+Dfd-A647.lif - st14-e7:Cell-4:c:3/4 z:7/33 - st14-e7	13	8	101	3118	3	7	75	0.080819
	32	AP2x-377-D3H-Gal4_CyO (30508-3-M1-M) x UAS-LacZ 25C-DAPI+bgal-A488+En-CY3+Dfd-A647.lif - st14-e7:Cell-5:c:3/4 z:7/33 - st14-e7	13	3	34	1035	3	7	8	0.0138169
	33	AP2x-377-D3H-Gal4_CyO (30508-3-M1-M) x UAS-LacZ 25C-DAPI+bgal-A488+En-CY3+Dfd-A647.lif - st14-e7:Cell-6:c:3/4 z:6/33 - st14-e7	18	12	208	6384	3	6	172	0.152482
	34	AP2x-377-D3H-Gal4_CyO (30508-3-M1-M) x UAS-LacZ 25C-DAPI+bgal-A488+En-CY3+Dfd-A647.lif - st14-e7:Cell-7:c:3/4 z:7/33 - st14-e7	17	6	96	2941	3	7	62	0.0536797
	35	AP2x-377-D3H-Gal4_CyO (30508-3-M1-M) x UAS-LacZ 25C-DAPI+bgal-A488+En-CY3+Dfd-A647.lif - st14-e7:Cell-8:c:3/4 z:7/33 - st14-e7	14	6	81	2502	3	7	53	0.0433715
	36	AP2x-377-D3H-Gal4_CyO (30508-3-M1-M) x UAS-LacZ 25C-DAPI+bgal-A488+En-CY3+Dfd-A647.lif - st14-e7:Cell-9:c:3/4 z:7/33 - st14-e7	14	7	98	3023	3	7	70	0.0729927
	37	AP2x-377-D3H-Gal4_CyO (30508-3-M1-M) x UAS-LacZ 25C-DAPI+bgal-A488+En-CY3+Dfd-A647.lif - st14-e7:Cell-10:c:3/4 z:7/33 - st14-e7	13	8	109	3335	3	7	83	0.102723
	38	AP2x-377-D3H-Gal4_CyO (30508-3-M1-M) x UAS-LacZ 25C-DAPI+bgal-A488+En-CY3+Dfd-A647.lif - st14-e7:Cell-11:c:3/4 z:8/33 - st14-e7	15	12	192	5894	3	8	162	0.141485
	39	AP2x-377-D3H-Gal4_CyO (30508-3-M1-M) x UAS-LacZ 25C-DAPI+bgal-A488+En-CY3+Dfd-A647.lif - st14-e7:Cell-12:c:3/4 z:8/33 - st14-e7	15	19	279	8572	3	8	249	0.201619
	40	AP2x-377-D3H-Gal4_CyO (30508-3-M1-M) x UAS-LacZ 25C-DAPI+bgal-A488+En-CY3+Dfd-A647.lif - st14-e7:Cell-13:c:3/4 z:8/33 - st14-e7	19	12	223	6861	3	8	185	0.132049
	41	AP2x-377-D3H-Gal4_CyO (30508-3-M1-M) x UAS-LacZ 25C-DAPI+bgal-A488+En-CY3+Dfd-A647.lif - st14-e7:Cell-14:c:3/4 z:8/33 - st14-e7	14	8	110	3379	3	8	82	0.0700855
	42	AP2x-377-D3H-Gal4_CyO (30508-3-M1-M) x UAS-LacZ 25C-DAPI+bgal-A488+En-CY3+Dfd-A647.lif - st14-e7:Cell-15:c:3/4 z:8/33 - st14-e7	16	10	157	4838	3	8	125	0.106564
	43	AP2x-377-D3H-Gal4_CyO (30508-3-M1-M) x UAS-LacZ 25C-DAPI+bgal-A488+En-CY3+Dfd-A647.lif - st14-e7:Cell-16:c:3/4 z:9/33 - st14-e7	15	18	280	8591	3	9	250	0.191718
	44	AP2x-377-D3H-Gal4_CyO (30508-3-M1-M) x UAS-LacZ 25C-DAPI+bgal-A488+En-CY3+Dfd-A647.lif - st14-e7:Cell-17:c:3/4 z:9/33 - st14-e7	15	7	110	3387	3	9	80	0.0917431
	45	AP2x-377-D3H-Gal4_CyO (30508-3-M1-M) x UAS-LacZ 25C-DAPI+bgal-A488+En-CY3+Dfd-A647.lif - st14-e7:Cell-18:c:3/4 z:10/33 - st14-e7	14	11	161	4934	3	10	133	0.108483
	46	AP2x-377-D3H-Gal4_CyO (30508-3-M1-M) x UAS-LacZ 25C-DAPI+bgal-A488+En-CY3+Dfd-A647.lif - st14-e7:Cell-19:c:3/4 z:11/33 - st14-e7	16	7	109	3360	3	11	77	0.0666667
	47	AP2x-377-D3H-Gal4_CyO (30508-3-M1-M) x UAS-LacZ 25C-DAPI+bgal-A488+En-CY3+Dfd-A647.lif - st14-e7:Cell-20:c:3/4 z:11/33 - st14-e7	14	4	57	1763	3	11	29	0.0248927
	48	AP2x-377-D3H-Gal4_CyO (30508-3-M1-M) x UAS-LacZ 25C-DAPI+bgal-A488+En-CY3+Dfd-A647.lif - st14-e7:Cell-21:c:3/4 z:11/33 - st14-e7	17	14	227	6966	3	11	193	0.182765
	49	AP2x-377-D3H-Gal4_CyO (30508-3-M1-M) x UAS-LacZ 25C-DAPI+bgal-A488+En-CY3+Dfd-A647.lif - st14-e7:Cell-22:c:3/4 z:9/33 - st14-e7	14	5	70	2137	3	9	42	0.0477816
	50	AP2x-377-D3H-Gal4_CyO (30508-3-M1-M) x UAS-LacZ 25C-DAPI+bgal-A488+En-CY3+Dfd-A647.lif - st14-e7:Cell-23:c:3/4 z:10/33 - st14-e7	17	19	313	9621	3	10	279	0.204545
	51	AP2x-377-D3H-Gal4_CyO (30508-3-M1-M) x UAS-LacZ 25C-DAPI+bgal-A488+En-CY3+Dfd-A647.lif - st14-e7:Cell-24:c:3/4 z:9/33 - st14-e7	15	8	112	3450	3	9	82	0.073149
	52	AP2x-377-D3H-Gal4_CyO (30508-3-M1-M) x UAS-LacZ 25C-DAPI+bgal-A488+En-CY3+Dfd-A647.lif - st14-e7:Cell-25:c:3/4 z:12/33 - st14-e7	17	17	282	8656	3	12	248	0.219663
	53	AP2x-377-D3H-Gal4_CyO (30508-3-M1-M) x UAS-LacZ 25C-DAPI+bgal-A488+En-CY3+Dfd-A647.lif - st14-e7:Cell-26:c:3/4 z:11/33 - st14-e7	20	6	117	3590	3	11	77	0.0551971
	54	AP2x-377-D3H-Gal4_CyO (30508-3-M1-M) x UAS-LacZ 25C-DAPI+bgal-A488+En-CY3+Dfd-A647.lif - st14-e7:BACKGROUND:c:3/4 z:10/33 - st14-e7	9	2	18	567	3	10
									CTCF		Average
st14-e8	cell	label	Area	Mean	IntDen	RawIntDen	channel	slice	CTCF	AP2/Dfd	AP2	AP2/Dfd
	1	AP2x-377-D3H-Gal4_CyO (30508-3-M1-M) x UAS-LacZ 25C-DAPI+bgal-A488+En-CY3+Dfd-A647.lif - st14-e8:Cell-1:c:2/4 z:7/39 - st14-e8	15	57	857	26342	2	7	752
	2	AP2x-377-D3H-Gal4_CyO (30508-3-M1-M) x UAS-LacZ 25C-DAPI+bgal-A488+En-CY3+Dfd-A647.lif - st14-e8:Cell-2:c:2/4 z:7/39 - st14-e8	14	61	842	25881	2	7	744
	3	AP2x-377-D3H-Gal4_CyO (30508-3-M1-M) x UAS-LacZ 25C-DAPI+bgal-A488+En-CY3+Dfd-A647.lif - st14-e8:Cell-3:c:2/4 z:7/39 - st14-e8	19	75	1402	43090	2	7	1269
	4	AP2x-377-D3H-Gal4_CyO (30508-3-M1-M) x UAS-LacZ 25C-DAPI+bgal-A488+En-CY3+Dfd-A647.lif - st14-e8:Cell-4:c:2/4 z:7/39 - st14-e8	11	66	744	22858	2	7	667
	5	AP2x-377-D3H-Gal4_CyO (30508-3-M1-M) x UAS-LacZ 25C-DAPI+bgal-A488+En-CY3+Dfd-A647.lif - st14-e8:Cell-5:c:2/4 z:8/39 - st14-e8	15	72	1050	32258	2	8	945
	6	AP2x-377-D3H-Gal4_CyO (30508-3-M1-M) x UAS-LacZ 25C-DAPI+bgal-A488+En-CY3+Dfd-A647.lif - st14-e8:Cell-6:c:2/4 z:9/39 - st14-e8	14	87	1210	37184	2	9	1112
	7	AP2x-377-D3H-Gal4_CyO (30508-3-M1-M) x UAS-LacZ 25C-DAPI+bgal-A488+En-CY3+Dfd-A647.lif - st14-e8:Cell-7:c:2/4 z:10/39 - st14-e8	14	84	1139	35013	2	10	1041
	8	AP2x-377-D3H-Gal4_CyO (30508-3-M1-M) x UAS-LacZ 25C-DAPI+bgal-A488+En-CY3+Dfd-A647.lif - st14-e8:Cell-8:c:2/4 z:9/39 - st14-e8	13	67	877	26957	2	9	786
	9	AP2x-377-D3H-Gal4_CyO (30508-3-M1-M) x UAS-LacZ 25C-DAPI+bgal-A488+En-CY3+Dfd-A647.lif - st14-e8:Cell-9:c:2/4 z:9/39 - st14-e8	13	70	894	27490	2	9	803
	10	AP2x-377-D3H-Gal4_CyO (30508-3-M1-M) x UAS-LacZ 25C-DAPI+bgal-A488+En-CY3+Dfd-A647.lif - st14-e8:Cell-10:c:2/4 z:8/39 - st14-e8	17	77	1351	41530	2	8	1232
	11	AP2x-377-D3H-Gal4_CyO (30508-3-M1-M) x UAS-LacZ 25C-DAPI+bgal-A488+En-CY3+Dfd-A647.lif - st14-e8:Cell-11:c:2/4 z:9/39 - st14-e8	14	56	808	24829	2	9	710
	12	AP2x-377-D3H-Gal4_CyO (30508-3-M1-M) x UAS-LacZ 25C-DAPI+bgal-A488+En-CY3+Dfd-A647.lif - st14-e8:Cell-12:c:2/4 z:9/39 - st14-e8	16	68	1108	34048	2	9	996
	13	AP2x-377-D3H-Gal4_CyO (30508-3-M1-M) x UAS-LacZ 25C-DAPI+bgal-A488+En-CY3+Dfd-A647.lif - st14-e8:Cell-13:c:2/4 z:10/39 - st14-e8	16	78	1270	39025	2	10	1158
	14	AP2x-377-D3H-Gal4_CyO (30508-3-M1-M) x UAS-LacZ 25C-DAPI+bgal-A488+En-CY3+Dfd-A647.lif - st14-e8:Cell-14:c:2/4 z:10/39 - st14-e8	16	75	1183	36372	2	10	1071
	15	AP2x-377-D3H-Gal4_CyO (30508-3-M1-M) x UAS-LacZ 25C-DAPI+bgal-A488+En-CY3+Dfd-A647.lif - st14-e8:Cell-15:c:2/4 z:8/39 - st14-e8	16	61	994	30560	2	8	882
	16	AP2x-377-D3H-Gal4_CyO (30508-3-M1-M) x UAS-LacZ 25C-DAPI+bgal-A488+En-CY3+Dfd-A647.lif - st14-e8:Cell-16:c:2/4 z:8/39 - st14-e8	13	54	720	22125	2	8	629
	17	AP2x-377-D3H-Gal4_CyO (30508-3-M1-M) x UAS-LacZ 25C-DAPI+bgal-A488+En-CY3+Dfd-A647.lif - st14-e8:Cell-17:c:2/4 z:9/39 - st14-e8	15	83	1274	39161	2	9	1169
	18	AP2x-377-D3H-Gal4_CyO (30508-3-M1-M) x UAS-LacZ 25C-DAPI+bgal-A488+En-CY3+Dfd-A647.lif - st14-e8:Cell-18:c:2/4 z:10/39 - st14-e8	16	90	1419	43628	2	10	1307
	19	AP2x-377-D3H-Gal4_CyO (30508-3-M1-M) x UAS-LacZ 25C-DAPI+bgal-A488+En-CY3+Dfd-A647.lif - st14-e8:Cell-19:c:2/4 z:10/39 - st14-e8	11	81	931	28610	2	10	854
	20	AP2x-377-D3H-Gal4_CyO (30508-3-M1-M) x UAS-LacZ 25C-DAPI+bgal-A488+En-CY3+Dfd-A647.lif - st14-e8:Cell-20:c:2/4 z:12/39 - st14-e8	16	83	1289	39627	2	12	1177
	21	AP2x-377-D3H-Gal4_CyO (30508-3-M1-M) x UAS-LacZ 25C-DAPI+bgal-A488+En-CY3+Dfd-A647.lif - st14-e8:Cell-21:c:2/4 z:12/39 - st14-e8	15	83	1212	37237	2	12	1107
	22	AP2x-377-D3H-Gal4_CyO (30508-3-M1-M) x UAS-LacZ 25C-DAPI+bgal-A488+En-CY3+Dfd-A647.lif - st14-e8:Cell-22:c:2/4 z:11/39 - st14-e8	17	87	1464	45009	2	11	1345
	23	AP2x-377-D3H-Gal4_CyO (30508-3-M1-M) x UAS-LacZ 25C-DAPI+bgal-A488+En-CY3+Dfd-A647.lif - st14-e8:Cell-23:c:2/4 z:12/39 - st14-e8	14	85	1151	35367	2	12	1053
	24	AP2x-377-D3H-Gal4_CyO (30508-3-M1-M) x UAS-LacZ 25C-DAPI+bgal-A488+En-CY3+Dfd-A647.lif - st14-e8:Cell-24:c:2/4 z:13/39 - st14-e8	11	93	1072	32961	2	13	995
	25	AP2x-377-D3H-Gal4_CyO (30508-3-M1-M) x UAS-LacZ 25C-DAPI+bgal-A488+En-CY3+Dfd-A647.lif - st14-e8:Cell-25:c:2/4 z:13/39 - st14-e8	13	93	1248	38364	2	13	1157
	26	AP2x-377-D3H-Gal4_CyO (30508-3-M1-M) x UAS-LacZ 25C-DAPI+bgal-A488+En-CY3+Dfd-A647.lif - st14-e8:Cell-26:c:2/4 z:16/39 - st14-e8	14	93	1289	39628	2	16	1191
	27	AP2x-377-D3H-Gal4_CyO (30508-3-M1-M) x UAS-LacZ 25C-DAPI+bgal-A488+En-CY3+Dfd-A647.lif - st14-e8:Cell-27:c:2/4 z:17/39 - st14-e8	11	106	1203	36964	2	17	1126
	28	AP2x-377-D3H-Gal4_CyO (30508-3-M1-M) x UAS-LacZ 25C-DAPI+bgal-A488+En-CY3+Dfd-A647.lif - st14-e8:Cell-28:c:2/4 z:15/39 - st14-e8	11	126	1380	42412	2	15	1303
	29	AP2x-377-D3H-Gal4_CyO (30508-3-M1-M) x UAS-LacZ 25C-DAPI+bgal-A488+En-CY3+Dfd-A647.lif - st14-e8:Cell-29:c:2/4 z:15/39 - st14-e8	14	102	1432	44019	2	15	1334
	30	AP2x-377-D3H-Gal4_CyO (30508-3-M1-M) x UAS-LacZ 25C-DAPI+bgal-A488+En-CY3+Dfd-A647.lif - st14-e8:Cell-30:c:2/4 z:15/39 - st14-e8	15	88	1357	41709	2	15	1252
	31	AP2x-377-D3H-Gal4_CyO (30508-3-M1-M) x UAS-LacZ 25C-DAPI+bgal-A488+En-CY3+Dfd-A647.lif - st14-e8:Cell-31:c:2/4 z:16/39 - st14-e8	17	82	1376	42281	2	16	1257
	32	AP2x-377-D3H-Gal4_CyO (30508-3-M1-M) x UAS-LacZ 25C-DAPI+bgal-A488+En-CY3+Dfd-A647.lif - st14-e8:Cell-32:c:2/4 z:17/39 - st14-e8	13	87	1118	34370	2	17	1027
	33	AP2x-377-D3H-Gal4_CyO (30508-3-M1-M) x UAS-LacZ 25C-DAPI+bgal-A488+En-CY3+Dfd-A647.lif - st14-e8:Cell-33:c:2/4 z:19/39 - st14-e8	15	87	1266	38908	2	19	1161
	34	AP2x-377-D3H-Gal4_CyO (30508-3-M1-M) x UAS-LacZ 25C-DAPI+bgal-A488+En-CY3+Dfd-A647.lif - st14-e8:Cell-34:c:2/4 z:19/39 - st14-e8	18	77	1397	42948	2	19	1271
	35	AP2x-377-D3H-Gal4_CyO (30508-3-M1-M) x UAS-LacZ 25C-DAPI+bgal-A488+En-CY3+Dfd-A647.lif - st14-e8:Cell-35:c:2/4 z:11/39 - st14-e8	12	78	920	28292	2	11	836
	36	AP2x-377-D3H-Gal4_CyO (30508-3-M1-M) x UAS-LacZ 25C-DAPI+bgal-A488+En-CY3+Dfd-A647.lif - st14-e8:Cell-36:c:2/4 z:15/39 - st14-e8	13	85	1068	32814	2	15	977
	37	AP2x-377-D3H-Gal4_CyO (30508-3-M1-M) x UAS-LacZ 25C-DAPI+bgal-A488+En-CY3+Dfd-A647.lif - st14-e8:Cell-37:c:2/4 z:14/39 - st14-e8	13	96	1242	38178	2	14	1151
	38	AP2x-377-D3H-Gal4_CyO (30508-3-M1-M) x UAS-LacZ 25C-DAPI+bgal-A488+En-CY3+Dfd-A647.lif - st14-e8:Cell-38:c:2/4 z:13/39 - st14-e8	16	81	1292	39699	2	13	1180
	39	AP2x-377-D3H-Gal4_CyO (30508-3-M1-M) x UAS-LacZ 25C-DAPI+bgal-A488+En-CY3+Dfd-A647.lif - st14-e8:Cell-39:c:2/4 z:13/39 - st14-e8	18	76	1337	41090	2	13	1211
	40	AP2x-377-D3H-Gal4_CyO (30508-3-M1-M) x UAS-LacZ 25C-DAPI+bgal-A488+En-CY3+Dfd-A647.lif - st14-e8:BACKGROUND:c:2/4 z:10/39 - st14-e8	9	7	61	1864	2	10
	41	AP2x-377-D3H-Gal4_CyO (30508-3-M1-M) x UAS-LacZ 25C-DAPI+bgal-A488+En-CY3+Dfd-A647.lif - st14-e8:Cell-1:c:3/4 z:7/39 - st14-e8	15	18	277	8508	3	7	247	0.328457	328.256	0.312135
	42	AP2x-377-D3H-Gal4_CyO (30508-3-M1-M) x UAS-LacZ 25C-DAPI+bgal-A488+En-CY3+Dfd-A647.lif - st14-e8:Cell-2:c:3/4 z:7/39 - st14-e8	14	13	176	5419	3	7	148	0.198925
	43	AP2x-377-D3H-Gal4_CyO (30508-3-M1-M) x UAS-LacZ 25C-DAPI+bgal-A488+En-CY3+Dfd-A647.lif - st14-e8:Cell-3:c:3/4 z:7/39 - st14-e8	19	7	130	4008	3	7	92	0.072498
	44	AP2x-377-D3H-Gal4_CyO (30508-3-M1-M) x UAS-LacZ 25C-DAPI+bgal-A488+En-CY3+Dfd-A647.lif - st14-e8:Cell-4:c:3/4 z:7/39 - st14-e8	11	19	213	6553	3	7	191	0.286357
	45	AP2x-377-D3H-Gal4_CyO (30508-3-M1-M) x UAS-LacZ 25C-DAPI+bgal-A488+En-CY3+Dfd-A647.lif - st14-e8:Cell-5:c:3/4 z:8/39 - st14-e8	15	37	530	16283	3	8	500	0.529101
	46	AP2x-377-D3H-Gal4_CyO (30508-3-M1-M) x UAS-LacZ 25C-DAPI+bgal-A488+En-CY3+Dfd-A647.lif - st14-e8:Cell-6:c:3/4 z:9/39 - st14-e8	14	38	530	16291	3	9	502	0.451439
	47	AP2x-377-D3H-Gal4_CyO (30508-3-M1-M) x UAS-LacZ 25C-DAPI+bgal-A488+En-CY3+Dfd-A647.lif - st14-e8:Cell-7:c:3/4 z:10/39 - st14-e8	14	36	486	14940	3	10	458	0.439962
	48	AP2x-377-D3H-Gal4_CyO (30508-3-M1-M) x UAS-LacZ 25C-DAPI+bgal-A488+En-CY3+Dfd-A647.lif - st14-e8:Cell-8:c:3/4 z:9/39 - st14-e8	13	6	74	2280	3	9	48	0.0610687
	49	AP2x-377-D3H-Gal4_CyO (30508-3-M1-M) x UAS-LacZ 25C-DAPI+bgal-A488+En-CY3+Dfd-A647.lif - st14-e8:Cell-9:c:3/4 z:9/39 - st14-e8	13	4	46	1411	3	9	20	0.0249066
	50	AP2x-377-D3H-Gal4_CyO (30508-3-M1-M) x UAS-LacZ 25C-DAPI+bgal-A488+En-CY3+Dfd-A647.lif - st14-e8:Cell-10:c:3/4 z:8/39 - st14-e8	17	31	533	16386	3	8	499	0.405032
	51	AP2x-377-D3H-Gal4_CyO (30508-3-M1-M) x UAS-LacZ 25C-DAPI+bgal-A488+En-CY3+Dfd-A647.lif - st14-e8:Cell-11:c:3/4 z:9/39 - st14-e8	14	3	41	1251	3	9	13	0.0183099
	52	AP2x-377-D3H-Gal4_CyO (30508-3-M1-M) x UAS-LacZ 25C-DAPI+bgal-A488+En-CY3+Dfd-A647.lif - st14-e8:Cell-12:c:3/4 z:9/39 - st14-e8	16	4	61	1884	3	9	29	0.0291165
	53	AP2x-377-D3H-Gal4_CyO (30508-3-M1-M) x UAS-LacZ 25C-DAPI+bgal-A488+En-CY3+Dfd-A647.lif - st14-e8:Cell-13:c:3/4 z:10/39 - st14-e8	16	32	522	16056	3	10	490	0.423143
	54	AP2x-377-D3H-Gal4_CyO (30508-3-M1-M) x UAS-LacZ 25C-DAPI+bgal-A488+En-CY3+Dfd-A647.lif - st14-e8:Cell-14:c:3/4 z:10/39 - st14-e8	16	16	253	7780	3	10	221	0.206349
	55	AP2x-377-D3H-Gal4_CyO (30508-3-M1-M) x UAS-LacZ 25C-DAPI+bgal-A488+En-CY3+Dfd-A647.lif - st14-e8:Cell-15:c:3/4 z:8/39 - st14-e8	16	33	540	16599	3	8	508	0.575964
	56	AP2x-377-D3H-Gal4_CyO (30508-3-M1-M) x UAS-LacZ 25C-DAPI+bgal-A488+En-CY3+Dfd-A647.lif - st14-e8:Cell-16:c:3/4 z:8/39 - st14-e8	13	30	393	12076	3	8	367	0.583466
	57	AP2x-377-D3H-Gal4_CyO (30508-3-M1-M) x UAS-LacZ 25C-DAPI+bgal-A488+En-CY3+Dfd-A647.lif - st14-e8:Cell-17:c:3/4 z:9/39 - st14-e8	15	32	491	15076	3	9	461	0.394354
	58	AP2x-377-D3H-Gal4_CyO (30508-3-M1-M) x UAS-LacZ 25C-DAPI+bgal-A488+En-CY3+Dfd-A647.lif - st14-e8:Cell-18:c:3/4 z:10/39 - st14-e8	16	40	635	19521	3	10	603	0.461362
	59	AP2x-377-D3H-Gal4_CyO (30508-3-M1-M) x UAS-LacZ 25C-DAPI+bgal-A488+En-CY3+Dfd-A647.lif - st14-e8:Cell-19:c:3/4 z:10/39 - st14-e8	11	35	405	12451	3	10	383	0.448478
	60	AP2x-377-D3H-Gal4_CyO (30508-3-M1-M) x UAS-LacZ 25C-DAPI+bgal-A488+En-CY3+Dfd-A647.lif - st14-e8:Cell-20:c:3/4 z:12/39 - st14-e8	16	38	589	18116	3	12	557	0.473237
	61	AP2x-377-D3H-Gal4_CyO (30508-3-M1-M) x UAS-LacZ 25C-DAPI+bgal-A488+En-CY3+Dfd-A647.lif - st14-e8:Cell-21:c:3/4 z:12/39 - st14-e8	15	29	421	12933	3	12	391	0.353207
	62	AP2x-377-D3H-Gal4_CyO (30508-3-M1-M) x UAS-LacZ 25C-DAPI+bgal-A488+En-CY3+Dfd-A647.lif - st14-e8:Cell-22:c:3/4 z:11/39 - st14-e8	17	19	322	9896	3	11	288	0.214126
	63	AP2x-377-D3H-Gal4_CyO (30508-3-M1-M) x UAS-LacZ 25C-DAPI+bgal-A488+En-CY3+Dfd-A647.lif - st14-e8:Cell-23:c:3/4 z:12/39 - st14-e8	14	42	565	17355	3	12	537	0.509972
	64	AP2x-377-D3H-Gal4_CyO (30508-3-M1-M) x UAS-LacZ 25C-DAPI+bgal-A488+En-CY3+Dfd-A647.lif - st14-e8:Cell-24:c:3/4 z:13/39 - st14-e8	11	12	142	4358	3	13	120	0.120603
	65	AP2x-377-D3H-Gal4_CyO (30508-3-M1-M) x UAS-LacZ 25C-DAPI+bgal-A488+En-CY3+Dfd-A647.lif - st14-e8:Cell-25:c:3/4 z:13/39 - st14-e8	13	29	387	11884	3	13	361	0.312014
	66	AP2x-377-D3H-Gal4_CyO (30508-3-M1-M) x UAS-LacZ 25C-DAPI+bgal-A488+En-CY3+Dfd-A647.lif - st14-e8:Cell-26:c:3/4 z:16/39 - st14-e8	14	36	506	15539	3	16	478	0.401343
	67	AP2x-377-D3H-Gal4_CyO (30508-3-M1-M) x UAS-LacZ 25C-DAPI+bgal-A488+En-CY3+Dfd-A647.lif - st14-e8:Cell-27:c:3/4 z:17/39 - st14-e8	11	27	308	9455	3	17	286	0.253996
	68	AP2x-377-D3H-Gal4_CyO (30508-3-M1-M) x UAS-LacZ 25C-DAPI+bgal-A488+En-CY3+Dfd-A647.lif - st14-e8:Cell-28:c:3/4 z:15/39 - st14-e8	11	12	135	4135	3	15	113	0.0867229
	69	AP2x-377-D3H-Gal4_CyO (30508-3-M1-M) x UAS-LacZ 25C-DAPI+bgal-A488+En-CY3+Dfd-A647.lif - st14-e8:Cell-29:c:3/4 z:15/39 - st14-e8	14	26	372	11444	3	15	344	0.257871
	70	AP2x-377-D3H-Gal4_CyO (30508-3-M1-M) x UAS-LacZ 25C-DAPI+bgal-A488+En-CY3+Dfd-A647.lif - st14-e8:Cell-30:c:3/4 z:15/39 - st14-e8	15	14	210	6447	3	15	180	0.14377
	71	AP2x-377-D3H-Gal4_CyO (30508-3-M1-M) x UAS-LacZ 25C-DAPI+bgal-A488+En-CY3+Dfd-A647.lif - st14-e8:Cell-31:c:3/4 z:16/39 - st14-e8	17	16	263	8089	3	16	229	0.18218
	72	AP2x-377-D3H-Gal4_CyO (30508-3-M1-M) x UAS-LacZ 25C-DAPI+bgal-A488+En-CY3+Dfd-A647.lif - st14-e8:Cell-32:c:3/4 z:17/39 - st14-e8	13	33	430	13203	3	17	404	0.393379
	73	AP2x-377-D3H-Gal4_CyO (30508-3-M1-M) x UAS-LacZ 25C-DAPI+bgal-A488+En-CY3+Dfd-A647.lif - st14-e8:Cell-33:c:3/4 z:19/39 - st14-e8	15	11	154	4735	3	19	124	0.106804
	74	AP2x-377-D3H-Gal4_CyO (30508-3-M1-M) x UAS-LacZ 25C-DAPI+bgal-A488+En-CY3+Dfd-A647.lif - st14-e8:Cell-34:c:3/4 z:19/39 - st14-e8	18	8	146	4485	3	19	110	0.086546
	75	AP2x-377-D3H-Gal4_CyO (30508-3-M1-M) x UAS-LacZ 25C-DAPI+bgal-A488+En-CY3+Dfd-A647.lif - st14-e8:Cell-35:c:3/4 z:11/39 - st14-e8	12	39	454	13947	3	11	430	0.514354
	76	AP2x-377-D3H-Gal4_CyO (30508-3-M1-M) x UAS-LacZ 25C-DAPI+bgal-A488+En-CY3+Dfd-A647.lif - st14-e8:Cell-36:c:3/4 z:15/39 - st14-e8	13	35	436	13416	3	15	410	0.419652
	77	AP2x-377-D3H-Gal4_CyO (30508-3-M1-M) x UAS-LacZ 25C-DAPI+bgal-A488+En-CY3+Dfd-A647.lif - st14-e8:Cell-37:c:3/4 z:14/39 - st14-e8	13	39	505	15523	3	14	479	0.41616
	78	AP2x-377-D3H-Gal4_CyO (30508-3-M1-M) x UAS-LacZ 25C-DAPI+bgal-A488+En-CY3+Dfd-A647.lif - st14-e8:Cell-38:c:3/4 z:13/39 - st14-e8	16	42	668	20523	3	13	636	0.538983
	79	AP2x-377-D3H-Gal4_CyO (30508-3-M1-M) x UAS-LacZ 25C-DAPI+bgal-A488+En-CY3+Dfd-A647.lif - st14-e8:Cell-39:c:3/4 z:13/39 - st14-e8	18	33	581	17843	3	13	545	0.450041
	80	AP2x-377-D3H-Gal4_CyO (30508-3-M1-M) x UAS-LacZ 25C-DAPI+bgal-A488+En-CY3+Dfd-A647.lif - st14-e8:BACKGROUND:c:3/4 z:10/39 - st14-e8	9	2	23	701	3	10
									CTCF		Average
st14-e9	cell	label	Area	Mean	IntDen	RawIntDen	channel	slice	CTCF	AP2/Dfd	AP2	AP2/Dfd
	1	AP2x-377-D3H-Gal4_CyO (30508-3-M1-M) x UAS-LacZ 25C-DAPI+bgal-A488+En-CY3+Dfd-A647.lif - st14-e9:Cell-1:c:2/4 z:8/38 - st14-e9	13	79	985	30266	2	8	907
	2	AP2x-377-D3H-Gal4_CyO (30508-3-M1-M) x UAS-LacZ 25C-DAPI+bgal-A488+En-CY3+Dfd-A647.lif - st14-e9:Cell-2:c:2/4 z:8/38 - st14-e9	15	87	1290	39661	2	8	1200
	3	AP2x-377-D3H-Gal4_CyO (30508-3-M1-M) x UAS-LacZ 25C-DAPI+bgal-A488+En-CY3+Dfd-A647.lif - st14-e9:Cell-3:c:2/4 z:9/38 - st14-e9	14	93	1318	40496	2	9	1234
	4	AP2x-377-D3H-Gal4_CyO (30508-3-M1-M) x UAS-LacZ 25C-DAPI+bgal-A488+En-CY3+Dfd-A647.lif - st14-e9:Cell-4:c:2/4 z:10/38 - st14-e9	9	77	716	21994	2	10	662
	5	AP2x-377-D3H-Gal4_CyO (30508-3-M1-M) x UAS-LacZ 25C-DAPI+bgal-A488+En-CY3+Dfd-A647.lif - st14-e9:Cell-5:c:2/4 z:9/38 - st14-e9	13	84	1049	32239	2	9	971
	6	AP2x-377-D3H-Gal4_CyO (30508-3-M1-M) x UAS-LacZ 25C-DAPI+bgal-A488+En-CY3+Dfd-A647.lif - st14-e9:Cell-6:c:2/4 z:7/38 - st14-e9	18	68	1220	37499	2	7	1112
	7	AP2x-377-D3H-Gal4_CyO (30508-3-M1-M) x UAS-LacZ 25C-DAPI+bgal-A488+En-CY3+Dfd-A647.lif - st14-e9:Cell-7:c:2/4 z:9/38 - st14-e9	15	90	1355	41649	2	9	1265
	8	AP2x-377-D3H-Gal4_CyO (30508-3-M1-M) x UAS-LacZ 25C-DAPI+bgal-A488+En-CY3+Dfd-A647.lif - st14-e9:Cell-8:c:2/4 z:10/38 - st14-e9	14	95	1278	39272	2	10	1194
	9	AP2x-377-D3H-Gal4_CyO (30508-3-M1-M) x UAS-LacZ 25C-DAPI+bgal-A488+En-CY3+Dfd-A647.lif - st14-e9:Cell-9:c:2/4 z:10/38 - st14-e9	13	83	1116	34292	2	10	1038
	10	AP2x-377-D3H-Gal4_CyO (30508-3-M1-M) x UAS-LacZ 25C-DAPI+bgal-A488+En-CY3+Dfd-A647.lif - st14-e9:Cell-10:c:2/4 z:8/38 - st14-e9	13	101	1264	38865	2	8	1186
	11	AP2x-377-D3H-Gal4_CyO (30508-3-M1-M) x UAS-LacZ 25C-DAPI+bgal-A488+En-CY3+Dfd-A647.lif - st14-e9:Cell-11:c:2/4 z:9/38 - st14-e9	20	85	1725	53008	2	9	1605
	12	AP2x-377-D3H-Gal4_CyO (30508-3-M1-M) x UAS-LacZ 25C-DAPI+bgal-A488+En-CY3+Dfd-A647.lif - st14-e9:Cell-12:c:2/4 z:9/38 - st14-e9	15	93	1395	42885	2	9	1305
	13	AP2x-377-D3H-Gal4_CyO (30508-3-M1-M) x UAS-LacZ 25C-DAPI+bgal-A488+En-CY3+Dfd-A647.lif - st14-e9:Cell-13:c:2/4 z:8/38 - st14-e9	16	112	1797	55228	2	8	1701
	14	AP2x-377-D3H-Gal4_CyO (30508-3-M1-M) x UAS-LacZ 25C-DAPI+bgal-A488+En-CY3+Dfd-A647.lif - st14-e9:Cell-14:c:2/4 z:10/38 - st14-e9	12	105	1257	38626	2	10	1185
	15	AP2x-377-D3H-Gal4_CyO (30508-3-M1-M) x UAS-LacZ 25C-DAPI+bgal-A488+En-CY3+Dfd-A647.lif - st14-e9:Cell-15:c:2/4 z:10/38 - st14-e9	15	70	1033	31760	2	10	943
	16	AP2x-377-D3H-Gal4_CyO (30508-3-M1-M) x UAS-LacZ 25C-DAPI+bgal-A488+En-CY3+Dfd-A647.lif - st14-e9:Cell-16:c:2/4 z:9/38 - st14-e9	15	62	954	29308	2	9	864
	17	AP2x-377-D3H-Gal4_CyO (30508-3-M1-M) x UAS-LacZ 25C-DAPI+bgal-A488+En-CY3+Dfd-A647.lif - st14-e9:Cell-17:c:2/4 z:9/38 - st14-e9	14	81	1126	34607	2	9	1042
	18	AP2x-377-D3H-Gal4_CyO (30508-3-M1-M) x UAS-LacZ 25C-DAPI+bgal-A488+En-CY3+Dfd-A647.lif - st14-e9:Cell-18:c:2/4 z:10/38 - st14-e9	13	80	1026	31531	2	10	948
	19	AP2x-377-D3H-Gal4_CyO (30508-3-M1-M) x UAS-LacZ 25C-DAPI+bgal-A488+En-CY3+Dfd-A647.lif - st14-e9:Cell-19:c:2/4 z:11/38 - st14-e9	13	107	1386	42614	2	11	1308
	20	AP2x-377-D3H-Gal4_CyO (30508-3-M1-M) x UAS-LacZ 25C-DAPI+bgal-A488+En-CY3+Dfd-A647.lif - st14-e9:Cell-20:c:2/4 z:10/38 - st14-e9	15	94	1378	42341	2	10	1288
	21	AP2x-377-D3H-Gal4_CyO (30508-3-M1-M) x UAS-LacZ 25C-DAPI+bgal-A488+En-CY3+Dfd-A647.lif - st14-e9:Cell-21:c:2/4 z:11/38 - st14-e9	14	90	1225	37651	2	11	1141
	22	AP2x-377-D3H-Gal4_CyO (30508-3-M1-M) x UAS-LacZ 25C-DAPI+bgal-A488+En-CY3+Dfd-A647.lif - st14-e9:Cell-22:c:2/4 z:11/38 - st14-e9	16	111	1742	53548	2	11	1646
	23	AP2x-377-D3H-Gal4_CyO (30508-3-M1-M) x UAS-LacZ 25C-DAPI+bgal-A488+En-CY3+Dfd-A647.lif - st14-e9:Cell-23:c:2/4 z:11/38 - st14-e9	18	77	1357	41697	2	11	1249
	24	AP2x-377-D3H-Gal4_CyO (30508-3-M1-M) x UAS-LacZ 25C-DAPI+bgal-A488+En-CY3+Dfd-A647.lif - st14-e9:Cell-24:c:2/4 z:12/38 - st14-e9	13	116	1474	45314	2	12	1396
	25	AP2x-377-D3H-Gal4_CyO (30508-3-M1-M) x UAS-LacZ 25C-DAPI+bgal-A488+En-CY3+Dfd-A647.lif - st14-e9:Cell-25:c:2/4 z:13/38 - st14-e9	18	80	1395	42891	2	13	1287
	26	AP2x-377-D3H-Gal4_CyO (30508-3-M1-M) x UAS-LacZ 25C-DAPI+bgal-A488+En-CY3+Dfd-A647.lif - st14-e9:Cell-26:c:2/4 z:14/38 - st14-e9	14	96	1355	41660	2	14	1271
	27	AP2x-377-D3H-Gal4_CyO (30508-3-M1-M) x UAS-LacZ 25C-DAPI+bgal-A488+En-CY3+Dfd-A647.lif - st14-e9:Cell-27:c:2/4 z:14/38 - st14-e9	18	78	1425	43811	2	14	1317
	28	AP2x-377-D3H-Gal4_CyO (30508-3-M1-M) x UAS-LacZ 25C-DAPI+bgal-A488+En-CY3+Dfd-A647.lif - st14-e9:Cell-28:c:2/4 z:15/38 - st14-e9	16	88	1416	43519	2	15	1320
	29	AP2x-377-D3H-Gal4_CyO (30508-3-M1-M) x UAS-LacZ 25C-DAPI+bgal-A488+En-CY3+Dfd-A647.lif - st14-e9:Cell-29:c:2/4 z:16/38 - st14-e9	17	81	1342	41236	2	16	1240
	30	AP2x-377-D3H-Gal4_CyO (30508-3-M1-M) x UAS-LacZ 25C-DAPI+bgal-A488+En-CY3+Dfd-A647.lif - st14-e9:Cell-30:c:2/4 z:10/38 - st14-e9	15	62	923	28354	2	10	833
	31	AP2x-377-D3H-Gal4_CyO (30508-3-M1-M) x UAS-LacZ 25C-DAPI+bgal-A488+En-CY3+Dfd-A647.lif - st14-e9:BACKGROUND:c:2/4 z:8/38 - st14-e9	7	6	45	1368	2	8
	32	AP2x-377-D3H-Gal4_CyO (30508-3-M1-M) x UAS-LacZ 25C-DAPI+bgal-A488+En-CY3+Dfd-A647.lif - st14-e9:Cell-1:c:3/4 z:8/38 - st14-e9	13	3	41	1269	3	8	2	0.00220507	242.9	0.20446
	33	AP2x-377-D3H-Gal4_CyO (30508-3-M1-M) x UAS-LacZ 25C-DAPI+bgal-A488+En-CY3+Dfd-A647.lif - st14-e9:Cell-2:c:3/4 z:8/38 - st14-e9	15	6	85	2621	3	8	40	0.0333333
	34	AP2x-377-D3H-Gal4_CyO (30508-3-M1-M) x UAS-LacZ 25C-DAPI+bgal-A488+En-CY3+Dfd-A647.lif - st14-e9:Cell-3:c:3/4 z:9/38 - st14-e9	14	21	292	8960	3	9	250	0.202593
	35	AP2x-377-D3H-Gal4_CyO (30508-3-M1-M) x UAS-LacZ 25C-DAPI+bgal-A488+En-CY3+Dfd-A647.lif - st14-e9:Cell-4:c:3/4 z:10/38 - st14-e9	9	6	51	1577	3	10	24	0.0362538
	36	AP2x-377-D3H-Gal4_CyO (30508-3-M1-M) x UAS-LacZ 25C-DAPI+bgal-A488+En-CY3+Dfd-A647.lif - st14-e9:Cell-5:c:3/4 z:9/38 - st14-e9	13	21	257	7914	3	9	218	0.224511
	37	AP2x-377-D3H-Gal4_CyO (30508-3-M1-M) x UAS-LacZ 25C-DAPI+bgal-A488+En-CY3+Dfd-A647.lif - st14-e9:Cell-6:c:3/4 z:7/38 - st14-e9	18	21	388	11931	3	7	334	0.30036
	38	AP2x-377-D3H-Gal4_CyO (30508-3-M1-M) x UAS-LacZ 25C-DAPI+bgal-A488+En-CY3+Dfd-A647.lif - st14-e9:Cell-7:c:3/4 z:9/38 - st14-e9	15	6	98	3006	3	9	53	0.0418972
	39	AP2x-377-D3H-Gal4_CyO (30508-3-M1-M) x UAS-LacZ 25C-DAPI+bgal-A488+En-CY3+Dfd-A647.lif - st14-e9:Cell-8:c:3/4 z:10/38 - st14-e9	14	24	328	10087	3	10	286	0.239531
	40	AP2x-377-D3H-Gal4_CyO (30508-3-M1-M) x UAS-LacZ 25C-DAPI+bgal-A488+En-CY3+Dfd-A647.lif - st14-e9:Cell-9:c:3/4 z:10/38 - st14-e9	13	8	106	3254	3	10	67	0.0645472
	41	AP2x-377-D3H-Gal4_CyO (30508-3-M1-M) x UAS-LacZ 25C-DAPI+bgal-A488+En-CY3+Dfd-A647.lif - st14-e9:Cell-10:c:3/4 z:8/38 - st14-e9	13	24	298	9171	3	8	259	0.218381
	42	AP2x-377-D3H-Gal4_CyO (30508-3-M1-M) x UAS-LacZ 25C-DAPI+bgal-A488+En-CY3+Dfd-A647.lif - st14-e9:Cell-11:c:3/4 z:9/38 - st14-e9	20	17	350	10746	3	9	290	0.180685
	43	AP2x-377-D3H-Gal4_CyO (30508-3-M1-M) x UAS-LacZ 25C-DAPI+bgal-A488+En-CY3+Dfd-A647.lif - st14-e9:Cell-12:c:3/4 z:9/38 - st14-e9	15	25	370	11379	3	9	325	0.249042
	44	AP2x-377-D3H-Gal4_CyO (30508-3-M1-M) x UAS-LacZ 25C-DAPI+bgal-A488+En-CY3+Dfd-A647.lif - st14-e9:Cell-13:c:3/4 z:8/38 - st14-e9	16	22	352	10829	3	8	304	0.178718
	45	AP2x-377-D3H-Gal4_CyO (30508-3-M1-M) x UAS-LacZ 25C-DAPI+bgal-A488+En-CY3+Dfd-A647.lif - st14-e9:Cell-14:c:3/4 z:10/38 - st14-e9	12	8	102	3127	3	10	66	0.0556962
	46	AP2x-377-D3H-Gal4_CyO (30508-3-M1-M) x UAS-LacZ 25C-DAPI+bgal-A488+En-CY3+Dfd-A647.lif - st14-e9:Cell-15:c:3/4 z:10/38 - st14-e9	15	16	236	7250	3	10	191	0.202545
	47	AP2x-377-D3H-Gal4_CyO (30508-3-M1-M) x UAS-LacZ 25C-DAPI+bgal-A488+En-CY3+Dfd-A647.lif - st14-e9:Cell-16:c:3/4 z:9/38 - st14-e9	15	22	333	10224	3	9	288	0.333333
	48	AP2x-377-D3H-Gal4_CyO (30508-3-M1-M) x UAS-LacZ 25C-DAPI+bgal-A488+En-CY3+Dfd-A647.lif - st14-e9:Cell-17:c:3/4 z:9/38 - st14-e9	14	9	122	3753	3	9	80	0.0767754
	49	AP2x-377-D3H-Gal4_CyO (30508-3-M1-M) x UAS-LacZ 25C-DAPI+bgal-A488+En-CY3+Dfd-A647.lif - st14-e9:Cell-18:c:3/4 z:10/38 - st14-e9	13	30	382	11738	3	10	343	0.361814
	50	AP2x-377-D3H-Gal4_CyO (30508-3-M1-M) x UAS-LacZ 25C-DAPI+bgal-A488+En-CY3+Dfd-A647.lif - st14-e9:Cell-19:c:3/4 z:11/38 - st14-e9	13	26	333	10235	3	11	294	0.224771
	51	AP2x-377-D3H-Gal4_CyO (30508-3-M1-M) x UAS-LacZ 25C-DAPI+bgal-A488+En-CY3+Dfd-A647.lif - st14-e9:Cell-20:c:3/4 z:10/38 - st14-e9	15	21	310	9539	3	10	265	0.205745
	52	AP2x-377-D3H-Gal4_CyO (30508-3-M1-M) x UAS-LacZ 25C-DAPI+bgal-A488+En-CY3+Dfd-A647.lif - st14-e9:Cell-21:c:3/4 z:11/38 - st14-e9	14	22	302	9289	3	11	260	0.22787
	53	AP2x-377-D3H-Gal4_CyO (30508-3-M1-M) x UAS-LacZ 25C-DAPI+bgal-A488+En-CY3+Dfd-A647.lif - st14-e9:Cell-22:c:3/4 z:11/38 - st14-e9	16	17	271	8327	3	11	223	0.13548
	54	AP2x-377-D3H-Gal4_CyO (30508-3-M1-M) x UAS-LacZ 25C-DAPI+bgal-A488+En-CY3+Dfd-A647.lif - st14-e9:Cell-23:c:3/4 z:11/38 - st14-e9	18	25	450	13845	3	11	396	0.317054
	55	AP2x-377-D3H-Gal4_CyO (30508-3-M1-M) x UAS-LacZ 25C-DAPI+bgal-A488+En-CY3+Dfd-A647.lif - st14-e9:Cell-24:c:3/4 z:12/38 - st14-e9	13	26	335	10297	3	12	296	0.212034
	56	AP2x-377-D3H-Gal4_CyO (30508-3-M1-M) x UAS-LacZ 25C-DAPI+bgal-A488+En-CY3+Dfd-A647.lif - st14-e9:Cell-25:c:3/4 z:13/38 - st14-e9	18	25	438	13473	3	13	384	0.298368
	57	AP2x-377-D3H-Gal4_CyO (30508-3-M1-M) x UAS-LacZ 25C-DAPI+bgal-A488+En-CY3+Dfd-A647.lif - st14-e9:Cell-26:c:3/4 z:14/38 - st14-e9	14	20	275	8441	3	14	233	0.18332
	58	AP2x-377-D3H-Gal4_CyO (30508-3-M1-M) x UAS-LacZ 25C-DAPI+bgal-A488+En-CY3+Dfd-A647.lif - st14-e9:Cell-27:c:3/4 z:14/38 - st14-e9	18	30	555	17044	3	14	501	0.38041
	59	AP2x-377-D3H-Gal4_CyO (30508-3-M1-M) x UAS-LacZ 25C-DAPI+bgal-A488+En-CY3+Dfd-A647.lif - st14-e9:Cell-28:c:3/4 z:15/38 - st14-e9	16	23	372	11435	3	15	324	0.245455
	60	AP2x-377-D3H-Gal4_CyO (30508-3-M1-M) x UAS-LacZ 25C-DAPI+bgal-A488+En-CY3+Dfd-A647.lif - st14-e9:Cell-29:c:3/4 z:16/38 - st14-e9	17	23	377	11588	3	16	326	0.262903
	61	AP2x-377-D3H-Gal4_CyO (30508-3-M1-M) x UAS-LacZ 25C-DAPI+bgal-A488+En-CY3+Dfd-A647.lif - st14-e9:Cell-30:c:3/4 z:10/38 - st14-e9	15	27	410	12588	3	10	365	0.438175
	62	AP2x-377-D3H-Gal4_CyO (30508-3-M1-M) x UAS-LacZ 25C-DAPI+bgal-A488+En-CY3+Dfd-A647.lif - st14-e9:BACKGROUND:c:3/4 z:8/38 - st14-e9	7	3	18	553	3	8
									CTCF		Average
st14-e10	cell	label	Area	Mean	IntDen	RawIntDen	channel	slice	CTCF	AP2/Dfd	AP2	AP2/Dfd
	1	AP2x-377-D3H-Gal4_CyO (30508-3-M1-M) x UAS-LacZ 25C-DAPI+bgal-A488+En-CY3+Dfd-A647.lif - st14-e10:Cell-1:c:2/4 z:7/45 - st14-e10	14	67	906	27842	2	7	822
	2	AP2x-377-D3H-Gal4_CyO (30508-3-M1-M) x UAS-LacZ 25C-DAPI+bgal-A488+En-CY3+Dfd-A647.lif - st14-e10:Cell-2:c:2/4 z:7/45 - st14-e10	11	92	1024	31485	2	7	958
	3	AP2x-377-D3H-Gal4_CyO (30508-3-M1-M) x UAS-LacZ 25C-DAPI+bgal-A488+En-CY3+Dfd-A647.lif - st14-e10:Cell-3:c:2/4 z:7/45 - st14-e10	12	95	1186	36449	2	7	1114
	4	AP2x-377-D3H-Gal4_CyO (30508-3-M1-M) x UAS-LacZ 25C-DAPI+bgal-A488+En-CY3+Dfd-A647.lif - st14-e10:Cell-4:c:2/4 z:6/45 - st14-e10	11	67	744	22864	2	6	678
	5	AP2x-377-D3H-Gal4_CyO (30508-3-M1-M) x UAS-LacZ 25C-DAPI+bgal-A488+En-CY3+Dfd-A647.lif - st14-e10:Cell-5:c:2/4 z:7/45 - st14-e10	11	85	945	29049	2	7	879
	6	AP2x-377-D3H-Gal4_CyO (30508-3-M1-M) x UAS-LacZ 25C-DAPI+bgal-A488+En-CY3+Dfd-A647.lif - st14-e10:Cell-6:c:2/4 z:7/45 - st14-e10	13	89	1163	35749	2	7	1085
	7	AP2x-377-D3H-Gal4_CyO (30508-3-M1-M) x UAS-LacZ 25C-DAPI+bgal-A488+En-CY3+Dfd-A647.lif - st14-e10:Cell-7:c:2/4 z:7/45 - st14-e10	12	94	1160	35667	2	7	1088
	8	AP2x-377-D3H-Gal4_CyO (30508-3-M1-M) x UAS-LacZ 25C-DAPI+bgal-A488+En-CY3+Dfd-A647.lif - st14-e10:Cell-8:c:2/4 z:7/45 - st14-e10	17	81	1354	41616	2	7	1252
	9	AP2x-377-D3H-Gal4_CyO (30508-3-M1-M) x UAS-LacZ 25C-DAPI+bgal-A488+En-CY3+Dfd-A647.lif - st14-e10:Cell-9:c:2/4 z:8/45 - st14-e10	13	69	912	28037	2	8	834
	10	AP2x-377-D3H-Gal4_CyO (30508-3-M1-M) x UAS-LacZ 25C-DAPI+bgal-A488+En-CY3+Dfd-A647.lif - st14-e10:Cell-10:c:2/4 z:7/45 - st14-e10	16	83	1337	41108	2	7	1241
	11	AP2x-377-D3H-Gal4_CyO (30508-3-M1-M) x UAS-LacZ 25C-DAPI+bgal-A488+En-CY3+Dfd-A647.lif - st14-e10:Cell-11:c:2/4 z:7/45 - st14-e10	16	76	1186	36458	2	7	1090
	12	AP2x-377-D3H-Gal4_CyO (30508-3-M1-M) x UAS-LacZ 25C-DAPI+bgal-A488+En-CY3+Dfd-A647.lif - st14-e10:Cell-12:c:2/4 z:9/45 - st14-e10	12	87	1052	32320	2	9	980
	13	AP2x-377-D3H-Gal4_CyO (30508-3-M1-M) x UAS-LacZ 25C-DAPI+bgal-A488+En-CY3+Dfd-A647.lif - st14-e10:Cell-13:c:2/4 z:8/45 - st14-e10	15	63	971	29837	2	8	881
	14	AP2x-377-D3H-Gal4_CyO (30508-3-M1-M) x UAS-LacZ 25C-DAPI+bgal-A488+En-CY3+Dfd-A647.lif - st14-e10:Cell-14:c:2/4 z:10/45 - st14-e10	14	80	1141	35084	2	10	1057
	15	AP2x-377-D3H-Gal4_CyO (30508-3-M1-M) x UAS-LacZ 25C-DAPI+bgal-A488+En-CY3+Dfd-A647.lif - st14-e10:Cell-15:c:2/4 z:10/45 - st14-e10	17	72	1257	38646	2	10	1155
	16	AP2x-377-D3H-Gal4_CyO (30508-3-M1-M) x UAS-LacZ 25C-DAPI+bgal-A488+En-CY3+Dfd-A647.lif - st14-e10:Cell-16:c:2/4 z:10/45 - st14-e10	15	73	1112	34188	2	10	1022
	17	AP2x-377-D3H-Gal4_CyO (30508-3-M1-M) x UAS-LacZ 25C-DAPI+bgal-A488+En-CY3+Dfd-A647.lif - st14-e10:Cell-17:c:2/4 z:10/45 - st14-e10	13	84	1061	32597	2	10	983
	18	AP2x-377-D3H-Gal4_CyO (30508-3-M1-M) x UAS-LacZ 25C-DAPI+bgal-A488+En-CY3+Dfd-A647.lif - st14-e10:Cell-18:c:2/4 z:10/45 - st14-e10	15	79	1219	37477	2	10	1129
	19	AP2x-377-D3H-Gal4_CyO (30508-3-M1-M) x UAS-LacZ 25C-DAPI+bgal-A488+En-CY3+Dfd-A647.lif - st14-e10:Cell-19:c:2/4 z:7/45 - st14-e10	12	68	787	24191	2	7	715
	20	AP2x-377-D3H-Gal4_CyO (30508-3-M1-M) x UAS-LacZ 25C-DAPI+bgal-A488+En-CY3+Dfd-A647.lif - st14-e10:Cell-20:c:2/4 z:7/45 - st14-e10	12	71	874	26848	2	7	802
	21	AP2x-377-D3H-Gal4_CyO (30508-3-M1-M) x UAS-LacZ 25C-DAPI+bgal-A488+En-CY3+Dfd-A647.lif - st14-e10:Cell-21:c:2/4 z:7/45 - st14-e10	9	69	645	19822	2	7	591
	22	AP2x-377-D3H-Gal4_CyO (30508-3-M1-M) x UAS-LacZ 25C-DAPI+bgal-A488+En-CY3+Dfd-A647.lif - st14-e10:Cell-22:c:2/4 z:7/45 - st14-e10	17	76	1256	38594	2	7	1154
	23	AP2x-377-D3H-Gal4_CyO (30508-3-M1-M) x UAS-LacZ 25C-DAPI+bgal-A488+En-CY3+Dfd-A647.lif - st14-e10:Cell-23:c:2/4 z:8/45 - st14-e10	14	62	892	27419	2	8	808
	24	AP2x-377-D3H-Gal4_CyO (30508-3-M1-M) x UAS-LacZ 25C-DAPI+bgal-A488+En-CY3+Dfd-A647.lif - st14-e10:BACKGROUND:c:2/4 z:8/45 - st14-e10	11	6	68	2094	2	8
	25	AP2x-377-D3H-Gal4_CyO (30508-3-M1-M) x UAS-LacZ 25C-DAPI+bgal-A488+En-CY3+Dfd-A647.lif - st14-e10:Cell-1:c:3/4 z:7/45 - st14-e10	14	17	233	7174	3	7	205	0.249392	222.087	0.233741
	26	AP2x-377-D3H-Gal4_CyO (30508-3-M1-M) x UAS-LacZ 25C-DAPI+bgal-A488+En-CY3+Dfd-A647.lif - st14-e10:Cell-2:c:3/4 z:7/45 - st14-e10	11	23	256	7860	3	7	234	0.244259
	27	AP2x-377-D3H-Gal4_CyO (30508-3-M1-M) x UAS-LacZ 25C-DAPI+bgal-A488+En-CY3+Dfd-A647.lif - st14-e10:Cell-3:c:3/4 z:7/45 - st14-e10	12	18	222	6817	3	7	198	0.177738
	28	AP2x-377-D3H-Gal4_CyO (30508-3-M1-M) x UAS-LacZ 25C-DAPI+bgal-A488+En-CY3+Dfd-A647.lif - st14-e10:Cell-4:c:3/4 z:6/45 - st14-e10	11	23	261	8009	3	6	239	0.352507
	29	AP2x-377-D3H-Gal4_CyO (30508-3-M1-M) x UAS-LacZ 25C-DAPI+bgal-A488+En-CY3+Dfd-A647.lif - st14-e10:Cell-5:c:3/4 z:7/45 - st14-e10	11	27	305	9368	3	7	283	0.321957
	30	AP2x-377-D3H-Gal4_CyO (30508-3-M1-M) x UAS-LacZ 25C-DAPI+bgal-A488+En-CY3+Dfd-A647.lif - st14-e10:Cell-6:c:3/4 z:7/45 - st14-e10	13	15	192	5910	3	7	166	0.152995
	31	AP2x-377-D3H-Gal4_CyO (30508-3-M1-M) x UAS-LacZ 25C-DAPI+bgal-A488+En-CY3+Dfd-A647.lif - st14-e10:Cell-7:c:3/4 z:7/45 - st14-e10	12	20	250	7695	3	7	226	0.207721
	32	AP2x-377-D3H-Gal4_CyO (30508-3-M1-M) x UAS-LacZ 25C-DAPI+bgal-A488+En-CY3+Dfd-A647.lif - st14-e10:Cell-8:c:3/4 z:7/45 - st14-e10	17	17	292	8974	3	7	258	0.20607
	33	AP2x-377-D3H-Gal4_CyO (30508-3-M1-M) x UAS-LacZ 25C-DAPI+bgal-A488+En-CY3+Dfd-A647.lif - st14-e10:Cell-9:c:3/4 z:8/45 - st14-e10	13	18	243	7475	3	8	217	0.260192
	34	AP2x-377-D3H-Gal4_CyO (30508-3-M1-M) x UAS-LacZ 25C-DAPI+bgal-A488+En-CY3+Dfd-A647.lif - st14-e10:Cell-10:c:3/4 z:7/45 - st14-e10	16	8	121	3720	3	7	89	0.0717164
	35	AP2x-377-D3H-Gal4_CyO (30508-3-M1-M) x UAS-LacZ 25C-DAPI+bgal-A488+En-CY3+Dfd-A647.lif - st14-e10:Cell-11:c:3/4 z:7/45 - st14-e10	16	22	351	10786	3	7	319	0.292661
	36	AP2x-377-D3H-Gal4_CyO (30508-3-M1-M) x UAS-LacZ 25C-DAPI+bgal-A488+En-CY3+Dfd-A647.lif - st14-e10:Cell-12:c:3/4 z:9/45 - st14-e10	12	12	143	4380	3	9	119	0.121429
	37	AP2x-377-D3H-Gal4_CyO (30508-3-M1-M) x UAS-LacZ 25C-DAPI+bgal-A488+En-CY3+Dfd-A647.lif - st14-e10:Cell-13:c:3/4 z:8/45 - st14-e10	15	21	332	10205	3	8	302	0.342792
	38	AP2x-377-D3H-Gal4_CyO (30508-3-M1-M) x UAS-LacZ 25C-DAPI+bgal-A488+En-CY3+Dfd-A647.lif - st14-e10:Cell-14:c:3/4 z:10/45 - st14-e10	14	16	222	6826	3	10	194	0.183538
	39	AP2x-377-D3H-Gal4_CyO (30508-3-M1-M) x UAS-LacZ 25C-DAPI+bgal-A488+En-CY3+Dfd-A647.lif - st14-e10:Cell-15:c:3/4 z:10/45 - st14-e10	17	6	102	3133	3	10	68	0.0588745
	40	AP2x-377-D3H-Gal4_CyO (30508-3-M1-M) x UAS-LacZ 25C-DAPI+bgal-A488+En-CY3+Dfd-A647.lif - st14-e10:Cell-16:c:3/4 z:10/45 - st14-e10	15	24	372	11424	3	10	342	0.334638
	41	AP2x-377-D3H-Gal4_CyO (30508-3-M1-M) x UAS-LacZ 25C-DAPI+bgal-A488+En-CY3+Dfd-A647.lif - st14-e10:Cell-17:c:3/4 z:10/45 - st14-e10	13	24	307	9429	3	10	281	0.28586
	42	AP2x-377-D3H-Gal4_CyO (30508-3-M1-M) x UAS-LacZ 25C-DAPI+bgal-A488+En-CY3+Dfd-A647.lif - st14-e10:Cell-18:c:3/4 z:10/45 - st14-e10	15	24	367	11273	3	10	337	0.298494
	43	AP2x-377-D3H-Gal4_CyO (30508-3-M1-M) x UAS-LacZ 25C-DAPI+bgal-A488+En-CY3+Dfd-A647.lif - st14-e10:Cell-19:c:3/4 z:7/45 - st14-e10	12	16	190	5827	3	7	166	0.232168
	44	AP2x-377-D3H-Gal4_CyO (30508-3-M1-M) x UAS-LacZ 25C-DAPI+bgal-A488+En-CY3+Dfd-A647.lif - st14-e10:Cell-20:c:3/4 z:7/45 - st14-e10	12	18	219	6720	3	7	195	0.243142
	45	AP2x-377-D3H-Gal4_CyO (30508-3-M1-M) x UAS-LacZ 25C-DAPI+bgal-A488+En-CY3+Dfd-A647.lif - st14-e10:Cell-21:c:3/4 z:7/45 - st14-e10	9	10	89	2733	3	7	71	0.120135
	46	AP2x-377-D3H-Gal4_CyO (30508-3-M1-M) x UAS-LacZ 25C-DAPI+bgal-A488+En-CY3+Dfd-A647.lif - st14-e10:Cell-22:c:3/4 z:7/45 - st14-e10	17	22	367	11275	3	7	333	0.288562
	47	AP2x-377-D3H-Gal4_CyO (30508-3-M1-M) x UAS-LacZ 25C-DAPI+bgal-A488+En-CY3+Dfd-A647.lif - st14-e10:Cell-23:c:3/4 z:8/45 - st14-e10	14	20	294	9025	3	8	266	0.329208
	48	AP2x-377-D3H-Gal4_CyO (30508-3-M1-M) x UAS-LacZ 25C-DAPI+bgal-A488+En-CY3+Dfd-A647.lif - st14-e10:BACKGROUND:c:3/4 z:8/45 - st14-e10	11	2	27	837	3	8
	AP2x-377-D23H-Gal4 x UAS-LacZ
										CTCF Ratios	Average
st14-e1	cell	label	Area	Mean	IntDen	RawIntDen	channel	slice	CTCF	AP2/Dfd	AP2	AP2/Dfd
	1	AP2x-377-D23H_CyO (30508-4-M4) x UAS-LacZ 25C-DAPI+bgal-A488+En-CY3+Dfd-A647.lif - st14-e1:Cell-1:c:2/4 z:5/19 - st14-e1	15	65	955	29346	2	5	850
	2	AP2x-377-D23H_CyO (30508-4-M4) x UAS-LacZ 25C-DAPI+bgal-A488+En-CY3+Dfd-A647.lif - st14-e1:Cell-2:c:2/4 z:5/19 - st14-e1	16	67	1059	32534	2	5	947
	3	AP2x-377-D23H_CyO (30508-4-M4) x UAS-LacZ 25C-DAPI+bgal-A488+En-CY3+Dfd-A647.lif - st14-e1:Cell-3:c:2/4 z:5/19 - st14-e1	16	82	1305	40122	2	5	1193
	4	AP2x-377-D23H_CyO (30508-4-M4) x UAS-LacZ 25C-DAPI+bgal-A488+En-CY3+Dfd-A647.lif - st14-e1:Cell-4:c:2/4 z:6/19 - st14-e1	14	74	1032	31729	2	6	934
	5	AP2x-377-D23H_CyO (30508-4-M4) x UAS-LacZ 25C-DAPI+bgal-A488+En-CY3+Dfd-A647.lif - st14-e1:Cell-5:c:2/4 z:6/19 - st14-e1	18	67	1205	37035	2	6	1079
	6	AP2x-377-D23H_CyO (30508-4-M4) x UAS-LacZ 25C-DAPI+bgal-A488+En-CY3+Dfd-A647.lif - st14-e1:Cell-6:c:2/4 z:5/19 - st14-e1	15	66	1005	30875	2	5	900
	7	AP2x-377-D23H_CyO (30508-4-M4) x UAS-LacZ 25C-DAPI+bgal-A488+En-CY3+Dfd-A647.lif - st14-e1:Cell-7:c:2/4 z:4/19 - st14-e1	21	60	1253	38519	2	4	1106
	8	AP2x-377-D23H_CyO (30508-4-M4) x UAS-LacZ 25C-DAPI+bgal-A488+En-CY3+Dfd-A647.lif - st14-e1:Cell-8:c:2/4 z:5/19 - st14-e1	18	72	1295	39803	2	5	1169
	9	AP2x-377-D23H_CyO (30508-4-M4) x UAS-LacZ 25C-DAPI+bgal-A488+En-CY3+Dfd-A647.lif - st14-e1:Cell-9:c:2/4 z:7/19 - st14-e1	15	76	1157	35576	2	7	1052
	10	AP2x-377-D23H_CyO (30508-4-M4) x UAS-LacZ 25C-DAPI+bgal-A488+En-CY3+Dfd-A647.lif - st14-e1:Cell-10:c:2/4 z:6/19 - st14-e1	15	82	1229	37761	2	6	1124
	11	AP2x-377-D23H_CyO (30508-4-M4) x UAS-LacZ 25C-DAPI+bgal-A488+En-CY3+Dfd-A647.lif - st14-e1:Cell-11:c:2/4 z:5/19 - st14-e1	18	66	1173	36054	2	5	1047
	12	AP2x-377-D23H_CyO (30508-4-M4) x UAS-LacZ 25C-DAPI+bgal-A488+En-CY3+Dfd-A647.lif - st14-e1:Cell-12:c:2/4 z:4/19 - st14-e1	18	54	988	30359	2	4	862
	13	AP2x-377-D23H_CyO (30508-4-M4) x UAS-LacZ 25C-DAPI+bgal-A488+En-CY3+Dfd-A647.lif - st14-e1:Cell-13:c:2/4 z:4/19 - st14-e1	18	73	1306	40128	2	4	1180
	14	AP2x-377-D23H_CyO (30508-4-M4) x UAS-LacZ 25C-DAPI+bgal-A488+En-CY3+Dfd-A647.lif - st14-e1:Cell-14:c:2/4 z:6/19 - st14-e1	16	77	1236	38001	2	6	1124
	15	AP2x-377-D23H_CyO (30508-4-M4) x UAS-LacZ 25C-DAPI+bgal-A488+En-CY3+Dfd-A647.lif - st14-e1:Cell-15:c:2/4 z:7/19 - st14-e1	13	76	982	30184	2	7	891
	16	AP2x-377-D23H_CyO (30508-4-M4) x UAS-LacZ 25C-DAPI+bgal-A488+En-CY3+Dfd-A647.lif - st14-e1:Cell-16:c:2/4 z:7/19 - st14-e1	17	81	1375	42273	2	7	1256
	17	AP2x-377-D23H_CyO (30508-4-M4) x UAS-LacZ 25C-DAPI+bgal-A488+En-CY3+Dfd-A647.lif - st14-e1:Cell-17:c:2/4 z:5/19 - st14-e1	19	64	1243	38195	2	5	1110
	18	AP2x-377-D23H_CyO (30508-4-M4) x UAS-LacZ 25C-DAPI+bgal-A488+En-CY3+Dfd-A647.lif - st14-e1:Cell-18:c:2/4 z:6/19 - st14-e1	15	78	1177	36181	2	6	1072
	19	AP2x-377-D23H_CyO (30508-4-M4) x UAS-LacZ 25C-DAPI+bgal-A488+En-CY3+Dfd-A647.lif - st14-e1:Cell-19:c:2/4 z:6/19 - st14-e1	15	91	1360	41814	2	6	1255
	20	AP2x-377-D23H_CyO (30508-4-M4) x UAS-LacZ 25C-DAPI+bgal-A488+En-CY3+Dfd-A647.lif - st14-e1:Cell-20:c:2/4 z:6/19 - st14-e1	14	83	1143	35133	2	6	1045
	21	AP2x-377-D23H_CyO (30508-4-M4) x UAS-LacZ 25C-DAPI+bgal-A488+En-CY3+Dfd-A647.lif - st14-e1:Cell-21:c:2/4 z:5/19 - st14-e1	18	77	1350	41485	2	5	1224
	22	AP2x-377-D23H_CyO (30508-4-M4) x UAS-LacZ 25C-DAPI+bgal-A488+En-CY3+Dfd-A647.lif - st14-e1:Cell-22:c:2/4 z:7/19 - st14-e1	16	73	1185	36416	2	7	1073
	23	AP2x-377-D23H_CyO (30508-4-M4) x UAS-LacZ 25C-DAPI+bgal-A488+En-CY3+Dfd-A647.lif - st14-e1:Cell-23:c:2/4 z:5/19 - st14-e1	17	72	1196	36747	2	5	1077
	24	AP2x-377-D23H_CyO (30508-4-M4) x UAS-LacZ 25C-DAPI+bgal-A488+En-CY3+Dfd-A647.lif - st14-e1:Cell-24:c:2/4 z:5/19 - st14-e1	15	63	929	28554	2	5	824
	25	AP2x-377-D23H_CyO (30508-4-M4) x UAS-LacZ 25C-DAPI+bgal-A488+En-CY3+Dfd-A647.lif - st14-e1:Cell-25:c:2/4 z:5/19 - st14-e1	15	65	987	30346	2	5	882
	26	AP2x-377-D23H_CyO (30508-4-M4) x UAS-LacZ 25C-DAPI+bgal-A488+En-CY3+Dfd-A647.lif - st14-e1:Cell-26:c:2/4 z:6/19 - st14-e1	13	60	782	24049	2	6	691
	27	AP2x-377-D23H_CyO (30508-4-M4) x UAS-LacZ 25C-DAPI+bgal-A488+En-CY3+Dfd-A647.lif - st14-e1:Cell-27:c:2/4 z:6/19 - st14-e1	16	66	1043	32059	2	6	931
	28	AP2x-377-D23H_CyO (30508-4-M4) x UAS-LacZ 25C-DAPI+bgal-A488+En-CY3+Dfd-A647.lif - st14-e1:BACKGROUND:c:2/4 z:7/19 - st14-e1	12	7	76	2340	2	7
	29	AP2x-377-D23H_CyO (30508-4-M4) x UAS-LacZ 25C-DAPI+bgal-A488+En-CY3+Dfd-A647.lif - st14-e1:Cell-1:c:3/4 z:5/19 - st14-e1	15	11	158	4871	3	5	113	0.132941	191.074	0.181795
	30	AP2x-377-D23H_CyO (30508-4-M4) x UAS-LacZ 25C-DAPI+bgal-A488+En-CY3+Dfd-A647.lif - st14-e1:Cell-2:c:3/4 z:5/19 - st14-e1	16	14	218	6691	3	5	170	0.179514
	31	AP2x-377-D23H_CyO (30508-4-M4) x UAS-LacZ 25C-DAPI+bgal-A488+En-CY3+Dfd-A647.lif - st14-e1:Cell-3:c:3/4 z:5/19 - st14-e1	16	7	117	3586	3	5	69	0.0578374
	32	AP2x-377-D23H_CyO (30508-4-M4) x UAS-LacZ 25C-DAPI+bgal-A488+En-CY3+Dfd-A647.lif - st14-e1:Cell-4:c:3/4 z:6/19 - st14-e1	14	5	69	2120	3	6	27	0.0289079
	33	AP2x-377-D23H_CyO (30508-4-M4) x UAS-LacZ 25C-DAPI+bgal-A488+En-CY3+Dfd-A647.lif - st14-e1:Cell-5:c:3/4 z:6/19 - st14-e1	18	14	243	7472	3	6	189	0.175162
	34	AP2x-377-D23H_CyO (30508-4-M4) x UAS-LacZ 25C-DAPI+bgal-A488+En-CY3+Dfd-A647.lif - st14-e1:Cell-6:c:3/4 z:5/19 - st14-e1	15	11	166	5110	3	5	121	0.134444
	35	AP2x-377-D23H_CyO (30508-4-M4) x UAS-LacZ 25C-DAPI+bgal-A488+En-CY3+Dfd-A647.lif - st14-e1:Cell-7:c:3/4 z:4/19 - st14-e1	21	9	196	6030	3	4	133	0.120253
	36	AP2x-377-D23H_CyO (30508-4-M4) x UAS-LacZ 25C-DAPI+bgal-A488+En-CY3+Dfd-A647.lif - st14-e1:Cell-8:c:3/4 z:5/19 - st14-e1	18	17	306	9403	3	5	252	0.215569
	37	AP2x-377-D23H_CyO (30508-4-M4) x UAS-LacZ 25C-DAPI+bgal-A488+En-CY3+Dfd-A647.lif - st14-e1:Cell-9:c:3/4 z:7/19 - st14-e1	15	25	375	11531	3	7	330	0.313688
	38	AP2x-377-D23H_CyO (30508-4-M4) x UAS-LacZ 25C-DAPI+bgal-A488+En-CY3+Dfd-A647.lif - st14-e1:Cell-10:c:3/4 z:6/19 - st14-e1	15	25	365	11228	3	6	320	0.284698
	39	AP2x-377-D23H_CyO (30508-4-M4) x UAS-LacZ 25C-DAPI+bgal-A488+En-CY3+Dfd-A647.lif - st14-e1:Cell-11:c:3/4 z:5/19 - st14-e1	18	11	190	5831	3	5	136	0.129895
	40	AP2x-377-D23H_CyO (30508-4-M4) x UAS-LacZ 25C-DAPI+bgal-A488+En-CY3+Dfd-A647.lif - st14-e1:Cell-12:c:3/4 z:4/19 - st14-e1	18	5	84	2569	3	4	30	0.0348028
	41	AP2x-377-D23H_CyO (30508-4-M4) x UAS-LacZ 25C-DAPI+bgal-A488+En-CY3+Dfd-A647.lif - st14-e1:Cell-13:c:3/4 z:4/19 - st14-e1	18	14	260	7993	3	4	206	0.174576
	42	AP2x-377-D23H_CyO (30508-4-M4) x UAS-LacZ 25C-DAPI+bgal-A488+En-CY3+Dfd-A647.lif - st14-e1:Cell-14:c:3/4 z:6/19 - st14-e1	16	25	394	12124	3	6	346	0.307829
	43	AP2x-377-D23H_CyO (30508-4-M4) x UAS-LacZ 25C-DAPI+bgal-A488+En-CY3+Dfd-A647.lif - st14-e1:Cell-15:c:3/4 z:7/19 - st14-e1	13	19	247	7592	3	7	208	0.233446
	44	AP2x-377-D23H_CyO (30508-4-M4) x UAS-LacZ 25C-DAPI+bgal-A488+En-CY3+Dfd-A647.lif - st14-e1:Cell-16:c:3/4 z:7/19 - st14-e1	17	14	239	7344	3	7	188	0.149682
	45	AP2x-377-D23H_CyO (30508-4-M4) x UAS-LacZ 25C-DAPI+bgal-A488+En-CY3+Dfd-A647.lif - st14-e1:Cell-17:c:3/4 z:5/19 - st14-e1	19	14	266	8188	3	5	209	0.188288
	46	AP2x-377-D23H_CyO (30508-4-M4) x UAS-LacZ 25C-DAPI+bgal-A488+En-CY3+Dfd-A647.lif - st14-e1:Cell-18:c:3/4 z:6/19 - st14-e1	15	25	383	11770	3	6	338	0.315299
	47	AP2x-377-D23H_CyO (30508-4-M4) x UAS-LacZ 25C-DAPI+bgal-A488+En-CY3+Dfd-A647.lif - st14-e1:Cell-19:c:3/4 z:6/19 - st14-e1	15	19	292	8962	3	6	247	0.196813
	48	AP2x-377-D23H_CyO (30508-4-M4) x UAS-LacZ 25C-DAPI+bgal-A488+En-CY3+Dfd-A647.lif - st14-e1:Cell-20:c:3/4 z:6/19 - st14-e1	14	23	317	9740	3	6	275	0.263158
	49	AP2x-377-D23H_CyO (30508-4-M4) x UAS-LacZ 25C-DAPI+bgal-A488+En-CY3+Dfd-A647.lif - st14-e1:Cell-21:c:3/4 z:5/19 - st14-e1	18	16	286	8788	3	5	232	0.189542
	50	AP2x-377-D23H_CyO (30508-4-M4) x UAS-LacZ 25C-DAPI+bgal-A488+En-CY3+Dfd-A647.lif - st14-e1:Cell-22:c:3/4 z:7/19 - st14-e1	16	28	453	13911	3	7	405	0.377446
	51	AP2x-377-D23H_CyO (30508-4-M4) x UAS-LacZ 25C-DAPI+bgal-A488+En-CY3+Dfd-A647.lif - st14-e1:Cell-23:c:3/4 z:5/19 - st14-e1	17	4	73	2241	3	5	22	0.0204271
	52	AP2x-377-D23H_CyO (30508-4-M4) x UAS-LacZ 25C-DAPI+bgal-A488+En-CY3+Dfd-A647.lif - st14-e1:Cell-24:c:3/4 z:5/19 - st14-e1	15	3	43	1313	3	5	-2	-0.00242718
	53	AP2x-377-D23H_CyO (30508-4-M4) x UAS-LacZ 25C-DAPI+bgal-A488+En-CY3+Dfd-A647.lif - st14-e1:Cell-25:c:3/4 z:5/19 - st14-e1	15	15	236	7245	3	5	191	0.216553
	54	AP2x-377-D23H_CyO (30508-4-M4) x UAS-LacZ 25C-DAPI+bgal-A488+En-CY3+Dfd-A647.lif - st14-e1:Cell-26:c:3/4 z:6/19 - st14-e1	13	10	136	4182	3	6	97	0.140376
	55	AP2x-377-D23H_CyO (30508-4-M4) x UAS-LacZ 25C-DAPI+bgal-A488+En-CY3+Dfd-A647.lif - st14-e1:Cell-27:c:3/4 z:6/19 - st14-e1	16	23	355	10922	3	6	307	0.329753
	56	AP2x-377-D23H_CyO (30508-4-M4) x UAS-LacZ 25C-DAPI+bgal-A488+En-CY3+Dfd-A647.lif - st14-e1:BACKGROUND:c:3/4 z:7/19 - st14-e1	12	3	30	925	3	7
										CTCF Ratios	Average
st14-e2	cell	label	Area	Mean	IntDen	RawIntDen	channel	slice	CTCF	AP2/Dfd	AP2	AP2/Dfd
	1	AP2x-377-D23H_CyO (30508-4-M4) x UAS-LacZ 25C-DAPI+bgal-A488+En-CY3+Dfd-A647.lif - st14-e2:Cell-1:c:2/4 z:5/37 - st14-e2	21	59	1231	37823	2	5	1084
	2	AP2x-377-D23H_CyO (30508-4-M4) x UAS-LacZ 25C-DAPI+bgal-A488+En-CY3+Dfd-A647.lif - st14-e2:Cell-2:c:2/4 z:5/37 - st14-e2	16	64	1014	31179	2	5	902
	3	AP2x-377-D23H_CyO (30508-4-M4) x UAS-LacZ 25C-DAPI+bgal-A488+En-CY3+Dfd-A647.lif - st14-e2:Cell-3:c:2/4 z:5/37 - st14-e2	18	52	952	29247	2	5	826
	4	AP2x-377-D23H_CyO (30508-4-M4) x UAS-LacZ 25C-DAPI+bgal-A488+En-CY3+Dfd-A647.lif - st14-e2:Cell-4:c:2/4 z:6/37 - st14-e2	17	60	1019	31317	2	6	900
	5	AP2x-377-D23H_CyO (30508-4-M4) x UAS-LacZ 25C-DAPI+bgal-A488+En-CY3+Dfd-A647.lif - st14-e2:Cell-5:c:2/4 z:6/37 - st14-e2	14	69	958	29457	2	6	860
	6	AP2x-377-D23H_CyO (30508-4-M4) x UAS-LacZ 25C-DAPI+bgal-A488+En-CY3+Dfd-A647.lif - st14-e2:Cell-6:c:2/4 z:6/37 - st14-e2	15	77	1138	34983	2	6	1033
	7	AP2x-377-D23H_CyO (30508-4-M4) x UAS-LacZ 25C-DAPI+bgal-A488+En-CY3+Dfd-A647.lif - st14-e2:Cell-7:c:2/4 z:6/37 - st14-e2	14	61	837	25727	2	6	739
	8	AP2x-377-D23H_CyO (30508-4-M4) x UAS-LacZ 25C-DAPI+bgal-A488+En-CY3+Dfd-A647.lif - st14-e2:Cell-8:c:2/4 z:6/37 - st14-e2	16	56	907	27891	2	6	795
	9	AP2x-377-D23H_CyO (30508-4-M4) x UAS-LacZ 25C-DAPI+bgal-A488+En-CY3+Dfd-A647.lif - st14-e2:Cell-9:c:2/4 z:7/37 - st14-e2	19	58	1112	34190	2	7	979
	10	AP2x-377-D23H_CyO (30508-4-M4) x UAS-LacZ 25C-DAPI+bgal-A488+En-CY3+Dfd-A647.lif - st14-e2:Cell-10:c:2/4 z:10/37 - st14-e2	15	58	844	25951	2	10	739
	11	AP2x-377-D23H_CyO (30508-4-M4) x UAS-LacZ 25C-DAPI+bgal-A488+En-CY3+Dfd-A647.lif - st14-e2:Cell-11:c:2/4 z:10/37 - st14-e2	14	58	842	25886	2	10	744
	12	AP2x-377-D23H_CyO (30508-4-M4) x UAS-LacZ 25C-DAPI+bgal-A488+En-CY3+Dfd-A647.lif - st14-e2:Cell-12:c:2/4 z:10/37 - st14-e2	12	78	949	29173	2	10	865
	13	AP2x-377-D23H_CyO (30508-4-M4) x UAS-LacZ 25C-DAPI+bgal-A488+En-CY3+Dfd-A647.lif - st14-e2:Cell-13:c:2/4 z:11/37 - st14-e2	18	71	1268	38976	2	11	1142
	14	AP2x-377-D23H_CyO (30508-4-M4) x UAS-LacZ 25C-DAPI+bgal-A488+En-CY3+Dfd-A647.lif - st14-e2:Cell-14:c:2/4 z:12/37 - st14-e2	15	55	812	24958	2	12	707
	15	AP2x-377-D23H_CyO (30508-4-M4) x UAS-LacZ 25C-DAPI+bgal-A488+En-CY3+Dfd-A647.lif - st14-e2:Cell-15:c:2/4 z:11/37 - st14-e2	16	69	1067	32796	2	11	955
	16	AP2x-377-D23H_CyO (30508-4-M4) x UAS-LacZ 25C-DAPI+bgal-A488+En-CY3+Dfd-A647.lif - st14-e2:Cell-16:c:2/4 z:11/37 - st14-e2	15	70	1018	31290	2	11	913
	17	AP2x-377-D23H_CyO (30508-4-M4) x UAS-LacZ 25C-DAPI+bgal-A488+En-CY3+Dfd-A647.lif - st14-e2:Cell-17:c:2/4 z:11/37 - st14-e2	17	72	1183	36354	2	11	1064
	18	AP2x-377-D23H_CyO (30508-4-M4) x UAS-LacZ 25C-DAPI+bgal-A488+En-CY3+Dfd-A647.lif - st14-e2:Cell-18:c:2/4 z:12/37 - st14-e2	18	74	1333	40986	2	12	1207
	19	AP2x-377-D23H_CyO (30508-4-M4) x UAS-LacZ 25C-DAPI+bgal-A488+En-CY3+Dfd-A647.lif - st14-e2:Cell-19:c:2/4 z:13/37 - st14-e2	19	64	1218	37445	2	13	1085
	20	AP2x-377-D23H_CyO (30508-4-M4) x UAS-LacZ 25C-DAPI+bgal-A488+En-CY3+Dfd-A647.lif - st14-e2:Cell-20:c:2/4 z:13/37 - st14-e2	16	72	1121	34458	2	13	1009
	21	AP2x-377-D23H_CyO (30508-4-M4) x UAS-LacZ 25C-DAPI+bgal-A488+En-CY3+Dfd-A647.lif - st14-e2:Cell-21:c:2/4 z:5/37 - st14-e2	21	64	1350	41508	2	5	1203
	22	AP2x-377-D23H_CyO (30508-4-M4) x UAS-LacZ 25C-DAPI+bgal-A488+En-CY3+Dfd-A647.lif - st14-e2:Cell-22:c:2/4 z:7/37 - st14-e2	20	70	1381	42443	2	7	1241
	23	AP2x-377-D23H_CyO (30508-4-M4) x UAS-LacZ 25C-DAPI+bgal-A488+En-CY3+Dfd-A647.lif - st14-e2:Cell-23:c:2/4 z:7/37 - st14-e2	19	61	1151	35365	2	7	1018
	24	AP2x-377-D23H_CyO (30508-4-M4) x UAS-LacZ 25C-DAPI+bgal-A488+En-CY3+Dfd-A647.lif - st14-e2:Cell-24:c:2/4 z:9/37 - st14-e2	21	68	1460	44860	2	9	1313
	25	AP2x-377-D23H_CyO (30508-4-M4) x UAS-LacZ 25C-DAPI+bgal-A488+En-CY3+Dfd-A647.lif - st14-e2:Cell-25:c:2/4 z:9/37 - st14-e2	20	65	1266	38915	2	9	1126
	26	AP2x-377-D23H_CyO (30508-4-M4) x UAS-LacZ 25C-DAPI+bgal-A488+En-CY3+Dfd-A647.lif - st14-e2:Cell-26:c:2/4 z:11/37 - st14-e2	21	57	1180	36283	2	11	1033
	27	AP2x-377-D23H_CyO (30508-4-M4) x UAS-LacZ 25C-DAPI+bgal-A488+En-CY3+Dfd-A647.lif - st14-e2:Cell-27:c:2/4 z:12/37 - st14-e2	15	66	972	29879	2	12	867
	28	AP2x-377-D23H_CyO (30508-4-M4) x UAS-LacZ 25C-DAPI+bgal-A488+En-CY3+Dfd-A647.lif - st14-e2:Cell-28:c:2/4 z:12/37 - st14-e2	12	46	569	17499	2	12	485
	29	AP2x-377-D23H_CyO (30508-4-M4) x UAS-LacZ 25C-DAPI+bgal-A488+En-CY3+Dfd-A647.lif - st14-e2:Cell-29:c:2/4 z:12/37 - st14-e2	11	43	477	14655	2	12	400
	30	AP2x-377-D23H_CyO (30508-4-M4) x UAS-LacZ 25C-DAPI+bgal-A488+En-CY3+Dfd-A647.lif - st14-e2:Cell-30:c:2/4 z:7/37 - st14-e2	14	69	985	30272	2	7	887
	31	AP2x-377-D23H_CyO (30508-4-M4) x UAS-LacZ 25C-DAPI+bgal-A488+En-CY3+Dfd-A647.lif - st14-e2:Cell-31:c:2/4 z:8/37 - st14-e2	14	58	826	25377	2	8	728
	32	AP2x-377-D23H_CyO (30508-4-M4) x UAS-LacZ 25C-DAPI+bgal-A488+En-CY3+Dfd-A647.lif - st14-e2:Cell-32:c:2/4 z:8/37 - st14-e2	11	68	749	23027	2	8	672
	33	AP2x-377-D23H_CyO (30508-4-M4) x UAS-LacZ 25C-DAPI+bgal-A488+En-CY3+Dfd-A647.lif - st14-e2:Cell-33:c:2/4 z:9/37 - st14-e2	14	58	818	25153	2	9	720
	34	AP2x-377-D23H_CyO (30508-4-M4) x UAS-LacZ 25C-DAPI+bgal-A488+En-CY3+Dfd-A647.lif - st14-e2:Cell-34:c:2/4 z:9/37 - st14-e2	16	55	857	26348	2	9	745
	35	AP2x-377-D23H_CyO (30508-4-M4) x UAS-LacZ 25C-DAPI+bgal-A488+En-CY3+Dfd-A647.lif - st14-e2:BACKGROUND:c:2/4 z:14/37 - st14-e2	10	7	65	2003	2	14
	36	AP2x-377-D23H_CyO (30508-4-M4) x UAS-LacZ 25C-DAPI+bgal-A488+En-CY3+Dfd-A647.lif - st14-e2:Cell-1:c:3/4 z:5/37 - st14-e2	21	3	72	2221	3	5	9	0.00830258	322.118	0.356008
	37	AP2x-377-D23H_CyO (30508-4-M4) x UAS-LacZ 25C-DAPI+bgal-A488+En-CY3+Dfd-A647.lif - st14-e2:Cell-2:c:3/4 z:5/37 - st14-e2	16	3	53	1631	3	5	5	0.00554324
	38	AP2x-377-D23H_CyO (30508-4-M4) x UAS-LacZ 25C-DAPI+bgal-A488+En-CY3+Dfd-A647.lif - st14-e2:Cell-3:c:3/4 z:5/37 - st14-e2	18	16	290	8912	3	5	236	0.285714
	39	AP2x-377-D23H_CyO (30508-4-M4) x UAS-LacZ 25C-DAPI+bgal-A488+En-CY3+Dfd-A647.lif - st14-e2:Cell-4:c:3/4 z:6/37 - st14-e2	17	37	636	19536	3	6	585	0.65
	40	AP2x-377-D23H_CyO (30508-4-M4) x UAS-LacZ 25C-DAPI+bgal-A488+En-CY3+Dfd-A647.lif - st14-e2:Cell-5:c:3/4 z:6/37 - st14-e2	14	13	177	5447	3	6	135	0.156977
	41	AP2x-377-D23H_CyO (30508-4-M4) x UAS-LacZ 25C-DAPI+bgal-A488+En-CY3+Dfd-A647.lif - st14-e2:Cell-6:c:3/4 z:6/37 - st14-e2	15	26	390	11986	3	6	345	0.333979
	42	AP2x-377-D23H_CyO (30508-4-M4) x UAS-LacZ 25C-DAPI+bgal-A488+En-CY3+Dfd-A647.lif - st14-e2:Cell-7:c:3/4 z:6/37 - st14-e2	14	11	151	4647	3	6	109	0.147497
	43	AP2x-377-D23H_CyO (30508-4-M4) x UAS-LacZ 25C-DAPI+bgal-A488+En-CY3+Dfd-A647.lif - st14-e2:Cell-8:c:3/4 z:6/37 - st14-e2	16	15	246	7576	3	6	198	0.249057
	44	AP2x-377-D23H_CyO (30508-4-M4) x UAS-LacZ 25C-DAPI+bgal-A488+En-CY3+Dfd-A647.lif - st14-e2:Cell-9:c:3/4 z:7/37 - st14-e2	19	32	619	19017	3	7	562	0.574055
	45	AP2x-377-D23H_CyO (30508-4-M4) x UAS-LacZ 25C-DAPI+bgal-A488+En-CY3+Dfd-A647.lif - st14-e2:Cell-10:c:3/4 z:10/37 - st14-e2	15	43	617	18959	3	10	572	0.774019
	46	AP2x-377-D23H_CyO (30508-4-M4) x UAS-LacZ 25C-DAPI+bgal-A488+En-CY3+Dfd-A647.lif - st14-e2:Cell-11:c:3/4 z:10/37 - st14-e2	14	30	433	13318	3	10	391	0.525538
	47	AP2x-377-D23H_CyO (30508-4-M4) x UAS-LacZ 25C-DAPI+bgal-A488+En-CY3+Dfd-A647.lif - st14-e2:Cell-12:c:3/4 z:10/37 - st14-e2	12	29	356	10943	3	10	320	0.369942
	48	AP2x-377-D23H_CyO (30508-4-M4) x UAS-LacZ 25C-DAPI+bgal-A488+En-CY3+Dfd-A647.lif - st14-e2:Cell-13:c:3/4 z:11/37 - st14-e2	18	33	580	17836	3	11	526	0.460595
	49	AP2x-377-D23H_CyO (30508-4-M4) x UAS-LacZ 25C-DAPI+bgal-A488+En-CY3+Dfd-A647.lif - st14-e2:Cell-14:c:3/4 z:12/37 - st14-e2	15	37	549	16864	3	12	504	0.712871
	50	AP2x-377-D23H_CyO (30508-4-M4) x UAS-LacZ 25C-DAPI+bgal-A488+En-CY3+Dfd-A647.lif - st14-e2:Cell-15:c:3/4 z:11/37 - st14-e2	16	36	561	17256	3	11	513	0.537173
	51	AP2x-377-D23H_CyO (30508-4-M4) x UAS-LacZ 25C-DAPI+bgal-A488+En-CY3+Dfd-A647.lif - st14-e2:Cell-16:c:3/4 z:11/37 - st14-e2	15	39	571	17551	3	11	526	0.576123
	52	AP2x-377-D23H_CyO (30508-4-M4) x UAS-LacZ 25C-DAPI+bgal-A488+En-CY3+Dfd-A647.lif - st14-e2:Cell-17:c:3/4 z:11/37 - st14-e2	17	9	145	4447	3	11	94	0.0883459
	53	AP2x-377-D23H_CyO (30508-4-M4) x UAS-LacZ 25C-DAPI+bgal-A488+En-CY3+Dfd-A647.lif - st14-e2:Cell-18:c:3/4 z:12/37 - st14-e2	18	35	640	19677	3	12	586	0.485501
	54	AP2x-377-D23H_CyO (30508-4-M4) x UAS-LacZ 25C-DAPI+bgal-A488+En-CY3+Dfd-A647.lif - st14-e2:Cell-19:c:3/4 z:13/37 - st14-e2	19	28	529	16250	3	13	472	0.435023
	55	AP2x-377-D23H_CyO (30508-4-M4) x UAS-LacZ 25C-DAPI+bgal-A488+En-CY3+Dfd-A647.lif - st14-e2:Cell-20:c:3/4 z:13/37 - st14-e2	16	20	316	9699	3	13	268	0.26561
	56	AP2x-377-D23H_CyO (30508-4-M4) x UAS-LacZ 25C-DAPI+bgal-A488+En-CY3+Dfd-A647.lif - st14-e2:Cell-21:c:3/4 z:5/37 - st14-e2	21	26	556	17094	3	5	493	0.409809
	57	AP2x-377-D23H_CyO (30508-4-M4) x UAS-LacZ 25C-DAPI+bgal-A488+En-CY3+Dfd-A647.lif - st14-e2:Cell-22:c:3/4 z:7/37 - st14-e2	20	10	200	6152	3	7	140	0.112812
	58	AP2x-377-D23H_CyO (30508-4-M4) x UAS-LacZ 25C-DAPI+bgal-A488+En-CY3+Dfd-A647.lif - st14-e2:Cell-23:c:3/4 z:7/37 - st14-e2	19	18	334	10274	3	7	277	0.272102
	59	AP2x-377-D23H_CyO (30508-4-M4) x UAS-LacZ 25C-DAPI+bgal-A488+En-CY3+Dfd-A647.lif - st14-e2:Cell-24:c:3/4 z:9/37 - st14-e2	21	21	443	13605	3	9	380	0.289414
	60	AP2x-377-D23H_CyO (30508-4-M4) x UAS-LacZ 25C-DAPI+bgal-A488+En-CY3+Dfd-A647.lif - st14-e2:Cell-25:c:3/4 z:9/37 - st14-e2	20	28	542	16665	3	9	482	0.428064
	61	AP2x-377-D23H_CyO (30508-4-M4) x UAS-LacZ 25C-DAPI+bgal-A488+En-CY3+Dfd-A647.lif - st14-e2:Cell-26:c:3/4 z:11/37 - st14-e2	21	26	537	16510	3	11	474	0.458858
	62	AP2x-377-D23H_CyO (30508-4-M4) x UAS-LacZ 25C-DAPI+bgal-A488+En-CY3+Dfd-A647.lif - st14-e2:Cell-27:c:3/4 z:12/37 - st14-e2	15	32	471	14471	3	12	426	0.491349
	63	AP2x-377-D23H_CyO (30508-4-M4) x UAS-LacZ 25C-DAPI+bgal-A488+En-CY3+Dfd-A647.lif - st14-e2:Cell-28:c:3/4 z:12/37 - st14-e2	12	20	248	7610	3	12	212	0.437113
	64	AP2x-377-D23H_CyO (30508-4-M4) x UAS-LacZ 25C-DAPI+bgal-A488+En-CY3+Dfd-A647.lif - st14-e2:Cell-29:c:3/4 z:12/37 - st14-e2	11	14	152	4674	3	12	119	0.2975
	65	AP2x-377-D23H_CyO (30508-4-M4) x UAS-LacZ 25C-DAPI+bgal-A488+En-CY3+Dfd-A647.lif - st14-e2:Cell-30:c:3/4 z:7/37 - st14-e2	14	31	440	13528	3	7	398	0.448703
	66	AP2x-377-D23H_CyO (30508-4-M4) x UAS-LacZ 25C-DAPI+bgal-A488+En-CY3+Dfd-A647.lif - st14-e2:Cell-31:c:3/4 z:8/37 - st14-e2	14	6	79	2433	3	8	37	0.0508242
	67	AP2x-377-D23H_CyO (30508-4-M4) x UAS-LacZ 25C-DAPI+bgal-A488+En-CY3+Dfd-A647.lif - st14-e2:Cell-32:c:3/4 z:8/37 - st14-e2	11	11	124	3806	3	8	91	0.135417
	68	AP2x-377-D23H_CyO (30508-4-M4) x UAS-LacZ 25C-DAPI+bgal-A488+En-CY3+Dfd-A647.lif - st14-e2:Cell-33:c:3/4 z:9/37 - st14-e2	14	8	119	3653	3	9	77	0.106944
	69	AP2x-377-D23H_CyO (30508-4-M4) x UAS-LacZ 25C-DAPI+bgal-A488+En-CY3+Dfd-A647.lif - st14-e2:Cell-34:c:3/4 z:9/37 - st14-e2	16	28	438	13472	3	9	390	0.52349
	70	AP2x-377-D23H_CyO (30508-4-M4) x UAS-LacZ 25C-DAPI+bgal-A488+En-CY3+Dfd-A647.lif - st14-e2:BACKGROUND:c:3/4 z:14/37 - st14-e2	10	3	25	768	3	14
									CTCF		Average
st14-e4	cell	label	Area	Mean	IntDen	RawIntDen	channel	slice	CTCF	AP2/Dfd	AP2	AP2/Dfd
	22	AP2x-377-D23H_CyO (30508-4-M4) x UAS-LacZ 25C-DAPI+bgal-A488+En-CY3+Dfd-A647.lif - st14-e4:cell-1:c:3/4 z:7/35 - st14-e4	16	6	94	2874	3	7	62	0.0864714	240.469	0.359022
	23	AP2x-377-D23H_CyO (30508-4-M4) x UAS-LacZ 25C-DAPI+bgal-A488+En-CY3+Dfd-A647.lif - st14-e4:cell-2:c:3/4 z:7/35 - st14-e4	16	7	106	3254	3	7	74	0.117834
	24	AP2x-377-D23H_CyO (30508-4-M4) x UAS-LacZ 25C-DAPI+bgal-A488+En-CY3+Dfd-A647.lif - st14-e4:cell-3:c:3/4 z:7/35 - st14-e4	15	11	171	5254	3	7	141	0.195291
	25	AP2x-377-D23H_CyO (30508-4-M4) x UAS-LacZ 25C-DAPI+bgal-A488+En-CY3+Dfd-A647.lif - st14-e4:cell-4:c:3/4 z:7/35 - st14-e4	15	28	419	12874	3	7	389	0.474969
	26	AP2x-377-D23H_CyO (30508-4-M4) x UAS-LacZ 25C-DAPI+bgal-A488+En-CY3+Dfd-A647.lif - st14-e4:cell-5:c:3/4 z:7/35 - st14-e4	19	18	343	10550	3	7	305	0.386565
	27	AP2x-377-D23H_CyO (30508-4-M4) x UAS-LacZ 25C-DAPI+bgal-A488+En-CY3+Dfd-A647.lif - st14-e4:cell-6:c:3/4 z:8/35 - st14-e4	16	22	345	10590	3	8	313	0.486025
	28	AP2x-377-D23H_CyO (30508-4-M4) x UAS-LacZ 25C-DAPI+bgal-A488+En-CY3+Dfd-A647.lif - st14-e4:cell-7:c:3/4 z:8/35 - st14-e4	16	11	173	5321	3	8	141	0.197203
	29	AP2x-377-D23H_CyO (30508-4-M4) x UAS-LacZ 25C-DAPI+bgal-A488+En-CY3+Dfd-A647.lif - st14-e4:cell-8:c:3/4 z:8/35 - st14-e4	17	24	404	12422	3	8	370	0.531609
	30	AP2x-377-D23H_CyO (30508-4-M4) x UAS-LacZ 25C-DAPI+bgal-A488+En-CY3+Dfd-A647.lif - st14-e4:cell-9:c:3/4 z:8/35 - st14-e4	17	26	445	13668	3	8	411	0.502445
	31	AP2x-377-D23H_CyO (30508-4-M4) x UAS-LacZ 25C-DAPI+bgal-A488+En-CY3+Dfd-A647.lif - st14-e4:cell-10:c:3/4 z:9/35 - st14-e4	16	21	324	9950	3	9	292	0.443096
	32	AP2x-377-D23H_CyO (30508-4-M4) x UAS-LacZ 25C-DAPI+bgal-A488+En-CY3+Dfd-A647.lif - st14-e4:cell-11:c:3/4 z:9/35 - st14-e4	16	25	395	12150	3	9	363	0.401993
	33	AP2x-377-D23H_CyO (30508-4-M4) x UAS-LacZ 25C-DAPI+bgal-A488+En-CY3+Dfd-A647.lif - st14-e4:cell-12:c:3/4 z:9/35 - st14-e4	12	18	217	6664	3	9	193	0.299225
	34	AP2x-377-D23H_CyO (30508-4-M4) x UAS-LacZ 25C-DAPI+bgal-A488+En-CY3+Dfd-A647.lif - st14-e4:cell-13:c:3/4 z:10/35 - st14-e4	12	17	198	6075	3	10	174	0.302609
	35	AP2x-377-D23H_CyO (30508-4-M4) x UAS-LacZ 25C-DAPI+bgal-A488+En-CY3+Dfd-A647.lif - st14-e4:cell-14:c:3/4 z:10/35 - st14-e4	12	22	273	8390	3	10	249	0.395866
	36	AP2x-377-D23H_CyO (30508-4-M4) x UAS-LacZ 25C-DAPI+bgal-A488+En-CY3+Dfd-A647.lif - st14-e4:cell-15:c:3/4 z:10/35 - st14-e4	15	27	391	12018	3	10	361	0.569401
	37	AP2x-377-D23H_CyO (30508-4-M4) x UAS-LacZ 25C-DAPI+bgal-A488+En-CY3+Dfd-A647.lif - st14-e4:cell-16:c:3/4 z:8/35 - st14-e4	23	27	631	19397	3	8	585	0.636561
	38	AP2x-377-D23H_CyO (30508-4-M4) x UAS-LacZ 25C-DAPI+bgal-A488+En-CY3+Dfd-A647.lif - st14-e4:cell-17:c:3/4 z:12/35 - st14-e4	14	27	382	11737	3	12	354	0.516788
	39	AP2x-377-D23H_CyO (30508-4-M4) x UAS-LacZ 25C-DAPI+bgal-A488+En-CY3+Dfd-A647.lif - st14-e4:cell-18:c:3/4 z:12/35 - st14-e4	15	25	378	11633	3	12	348	0.5
	40	AP2x-377-D23H_CyO (30508-4-M4) x UAS-LacZ 25C-DAPI+bgal-A488+En-CY3+Dfd-A647.lif - st14-e4:cell-19:c:3/4 z:13/35 - st14-e4	15	12	189	5796	3	13	159	0.24575
	41	AP2x-377-D23H_CyO (30508-4-M4) x UAS-LacZ 25C-DAPI+bgal-A488+En-CY3+Dfd-A647.lif - st14-e4:cell-20:c:3/4 z:13/35 - st14-e4	17	13	223	6856	3	13	189	0.2625
	42	AP2x-377-D23H_CyO (30508-4-M4) x UAS-LacZ 25C-DAPI+bgal-A488+En-CY3+Dfd-A647.lif - st14-e4:BACKGROUND:c:3/4 z:13/35 - st14-e4	10	2	24	734	3	13
	13	AP2x-377-D23H_CyO (30508-4-M4) x UAS-LacZ 25C-DAPI+bgal-A488+En-CY3+Dfd-A647.lif - st14-e4:Cell-21:c:3/4 z:9/35 - st14-e4	18	22	383	11764	3	9	347	0.559677
	14	AP2x-377-D23H_CyO (30508-4-M4) x UAS-LacZ 25C-DAPI+bgal-A488+En-CY3+Dfd-A647.lif - st14-e4:Cell-22:c:3/4 z:11/35 - st14-e4	14	20	276	8477	3	11	248	0.452555
	15	AP2x-377-D23H_CyO (30508-4-M4) x UAS-LacZ 25C-DAPI+bgal-A488+En-CY3+Dfd-A647.lif - st14-e4:Cell-23:c:3/4 z:6/35 - st14-e4	16	4	57	1743	3	6	25	0.0374251
	16	AP2x-377-D23H_CyO (30508-4-M4) x UAS-LacZ 25C-DAPI+bgal-A488+En-CY3+Dfd-A647.lif - st14-e4:Cell-24:c:3/4 z:7/35 - st14-e4	18	3	48	1467	3	7	12	0.0186916
	17	AP2x-377-D23H_CyO (30508-4-M4) x UAS-LacZ 25C-DAPI+bgal-A488+En-CY3+Dfd-A647.lif - st14-e4:Cell-25:c:3/4 z:6/35 - st14-e4	10	24	242	7429	3	6	222	0.43787
	18	AP2x-377-D23H_CyO (30508-4-M4) x UAS-LacZ 25C-DAPI+bgal-A488+En-CY3+Dfd-A647.lif - st14-e4:Cell-26:c:3/4 z:7/35 - st14-e4	15	9	138	4235	3	7	108	0.184615
	19	AP2x-377-D23H_CyO (30508-4-M4) x UAS-LacZ 25C-DAPI+bgal-A488+En-CY3+Dfd-A647.lif - st14-e4:Cell-27:c:3/4 z:7/35 - st14-e4	20	11	224	6886	3	7	184	0.241153
	20	AP2x-377-D23H_CyO (30508-4-M4) x UAS-LacZ 25C-DAPI+bgal-A488+En-CY3+Dfd-A647.lif - st14-e4:Cell-28:c:3/4 z:7/35 - st14-e4	17	15	252	7743	3	7	218	0.337461
	21	AP2x-377-D23H_CyO (30508-4-M4) x UAS-LacZ 25C-DAPI+bgal-A488+En-CY3+Dfd-A647.lif - st14-e4:Cell-29:c:3/4 z:7/35 - st14-e4	10	3	35	1065	3	7	15	0.0357143
	22	AP2x-377-D23H_CyO (30508-4-M4) x UAS-LacZ 25C-DAPI+bgal-A488+En-CY3+Dfd-A647.lif - st14-e4:Cell-30:c:3/4 z:8/35 - st14-e4	13	23	289	8897	3	8	263	0.533469
	23	AP2x-377-D23H_CyO (30508-4-M4) x UAS-LacZ 25C-DAPI+bgal-A488+En-CY3+Dfd-A647.lif - st14-e4:Cell-31:c:3/4 z:10/35 - st14-e4	12	29	344	10558	3	10	320	0.675105
	24	AP2x-377-D23H_CyO (30508-4-M4) x UAS-LacZ 25C-DAPI+bgal-A488+En-CY3+Dfd-A647.lif - st14-e4:Cell-32:c:3/4 z:10/35 - st14-e4	14	21	288	8857	3	10	260	0.422764
									CTCF		Average
st14-e5	cell	label	Area	Mean	IntDen	RawIntDen	channel	slice	CTCF	AP2/Dfd	AP2	AP2/Dfd
	26	AP2x-377-D23H_CyO (30508-4-M4) x UAS-LacZ 25C-DAPI+bgal-A488+En-CY3+Dfd-A647.lif - st14-e5:cell-1:c:3/4 z:7/38 - st14-e5	14	19	260	7994	3	7	204	0.220065	254.051	0.274517
	27	AP2x-377-D23H_CyO (30508-4-M4) x UAS-LacZ 25C-DAPI+bgal-A488+En-CY3+Dfd-A647.lif - st14-e5:cell-2:c:3/4 z:7/38 - st14-e5	13	6	76	2345	3	7	24	0.0291262
	28	AP2x-377-D23H_CyO (30508-4-M4) x UAS-LacZ 25C-DAPI+bgal-A488+En-CY3+Dfd-A647.lif - st14-e5:cell-3:c:3/4 z:7/38 - st14-e5	14	22	294	9050	3	7	238	0.228188
	29	AP2x-377-D23H_CyO (30508-4-M4) x UAS-LacZ 25C-DAPI+bgal-A488+En-CY3+Dfd-A647.lif - st14-e5:cell-4:c:3/4 z:7/38 - st14-e5	16	25	402	12355	3	7	338	0.370614
	30	AP2x-377-D23H_CyO (30508-4-M4) x UAS-LacZ 25C-DAPI+bgal-A488+En-CY3+Dfd-A647.lif - st14-e5:cell-5:c:3/4 z:7/38 - st14-e5	13	25	341	10481	3	7	289	0.34
	31	AP2x-377-D23H_CyO (30508-4-M4) x UAS-LacZ 25C-DAPI+bgal-A488+En-CY3+Dfd-A647.lif - st14-e5:cell-6:c:3/4 z:7/38 - st14-e5	17	28	470	14440	3	7	402	0.341546
	32	AP2x-377-D23H_CyO (30508-4-M4) x UAS-LacZ 25C-DAPI+bgal-A488+En-CY3+Dfd-A647.lif - st14-e5:cell-7:c:3/4 z:7/38 - st14-e5	20	30	581	17858	3	7	501	0.440633
	33	AP2x-377-D23H_CyO (30508-4-M4) x UAS-LacZ 25C-DAPI+bgal-A488+En-CY3+Dfd-A647.lif - st14-e5:cell-8:c:3/4 z:7/38 - st14-e5	19	27	524	16094	3	7	448	0.43453
	34	AP2x-377-D23H_CyO (30508-4-M4) x UAS-LacZ 25C-DAPI+bgal-A488+En-CY3+Dfd-A647.lif - st14-e5:cell-9:c:3/4 z:8/38 - st14-e5	16	35	575	17685	3	8	511	0.469669
	35	AP2x-377-D23H_CyO (30508-4-M4) x UAS-LacZ 25C-DAPI+bgal-A488+En-CY3+Dfd-A647.lif - st14-e5:cell-10:c:3/4 z:8/38 - st14-e5	14	26	356	10929	3	8	300	0.279851
	36	AP2x-377-D23H_CyO (30508-4-M4) x UAS-LacZ 25C-DAPI+bgal-A488+En-CY3+Dfd-A647.lif - st14-e5:cell-11:c:3/4 z:8/38 - st14-e5	14	19	265	8150	3	8	209	0.22
	37	AP2x-377-D23H_CyO (30508-4-M4) x UAS-LacZ 25C-DAPI+bgal-A488+En-CY3+Dfd-A647.lif - st14-e5:cell-12:c:3/4 z:8/38 - st14-e5	15	28	419	12886	3	8	359	0.300418
	38	AP2x-377-D23H_CyO (30508-4-M4) x UAS-LacZ 25C-DAPI+bgal-A488+En-CY3+Dfd-A647.lif - st14-e5:cell-13:c:3/4 z:8/38 - st14-e5	15	9	138	4240	3	8	78	0.0724907
	39	AP2x-377-D23H_CyO (30508-4-M4) x UAS-LacZ 25C-DAPI+bgal-A488+En-CY3+Dfd-A647.lif - st14-e5:cell-14:c:3/4 z:8/38 - st14-e5	14	23	329	10125	3	8	273	0.328916
	40	AP2x-377-D23H_CyO (30508-4-M4) x UAS-LacZ 25C-DAPI+bgal-A488+En-CY3+Dfd-A647.lif - st14-e5:cell-15:c:3/4 z:9/38 - st14-e5	15	21	301	9249	3	9	241	0.295706
	41	AP2x-377-D23H_CyO (30508-4-M4) x UAS-LacZ 25C-DAPI+bgal-A488+En-CY3+Dfd-A647.lif - st14-e5:cell-16:c:3/4 z:10/38 - st14-e5	16	28	460	14136	3	10	396	0.425806
	42	AP2x-377-D23H_CyO (30508-4-M4) x UAS-LacZ 25C-DAPI+bgal-A488+En-CY3+Dfd-A647.lif - st14-e5:cell-17:c:3/4 z:11/38 - st14-e5	17	5	89	2734	3	11	21	0.0243056
	43	AP2x-377-D23H_CyO (30508-4-M4) x UAS-LacZ 25C-DAPI+bgal-A488+En-CY3+Dfd-A647.lif - st14-e5:cell-18:c:3/4 z:12/38 - st14-e5	17	24	420	12896	3	12	352	0.38013
	44	AP2x-377-D23H_CyO (30508-4-M4) x UAS-LacZ 25C-DAPI+bgal-A488+En-CY3+Dfd-A647.lif - st14-e5:cell-19:c:3/4 z:13/38 - st14-e5	18	23	415	12765	3	13	343	0.329808
	45	AP2x-377-D23H_CyO (30508-4-M4) x UAS-LacZ 25C-DAPI+bgal-A488+En-CY3+Dfd-A647.lif - st14-e5:cell-20:c:3/4 z:13/38 - st14-e5	16	19	307	9431	3	13	243	0.239409
	46	AP2x-377-D23H_CyO (30508-4-M4) x UAS-LacZ 25C-DAPI+bgal-A488+En-CY3+Dfd-A647.lif - st14-e5:cell-21:c:3/4 z:13/38 - st14-e5	15	14	206	6322	3	13	146	0.157838
	47	AP2x-377-D23H_CyO (30508-4-M4) x UAS-LacZ 25C-DAPI+bgal-A488+En-CY3+Dfd-A647.lif - st14-e5:cell-22:c:3/4 z:13/38 - st14-e5	16	19	306	9408	3	13	242	0.288783
	48	AP2x-377-D23H_CyO (30508-4-M4) x UAS-LacZ 25C-DAPI+bgal-A488+En-CY3+Dfd-A647.lif - st14-e5:cell-23:c:3/4 z:10/38 - st14-e5	20	14	279	8576	3	10	199	0.151561
	49	AP2x-377-D23H_CyO (30508-4-M4) x UAS-LacZ 25C-DAPI+bgal-A488+En-CY3+Dfd-A647.lif - st14-e5:cell-24:c:3/4 z:11/38 - st14-e5	14	15	210	6465	3	11	154	0.201835
	50	AP2x-377-D23H_CyO (30508-4-M4) x UAS-LacZ 25C-DAPI+bgal-A488+En-CY3+Dfd-A647.lif - st14-e5:BACKGROUND:c:3/4 z:8/38 - st14-e5	10	4	43	1322	3	8
	16	AP2x-377-D23H_CyO (30508-4-M4) x UAS-LacZ 25C-DAPI+bgal-A488+En-CY3+Dfd-A647.lif - st14-e5:Cell-25:c:3/4 z:5/38 - st14-e5	24	6	142	4373	3	5	46	0.0351145
	17	AP2x-377-D23H_CyO (30508-4-M4) x UAS-LacZ 25C-DAPI+bgal-A488+En-CY3+Dfd-A647.lif - st14-e5:Cell-26:c:3/4 z:6/38 - st14-e5	16	24	390	11976	3	6	326	0.390887
	18	AP2x-377-D23H_CyO (30508-4-M4) x UAS-LacZ 25C-DAPI+bgal-A488+En-CY3+Dfd-A647.lif - st14-e5:Cell-27:c:3/4 z:6/38 - st14-e5	15	12	179	5505	3	6	119	0.134463
	19	AP2x-377-D23H_CyO (30508-4-M4) x UAS-LacZ 25C-DAPI+bgal-A488+En-CY3+Dfd-A647.lif - st14-e5:Cell-28:c:3/4 z:7/38 - st14-e5	13	3	43	1324	3	7	-9	0
	20	AP2x-377-D23H_CyO (30508-4-M4) x UAS-LacZ 25C-DAPI+bgal-A488+En-CY3+Dfd-A647.lif - st14-e5:Cell-29:c:3/4 z:7/38 - st14-e5	16	4	68	2097	3	7	4	0.00446927
	21	AP2x-377-D23H_CyO (30508-4-M4) x UAS-LacZ 25C-DAPI+bgal-A488+En-CY3+Dfd-A647.lif - st14-e5:Cell-30:c:3/4 z:8/38 - st14-e5	10	30	310	9529	3	8	270	0.413476
	22	AP2x-377-D23H_CyO (30508-4-M4) x UAS-LacZ 25C-DAPI+bgal-A488+En-CY3+Dfd-A647.lif - st14-e5:Cell-31:c:3/4 z:7/38 - st14-e5	14	38	545	16764	3	7	489	0.557583
	23	AP2x-377-D23H_CyO (30508-4-M4) x UAS-LacZ 25C-DAPI+bgal-A488+En-CY3+Dfd-A647.lif - st14-e5:Cell-32:c:3/4 z:8/38 - st14-e5	16	28	437	13427	3	8	373	0.476982
	24	AP2x-377-D23H_CyO (30508-4-M4) x UAS-LacZ 25C-DAPI+bgal-A488+En-CY3+Dfd-A647.lif - st14-e5:Cell-33:c:3/4 z:9/38 - st14-e5	19	4	78	2412	3	9	2	0.00194742
	25	AP2x-377-D23H_CyO (30508-4-M4) x UAS-LacZ 25C-DAPI+bgal-A488+En-CY3+Dfd-A647.lif - st14-e5:Cell-34:c:3/4 z:10/38 - st14-e5	14	28	392	12045	3	10	336	0.48
	26	AP2x-377-D23H_CyO (30508-4-M4) x UAS-LacZ 25C-DAPI+bgal-A488+En-CY3+Dfd-A647.lif - st14-e5:Cell-35:c:3/4 z:10/38 - st14-e5	14	37	535	16429	3	10	479	0.686246
	27	AP2x-377-D23H_CyO (30508-4-M4) x UAS-LacZ 25C-DAPI+bgal-A488+En-CY3+Dfd-A647.lif - st14-e5:Cell-36:c:3/4 z:9/38 - st14-e5	12	13	153	4689	3	9	105	0.123967
	28	AP2x-377-D23H_CyO (30508-4-M4) x UAS-LacZ 25C-DAPI+bgal-A488+En-CY3+Dfd-A647.lif - st14-e5:Cell-37:c:3/4 z:9/38 - st14-e5	12	10	111	3424	3	9	63	0.092511
	29	AP2x-377-D23H_CyO (30508-4-M4) x UAS-LacZ 25C-DAPI+bgal-A488+En-CY3+Dfd-A647.lif - st14-e5:Cell-38:c:3/4 z:7/38 - st14-e5	18	25	452	13888	3	7	380	0.40555
	30	AP2x-377-D23H_CyO (30508-4-M4) x UAS-LacZ 25C-DAPI+bgal-A488+En-CY3+Dfd-A647.lif - st14-e5:Cell-39:c:3/4 z:6/38 - st14-e5	16	29	478	14693	3	6	414	0.331731
									CTCF		Average
st14-e7	cell	label	Area	Mean	IntDen	RawIntDen	channel	slice	CTCF	AP2/Dfd	AP2	AP2/Dfd
	22	AP2x-377-D23H_CyO (30508-4-M4) x UAS-LacZ 25C-DAPI+bgal-A488+En-CY3+Dfd-A647.lif - st14-e7:cell-1:c:3/4 z:9/46 - st14-e7	16	25	396	12173	3	9	364	0.206818		0.133651
	23	AP2x-377-D23H_CyO (30508-4-M4) x UAS-LacZ 25C-DAPI+bgal-A488+En-CY3+Dfd-A647.lif - st14-e7:cell-2:c:3/4 z:10/46 - st14-e7	17	11	189	5817	3	10	155	0.083558
	24	AP2x-377-D23H_CyO (30508-4-M4) x UAS-LacZ 25C-DAPI+bgal-A488+En-CY3+Dfd-A647.lif - st14-e7:cell-3:c:3/4 z:10/46 - st14-e7	14	25	364	11187	3	10	336	0.179296
	25	AP2x-377-D23H_CyO (30508-4-M4) x UAS-LacZ 25C-DAPI+bgal-A488+En-CY3+Dfd-A647.lif - st14-e7:cell-4:c:3/4 z:11/46 - st14-e7	15	20	295	9074	3	11	265	0.182507
	26	AP2x-377-D23H_CyO (30508-4-M4) x UAS-LacZ 25C-DAPI+bgal-A488+En-CY3+Dfd-A647.lif - st14-e7:cell-5:c:3/4 z:11/46 - st14-e7	13	20	270	8291	3	11	244	0.166213
	27	AP2x-377-D23H_CyO (30508-4-M4) x UAS-LacZ 25C-DAPI+bgal-A488+En-CY3+Dfd-A647.lif - st14-e7:cell-6:c:3/4 z:11/46 - st14-e7	13	12	158	4854	3	11	132	0.0742825
	28	AP2x-377-D23H_CyO (30508-4-M4) x UAS-LacZ 25C-DAPI+bgal-A488+En-CY3+Dfd-A647.lif - st14-e7:cell-7:c:3/4 z:11/46 - st14-e7	14	22	297	9120	3	11	269	0.162538
	29	AP2x-377-D23H_CyO (30508-4-M4) x UAS-LacZ 25C-DAPI+bgal-A488+En-CY3+Dfd-A647.lif - st14-e7:cell-8:c:3/4 z:11/46 - st14-e7	13	20	254	7822	3	11	228	0.132327
	30	AP2x-377-D23H_CyO (30508-4-M4) x UAS-LacZ 25C-DAPI+bgal-A488+En-CY3+Dfd-A647.lif - st14-e7:cell-9:c:3/4 z:10/46 - st14-e7	17	12	199	6110	3	10	165	0.120879
	31	AP2x-377-D23H_CyO (30508-4-M4) x UAS-LacZ 25C-DAPI+bgal-A488+En-CY3+Dfd-A647.lif - st14-e7:cell-10:c:3/4 z:10/46 - st14-e7	16	16	264	8128	3	10	232	0.197952
	32	AP2x-377-D23H_CyO (30508-4-M4) x UAS-LacZ 25C-DAPI+bgal-A488+En-CY3+Dfd-A647.lif - st14-e7:cell-11:c:3/4 z:12/46 - st14-e7	13	21	287	8819	3	12	261	0.140021
	33	AP2x-377-D23H_CyO (30508-4-M4) x UAS-LacZ 25C-DAPI+bgal-A488+En-CY3+Dfd-A647.lif - st14-e7:cell-12:c:3/4 z:12/46 - st14-e7	12	24	283	8692	3	12	259	0.151197
	34	AP2x-377-D23H_CyO (30508-4-M4) x UAS-LacZ 25C-DAPI+bgal-A488+En-CY3+Dfd-A647.lif - st14-e7:cell-13:c:3/4 z:13/46 - st14-e7	16	24	391	12026	3	13	359	0.18335
	35	AP2x-377-D23H_CyO (30508-4-M4) x UAS-LacZ 25C-DAPI+bgal-A488+En-CY3+Dfd-A647.lif - st14-e7:cell-14:c:3/4 z:13/46 - st14-e7	16	28	454	13969	3	13	422	0.237613
	36	AP2x-377-D23H_CyO (30508-4-M4) x UAS-LacZ 25C-DAPI+bgal-A488+En-CY3+Dfd-A647.lif - st14-e7:cell-15:c:3/4 z:13/46 - st14-e7	14	21	286	8788	3	13	258	0.154306
	37	AP2x-377-D23H_CyO (30508-4-M4) x UAS-LacZ 25C-DAPI+bgal-A488+En-CY3+Dfd-A647.lif - st14-e7:cell-16:c:3/4 z:13/46 - st14-e7	17	30	494	15197	3	13	460	0.207675
	38	AP2x-377-D23H_CyO (30508-4-M4) x UAS-LacZ 25C-DAPI+bgal-A488+En-CY3+Dfd-A647.lif - st14-e7:cell-17:c:3/4 z:13/46 - st14-e7	13	27	337	10357	3	13	311	0.163512
	39	AP2x-377-D23H_CyO (30508-4-M4) x UAS-LacZ 25C-DAPI+bgal-A488+En-CY3+Dfd-A647.lif - st14-e7:cell-18:c:3/4 z:13/46 - st14-e7	14	19	280	8618	3	13	252	0.138082
	40	AP2x-377-D23H_CyO (30508-4-M4) x UAS-LacZ 25C-DAPI+bgal-A488+En-CY3+Dfd-A647.lif - st14-e7:cell-19:c:3/4 z:13/46 - st14-e7	15	17	244	7486	3	13	214	0.11726
	41	AP2x-377-D23H_CyO (30508-4-M4) x UAS-LacZ 25C-DAPI+bgal-A488+En-CY3+Dfd-A647.lif - st14-e7:cell-20:c:3/4 z:13/46 - st14-e7	11	23	244	7513	3	13	222	0.213052
	42	AP2x-377-D23H_CyO (30508-4-M4) x UAS-LacZ 25C-DAPI+bgal-A488+En-CY3+Dfd-A647.lif - st14-e7:BACKGROUND:c:3/4 z:13/46 - st14-e7	12	2	24	740	3	13
	18	AP2x-377-D23H_CyO (30508-4-M4) x UAS-LacZ 25C-DAPI+bgal-A488+En-CY3+Dfd-A647.lif - st14-e7:Cell-21:c:3/4 z:8/46 - st14-e7	15	7	107	3285	3	8	32		0.0208605
	19	AP2x-377-D23H_CyO (30508-4-M4) x UAS-LacZ 25C-DAPI+bgal-A488+En-CY3+Dfd-A647.lif - st14-e7:Cell-22:c:3/4 z:9/46 - st14-e7	13	5	61	1863	3	9	35	0.0228162	0.022742
	20	AP2x-377-D23H_CyO (30508-4-M4) x UAS-LacZ 25C-DAPI+bgal-A488+En-CY3+Dfd-A647.lif - st14-e7:Cell-23:c:3/4 z:10/46 - st14-e7	15	9	134	4117	3	10	104	0.0675763	0.0571743
	21	AP2x-377-D23H_CyO (30508-4-M4) x UAS-LacZ 25C-DAPI+bgal-A488+En-CY3+Dfd-A647.lif - st14-e7:Cell-24:c:3/4 z:9/46 - st14-e7	15	4	63	1938	3	9	33	0.0181418	0.022869
	22	AP2x-377-D23H_CyO (30508-4-M4) x UAS-LacZ 25C-DAPI+bgal-A488+En-CY3+Dfd-A647.lif - st14-e7:Cell-25:c:3/4 z:8/46 - st14-e7	14	3	42	1288	3	8	14	0.00970201	0.00964852
	23	AP2x-377-D23H_CyO (30508-4-M4) x UAS-LacZ 25C-DAPI+bgal-A488+En-CY3+Dfd-A647.lif - st14-e7:Cell-26:c:3/4 z:9/46 - st14-e7	13	6	75	2304	3	9	49	0.0337698	0.0289256
	24	AP2x-377-D23H_CyO (30508-4-M4) x UAS-LacZ 25C-DAPI+bgal-A488+En-CY3+Dfd-A647.lif - st14-e7:Cell-27:c:3/4 z:8/46 - st14-e7	15	2	35	1088	3	8	5	0.00295159	0.00362319
	25	AP2x-377-D23H_CyO (30508-4-M4) x UAS-LacZ 25C-DAPI+bgal-A488+En-CY3+Dfd-A647.lif - st14-e7:Cell-28:c:3/4 z:7/46 - st14-e7	14	2	30	908	3	7	2	0.00144928	0.00191571
	26	AP2x-377-D23H_CyO (30508-4-M4) x UAS-LacZ 25C-DAPI+bgal-A488+En-CY3+Dfd-A647.lif - st14-e7:Cell-29:c:3/4 z:12/46 - st14-e7	12	22	267	8213	3	12	243	0.232759	0.158203
	27	AP2x-377-D23H_CyO (30508-4-M4) x UAS-LacZ 25C-DAPI+bgal-A488+En-CY3+Dfd-A647.lif - st14-e7:Cell-30:c:3/4 z:12/46 - st14-e7	11	18	209	6416	3	12	187	0.121745	0.134243
	28	AP2x-377-D23H_CyO (30508-4-M4) x UAS-LacZ 25C-DAPI+bgal-A488+En-CY3+Dfd-A647.lif - st14-e7:Cell-31:c:3/4 z:12/46 - st14-e7	11	20	224	6887	3	12	202	0.145011	0.168333
	29	AP2x-377-D23H_CyO (30508-4-M4) x UAS-LacZ 25C-DAPI+bgal-A488+En-CY3+Dfd-A647.lif - st14-e7:Cell-32:c:3/4 z:12/46 - st14-e7	11	19	217	6666	3	12	195	0.1625	0.130435
	30	AP2x-377-D23H_CyO (30508-4-M4) x UAS-LacZ 25C-DAPI+bgal-A488+En-CY3+Dfd-A647.lif - st14-e7:Cell-33:c:3/4 z:13/46 - st14-e7	13	28	362	11116	3	13	336	0.224749	0.202899
	31	AP2x-377-D23H_CyO (30508-4-M4) x UAS-LacZ 25C-DAPI+bgal-A488+En-CY3+Dfd-A647.lif - st14-e7:Cell-34:c:3/4 z:12/46 - st14-e7	14	28	380	11667	3	12	352	0.21256	0.25
	32	AP2x-377-D23H_CyO (30508-4-M4) x UAS-LacZ 25C-DAPI+bgal-A488+En-CY3+Dfd-A647.lif - st14-e7:Cell-35:c:3/4 z:12/46 - st14-e7	13	12	153	4700	3	12	127	0.0901989	0.0827901
	33	AP2x-377-D23H_CyO (30508-4-M4) x UAS-LacZ 25C-DAPI+bgal-A488+En-CY3+Dfd-A647.lif - st14-e7:Cell-36:c:3/4 z:10/46 - st14-e7	17	22	375	11537	3	10	341	0.222295	0.22449
	34	AP2x-377-D23H_CyO (30508-4-M4) x UAS-LacZ 25C-DAPI+bgal-A488+En-CY3+Dfd-A647.lif - st14-e7:Cell-37:c:3/4 z:10/46 - st14-e7	15	21	315	9694	3	10	285	0.187623	0.213483
									CTCF		Average
st14-e9	cell	label	Area	Mean	IntDen	RawIntDen	channel	slice	CTCF	AP2/Dfd	AP2	AP2/Dfd
	22	AP2x-377-D23H_CyO (30508-4-M4) x UAS-LacZ 25C-DAPI+bgal-A488+En-CY3+Dfd-A647.lif - st14-e9:cell-1:c:3/4 z:5/27 - st14-e9	20	21	428	13150	3	5	388	0.46747	256.633	0.330567
	23	AP2x-377-D23H_CyO (30508-4-M4) x UAS-LacZ 25C-DAPI+bgal-A488+En-CY3+Dfd-A647.lif - st14-e9:cell-2:c:3/4 z:5/27 - st14-e9	18	14	237	7283	3	5	201	0.246626
	24	AP2x-377-D23H_CyO (30508-4-M4) x UAS-LacZ 25C-DAPI+bgal-A488+En-CY3+Dfd-A647.lif - st14-e9:cell-3:c:3/4 z:5/27 - st14-e9	23	20	451	13856	3	5	405	0.450501
	25	AP2x-377-D23H_CyO (30508-4-M4) x UAS-LacZ 25C-DAPI+bgal-A488+En-CY3+Dfd-A647.lif - st14-e9:cell-4:c:3/4 z:5/27 - st14-e9	15	6	93	2849	3	5	63	0.0889831
	26	AP2x-377-D23H_CyO (30508-4-M4) x UAS-LacZ 25C-DAPI+bgal-A488+En-CY3+Dfd-A647.lif - st14-e9:cell-5:c:3/4 z:5/27 - st14-e9	17	6	103	3152	3	5	69	0.0840438
	27	AP2x-377-D23H_CyO (30508-4-M4) x UAS-LacZ 25C-DAPI+bgal-A488+En-CY3+Dfd-A647.lif - st14-e9:cell-6:c:3/4 z:5/27 - st14-e9	15	6	88	2696	3	5	58	0.0902022
	28	AP2x-377-D23H_CyO (30508-4-M4) x UAS-LacZ 25C-DAPI+bgal-A488+En-CY3+Dfd-A647.lif - st14-e9:cell-7:c:3/4 z:5/27 - st14-e9	19	18	326	10026	3	5	288	0.315789
	29	AP2x-377-D23H_CyO (30508-4-M4) x UAS-LacZ 25C-DAPI+bgal-A488+En-CY3+Dfd-A647.lif - st14-e9:cell-8:c:3/4 z:6/27 - st14-e9	21	20	422	12961	3	6	380	0.439306
	30	AP2x-377-D23H_CyO (30508-4-M4) x UAS-LacZ 25C-DAPI+bgal-A488+En-CY3+Dfd-A647.lif - st14-e9:cell-9:c:3/4 z:6/27 - st14-e9	14	10	142	4358	3	6	114	0.139877
	31	AP2x-377-D23H_CyO (30508-4-M4) x UAS-LacZ 25C-DAPI+bgal-A488+En-CY3+Dfd-A647.lif - st14-e9:cell-10:c:3/4 z:6/27 - st14-e9	17	18	304	9329	3	6	270	0.323741
	32	AP2x-377-D23H_CyO (30508-4-M4) x UAS-LacZ 25C-DAPI+bgal-A488+En-CY3+Dfd-A647.lif - st14-e9:cell-11:c:3/4 z:6/27 - st14-e9	16	16	250	7686	3	6	218	0.332824
	33	AP2x-377-D23H_CyO (30508-4-M4) x UAS-LacZ 25C-DAPI+bgal-A488+En-CY3+Dfd-A647.lif - st14-e9:cell-12:c:3/4 z:6/27 - st14-e9	18	7	128	3933	3	6	92	0.0959333
	34	AP2x-377-D23H_CyO (30508-4-M4) x UAS-LacZ 25C-DAPI+bgal-A488+En-CY3+Dfd-A647.lif - st14-e9:cell-13:c:3/4 z:6/27 - st14-e9	19	23	430	13203	3	6	392	0.518519
	35	AP2x-377-D23H_CyO (30508-4-M4) x UAS-LacZ 25C-DAPI+bgal-A488+En-CY3+Dfd-A647.lif - st14-e9:cell-14:c:3/4 z:7/27 - st14-e9	20	18	357	10970	3	7	317	0.324795
	36	AP2x-377-D23H_CyO (30508-4-M4) x UAS-LacZ 25C-DAPI+bgal-A488+En-CY3+Dfd-A647.lif - st14-e9:cell-15:c:3/4 z:7/27 - st14-e9	17	21	356	10953	3	7	322	0.360987
	37	AP2x-377-D23H_CyO (30508-4-M4) x UAS-LacZ 25C-DAPI+bgal-A488+En-CY3+Dfd-A647.lif - st14-e9:cell-16:c:3/4 z:8/27 - st14-e9	14	15	215	6619	3	8	187	0.279104
	38	AP2x-377-D23H_CyO (30508-4-M4) x UAS-LacZ 25C-DAPI+bgal-A488+En-CY3+Dfd-A647.lif - st14-e9:cell-17:c:3/4 z:8/27 - st14-e9	15	20	303	9305	3	8	273	0.57839
	39	AP2x-377-D23H_CyO (30508-4-M4) x UAS-LacZ 25C-DAPI+bgal-A488+En-CY3+Dfd-A647.lif - st14-e9:cell-18:c:3/4 z:8/27 - st14-e9	22	27	591	18156	3	8	547	0.636787
	40	AP2x-377-D23H_CyO (30508-4-M4) x UAS-LacZ 25C-DAPI+bgal-A488+En-CY3+Dfd-A647.lif - st14-e9:cell-19:c:3/4 z:8/27 - st14-e9	14	19	274	8427	3	8	246	0.504098
	41	AP2x-377-D23H_CyO (30508-4-M4) x UAS-LacZ 25C-DAPI+bgal-A488+En-CY3+Dfd-A647.lif - st14-e9:cell-20:c:3/4 z:8/27 - st14-e9	19	23	423	12986	3	8	385	0.439498
	42	AP2x-377-D23H_CyO (30508-4-M4) x UAS-LacZ 25C-DAPI+bgal-A488+En-CY3+Dfd-A647.lif - st14-e9:BACKGROUND:c:3/4 z:8/27 - st14-e9	10	2	24	730	3	8
	11	AP2x-377-D23H_CyO (30508-4-M4) x UAS-LacZ 25C-DAPI+bgal-A488+En-CY3+Dfd-A647.lif - st14-e9:Cell-21:c:3/4 z:6/27 - st14-e9	16	5	75	2293	3	6	43	0.0614286
	12	AP2x-377-D23H_CyO (30508-4-M4) x UAS-LacZ 25C-DAPI+bgal-A488+En-CY3+Dfd-A647.lif - st14-e9:Cell-22:c:3/4 z:5/27 - st14-e9	19	14	259	7948	3	5	221	0.262159
	13	AP2x-377-D23H_CyO (30508-4-M4) x UAS-LacZ 25C-DAPI+bgal-A488+En-CY3+Dfd-A647.lif - st14-e9:Cell-23:c:3/4 z:5/27 - st14-e9	14	4	47	1458	3	5	19	0.034296
	14	AP2x-377-D23H_CyO (30508-4-M4) x UAS-LacZ 25C-DAPI+bgal-A488+En-CY3+Dfd-A647.lif - st14-e9:Cell-24:c:3/4 z:7/27 - st14-e9	13	20	264	8112	3	7	238	0.309493
	15	AP2x-377-D23H_CyO (30508-4-M4) x UAS-LacZ 25C-DAPI+bgal-A488+En-CY3+Dfd-A647.lif - st14-e9:Cell-25:c:3/4 z:7/27 - st14-e9	20	6	130	4003	3	7	90	0.106635
	16	AP2x-377-D23H_CyO (30508-4-M4) x UAS-LacZ 25C-DAPI+bgal-A488+En-CY3+Dfd-A647.lif - st14-e9:Cell-26:c:3/4 z:8/27 - st14-e9	17	33	572	17580	3	8	538	0.618391
	17	AP2x-377-D23H_CyO (30508-4-M4) x UAS-LacZ 25C-DAPI+bgal-A488+En-CY3+Dfd-A647.lif - st14-e9:Cell-27:c:3/4 z:8/27 - st14-e9	20	34	690	21201	3	8	650	0.744559
	18	AP2x-377-D23H_CyO (30508-4-M4) x UAS-LacZ 25C-DAPI+bgal-A488+En-CY3+Dfd-A647.lif - st14-e9:Cell-28:c:3/4 z:8/27 - st14-e9	17	24	414	12725	3	8	380	0.5613
	19	AP2x-377-D23H_CyO (30508-4-M4) x UAS-LacZ 25C-DAPI+bgal-A488+En-CY3+Dfd-A647.lif - st14-e9:Cell-29:c:3/4 z:6/27 - st14-e9	21	4	81	2486	3	6	39	0.0715596
	20	AP2x-377-D23H_CyO (30508-4-M4) x UAS-LacZ 25C-DAPI+bgal-A488+En-CY3+Dfd-A647.lif - st14-e9:Cell-30:c:3/4 z:6/27 - st14-e9	14	21	294	9031	3	6	266	0.429725
									CTCF		Average
st14-e10	cell	label	Area	Mean	IntDen	RawIntDen	channel	slice	CTCF	AP2/Dfd	AP2	AP2/Dfd
	13	AP2x-377-D23H_CyO (30508-4-M4) x UAS-LacZ 25C-DAPI+bgal-A488+En-CY3+Dfd-A647.lif - st14-e10:cell-1:c:3/4 z:7/53 - st14-e10	16	26	424	13046	3	7	392	0.306729	303.258	0.260591
	14	AP2x-377-D23H_CyO (30508-4-M4) x UAS-LacZ 25C-DAPI+bgal-A488+En-CY3+Dfd-A647.lif - st14-e10:cell-2:c:3/4 z:7/53 - st14-e10	17	29	507	15572	3	7	473	0.330538
	15	AP2x-377-D23H_CyO (30508-4-M4) x UAS-LacZ 25C-DAPI+bgal-A488+En-CY3+Dfd-A647.lif - st14-e10:cell-3:c:3/4 z:7/53 - st14-e10	19	16	313	9614	3	7	275	0.189133
	16	AP2x-377-D23H_CyO (30508-4-M4) x UAS-LacZ 25C-DAPI+bgal-A488+En-CY3+Dfd-A647.lif - st14-e10:cell-4:c:3/4 z:7/53 - st14-e10	21	25	517	15876	3	7	475	0.268817
	17	AP2x-377-D23H_CyO (30508-4-M4) x UAS-LacZ 25C-DAPI+bgal-A488+En-CY3+Dfd-A647.lif - st14-e10:cell-5:c:3/4 z:8/53 - st14-e10	14	24	333	10242	3	8	305	0.252275
	18	AP2x-377-D23H_CyO (30508-4-M4) x UAS-LacZ 25C-DAPI+bgal-A488+En-CY3+Dfd-A647.lif - st14-e10:cell-6:c:3/4 z:8/53 - st14-e10	23	39	906	27859	3	8	860	0.491991
	19	AP2x-377-D23H_CyO (30508-4-M4) x UAS-LacZ 25C-DAPI+bgal-A488+En-CY3+Dfd-A647.lif - st14-e10:cell-7:c:3/4 z:9/53 - st14-e10	15	27	414	12740	3	9	384	0.301413
	20	AP2x-377-D23H_CyO (30508-4-M4) x UAS-LacZ 25C-DAPI+bgal-A488+En-CY3+Dfd-A647.lif - st14-e10:cell-8:c:3/4 z:9/53 - st14-e10	18	37	674	20719	3	9	638	0.387136
	21	AP2x-377-D23H_CyO (30508-4-M4) x UAS-LacZ 25C-DAPI+bgal-A488+En-CY3+Dfd-A647.lif - st14-e10:cell-9:c:3/4 z:8/53 - st14-e10	13	34	461	14183	3	8	435	0.32855
	22	AP2x-377-D23H_CyO (30508-4-M4) x UAS-LacZ 25C-DAPI+bgal-A488+En-CY3+Dfd-A647.lif - st14-e10:cell-10:c:3/4 z:8/53 - st14-e10	16	34	531	16324	3	8	499	0.369904
	23	AP2x-377-D23H_CyO (30508-4-M4) x UAS-LacZ 25C-DAPI+bgal-A488+En-CY3+Dfd-A647.lif - st14-e10:cell-11:c:3/4 z:9/53 - st14-e10	16	11	179	5508	3	9	147	0.142442
	24	AP2x-377-D23H_CyO (30508-4-M4) x UAS-LacZ 25C-DAPI+bgal-A488+En-CY3+Dfd-A647.lif - st14-e10:BACKGROUND:c:3/4 z:8/53 - st14-e10	12	2	31	943	3	8
	21	AP2x-377-D23H_CyO (30508-4-M4) x UAS-LacZ 25C-DAPI+bgal-A488+En-CY3+Dfd-A647.lif - st14-e10:Cell-12:c:3/4 z:8/53 - st14-e10	14	29	406	12476	3	8	378	0.300477
	22	AP2x-377-D23H_CyO (30508-4-M4) x UAS-LacZ 25C-DAPI+bgal-A488+En-CY3+Dfd-A647.lif - st14-e10:Cell-13:c:3/4 z:8/53 - st14-e10	16	19	299	9189	3	8	267	0.206977
	23	AP2x-377-D23H_CyO (30508-4-M4) x UAS-LacZ 25C-DAPI+bgal-A488+En-CY3+Dfd-A647.lif - st14-e10:Cell-14:c:3/4 z:8/53 - st14-e10	15	15	225	6924	3	8	195	0.139885
	24	AP2x-377-D23H_CyO (30508-4-M4) x UAS-LacZ 25C-DAPI+bgal-A488+En-CY3+Dfd-A647.lif - st14-e10:Cell-15:c:3/4 z:7/53 - st14-e10	17	11	186	5731	3	7	152	0.116564
	25	AP2x-377-D23H_CyO (30508-4-M4) x UAS-LacZ 25C-DAPI+bgal-A488+En-CY3+Dfd-A647.lif - st14-e10:Cell-16:c:3/4 z:8/53 - st14-e10	19	16	313	9626	3	8	275	0.217391
	26	AP2x-377-D23H_CyO (30508-4-M4) x UAS-LacZ 25C-DAPI+bgal-A488+En-CY3+Dfd-A647.lif - st14-e10:Cell-17:c:3/4 z:7/53 - st14-e10	18	3	59	1820	3	7	23	0.0220941
	27	AP2x-377-D23H_CyO (30508-4-M4) x UAS-LacZ 25C-DAPI+bgal-A488+En-CY3+Dfd-A647.lif - st14-e10:Cell-18:c:3/4 z:8/53 - st14-e10	17	6	106	3245	3	8	72	0.0547112
	28	AP2x-377-D23H_CyO (30508-4-M4) x UAS-LacZ 25C-DAPI+bgal-A488+En-CY3+Dfd-A647.lif - st14-e10:Cell-19:c:3/4 z:7/53 - st14-e10	16	3	48	1472	3	7	16	0.0151372
	29	AP2x-377-D23H_CyO (30508-4-M4) x UAS-LacZ 25C-DAPI+bgal-A488+En-CY3+Dfd-A647.lif - st14-e10:Cell-20:c:3/4 z:7/53 - st14-e10	14	3	42	1291	3	7	14	0.0156951
	30	AP2x-377-D23H_CyO (30508-4-M4) x UAS-LacZ 25C-DAPI+bgal-A488+En-CY3+Dfd-A647.lif - st14-e10:Cell-21:c:3/4 z:9/53 - st14-e10	13	28	355	10918	3	9	329	0.355676
	31	AP2x-377-D23H_CyO (30508-4-M4) x UAS-LacZ 25C-DAPI+bgal-A488+En-CY3+Dfd-A647.lif - st14-e10:Cell-22:c:3/4 z:10/53 - st14-e10	17	32	533	16387	3	10	499	0.473884
	32	AP2x-377-D23H_CyO (30508-4-M4) x UAS-LacZ 25C-DAPI+bgal-A488+En-CY3+Dfd-A647.lif - st14-e10:Cell-23:c:3/4 z:10/53 - st14-e10	11	13	141	4338	3	10	119	0.155352
	33	AP2x-377-D23H_CyO (30508-4-M4) x UAS-LacZ 25C-DAPI+bgal-A488+En-CY3+Dfd-A647.lif - st14-e10:Cell-24:c:3/4 z:11/53 - st14-e10	14	16	214	6586	3	11	186	0.219858
	34	AP2x-377-D23H_CyO (30508-4-M4) x UAS-LacZ 25C-DAPI+bgal-A488+En-CY3+Dfd-A647.lif - st14-e10:Cell-25:c:3/4 z:12/53 - st14-e10	18	24	428	13158	3	12	392	0.351885
	35	AP2x-377-D23H_CyO (30508-4-M4) x UAS-LacZ 25C-DAPI+bgal-A488+En-CY3+Dfd-A647.lif - st14-e10:Cell-26:c:3/4 z:10/53 - st14-e10	14	29	412	12660	3	10	384	0.428094
	36	AP2x-377-D23H_CyO (30508-4-M4) x UAS-LacZ 25C-DAPI+bgal-A488+En-CY3+Dfd-A647.lif - st14-e10:Cell-27:c:3/4 z:10/53 - st14-e10	12	33	383	11783	3	10	359	0.548092
	37	AP2x-377-D23H_CyO (30508-4-M4) x UAS-LacZ 25C-DAPI+bgal-A488+En-CY3+Dfd-A647.lif - st14-e10:Cell-28:c:3/4 z:11/53 - st14-e10	11	19	208	6406	3	11	186	0.244094
	38	AP2x-377-D23H_CyO (30508-4-M4) x UAS-LacZ 25C-DAPI+bgal-A488+En-CY3+Dfd-A647.lif - st14-e10:Cell-29:c:3/4 z:11/53 - st14-e10	16	16	270	8284	3	11	238	0.286058
	39	AP2x-377-D23H_CyO (30508-4-M4) x UAS-LacZ 25C-DAPI+bgal-A488+En-CY3+Dfd-A647.lif - st14-e10:Cell-30:c:3/4 z:12/53 - st14-e10	9	6	52	1605	3	12	34	0.0714286
	40	AP2x-377-D23H_CyO (30508-4-M4) x UAS-LacZ 25C-DAPI+bgal-A488+En-CY3+Dfd-A647.lif - st14-e10:Cell-31:c:3/4 z:8/53 - st14-e10	13	32	426	13079	3	8	400	0.486027

## Sheet: Figure 7k, n
Fig7 k
	UAS-Dfd		AP2x-377-D23H>Dfd
samples	GFP	Dfd	GFP	Dfd
1	0.158	1.925	1.427	22.793
2	0.205	5.937	0.424	7.918
3	0.115	3.285	0.567	12.878
4	0.076	2.621	0.296	7.927
5	0.234	0.648	1.448	9.966
6	0.094	3.109	0.577	16.265
7	0.104	2.664	2.036	11.625
8	0.166	1.529	0.845	8.519
9	0.03	2.572
10	0.187	4.113
11	0.113	3.32
mean	0.134727	2.88391	0.9525	12.2364
SD	0.0607669	1.38575	0.615991	5.13601
t-test			0.000373304	2.08007e-05
cal Box Plot
Min value	0.03	0.648	0.296	7.918
First Quart	0.099	2.2485	0.53125	8.371
Median Quart	0.115	2.664	0.711	10.7955
Third Quart	0.1765	3.3025	1.43225	13.7248
Max value	0.234	5.937	2.036	22.793
Fig7 m
	UAS-DfdRNAi		ptc>DfdRNAi
samples	GFP	Dfd	GFP	Dfd
1	7	5	3	4
2	3	4	3	2
3	8	2	7	2
4	5	3	2	3
5	4	7	5	4
6	4	7	2	1
7	6	5	1	6
8	11	6	3	7
9	4	6	1	3
10	4	8	0	3
mean	5.6	5.3	2.7	3.5
SD	2.45855	1.88856	2.05751	1.84089
t-test			0.0103932	0.0446601
cal Box Plot
Min value	3	2	0	1
First Quart	4	4.25	1.25	2.25
Median Quart	4.5	5.5	2.5	3
Third Quart	6.75	6.75	3	4
Max value	11	8	7	7

## Sheet: Figure 8h
	Quantification of the dorsal cirri
	n= number or larvae analysed
	the number in each cell indicat the number of dorsal cirri present in a given larvae
	(n=10)	(n=7)	(n=14)	(n=9)	(n=12)	(n=8)	(n=8)	(n=28)	(n=7)		(n=10)	(n=9)	(n=5)	(n=12)
	AP2x-377>AP-2; AP215	AP2x-377-D3H>AP-2; AP215	AP2x-377-D2H>AP-2; AP215	AP2x-377-D23H>AP-2; AP215	+>AP-2; AP215 (D3H)	+>AP-2; AP215 (D2H)	+>AP-2; AP215 (D23H)	+>AP-2; AP215	W1118		AP2x-377-D2mt>AP-2; AP215	+>AP-2; AP215 (D2mt)	AP2x-377-D3mt>AP-2; AP215	+>AP-2; AP215 (D3mt)
	9	7	6	4	9	7	7	9	10		8	9	8	8
	9	3	8	6	6	9	7	6	10		8	9	10	9
	9	4	7	6	8	6	9	8	10		6	8	11	8
	9	8	6	6	8	10	7	8	10		7	5	9	8
	9	2	10	5	9	8	8	9	10		7	6	9	9
	9	4	7	2	8	8	6	8	10		10	8		7
	9	6	8	4	8	8	8	8	11		10	9		7
	9		9	7	7	11	9	7			7	7		9
	9		9	1	9			9			7	7		9
	9		9		5			5			6			9
			6		8			8						8
			9		4			4						9
			7					7
			8					9
								6
								10
								8
								8
								8
								11
								7
								7
								9
								7
								8
								6
								8
								9

## Sheet: Figure 8i, m, n
	cuticles with defective MH (0-1)	without one or both MH
	cuticles with defective MH (2)	with two MH
	Figure 8i			MH: Mouth Hooks
	♂ w; AP2x-377-Gal4 / + x ☿ w; UAS-AP-2 / UAS-AP-2
			Percentage (%)
	number of analysed cuticles	cuticles with defective MH (0-1)	cuticles with normal MH	cuticles with defective MH
	85	1	98.8235	1.17647
	Figure 8m
	♂ w; AP2x-377-D3H-Gal4 / + x ☿ w; UAS-AP-2 / UAS-AP-2
				Percentage (%)
	number of analysed cuticles	cuticles with defective MH (2)	cuticles with defective MH (0-1)	cuticles with normal MH	cuticles with defective MH (2)	cuticles with defective MH (0-1)
	77	20	6	66.2338	25.974	7.79221
	Figure 8n
	♂ w; AP2x-377-D2H-Gal4 / + x ☿ w; UAS-AP-2 / UAS-AP-2
			Percentage (%)
	number of analysed cuticles	cuticles with defective MH	cuticles with normal MH	cuticles with defective MH
	73	0	100	0

## Sheet: Supplementary Figure 6d
									Quantification of the Binding (%) for the EMSAs depicted in Supplementary Figure 6d: Raw Data
20190301_1858-20sec_5									20190304_1849-20sec_5
	shit-binding	free probe							shit-binding	free probe						Dfd										Dfd
																Average	StDev									Average	StDev
Dfd									Dfd							Shift/Total signal	Shift/Total signal							ng Dfd	Exd+Hth	Shift/Total signal	Shift/Total signal
Reactions	box quant	peaks-imageJ	Shift/Free probe	Total signal	Shift/Total signal				Reactions	box quant	peaks-imageJ	Shift/Free probe	Total signal	Shift/Total signal		0	0				oligo A-wt	1	oligo	0	-	0	0
2	1	76950	0.670423	11554782	0.665958				2	1	103950	0.82686	12675610	0.820079		0.743018	0.0770604					2	oligo+Exd+Hth	0	+	0.743018	0.0770604
		11477832									12571660					8.50368	0.473937					3	oligo+Dfd (38ng)	38	-	8.50368	0.473937
3	2	956234	8.7308	11908652	8.02974				3	2	1185062	9.86309	13200187	8.97762		27.2239	1.52198					4	oligo+Exd+Hth+Dfd (38ng)	38	+	27.2239	1.52198
		10952418									12015125					54.032	0.726713					5	oligo+Exd+Hth+Dfd (76ng)	76	+	54.032	0.726713
4	3	2694690	34.5929	10484401	25.7019				4	3	3640054	40.3427	12662886	28.7458		79.8458	0.774832					6	oligo+Exd+Hth+Dfd (153ng)	153	+	79.8458	0.774832
		7789711									9022832					39.2862	5.16365					7	oligo+Dfd (153ng)	153	-	39.2862	5.16365
5	4	4926468	114.157	9241986	53.3053				5	4	6306953	121.037	11517714	54.7587		0	0				oligo A1-mt	8	oligo	0	-	0	0
		4315518									5210761					1.92319	0.134704					9	oligo+Exd+Hth	0	+	1.92319	0.134704
6	5	7936246	377.805	10036865	79.071				6	5	9535146	416.013	11827179	80.6206		6.16542	0.45501					10	oligo+Exd+Hth+Dfd (153ng)	153	+	6.16542	0.45501
		2100619									2292033					0	0					11	oligo+Dfd (153ng)	153	-	0	0
7	6	3630690	51.7969	10640158	34.1225				7	6	5538711	80.0174	12460593	44.4498
		7009468									6921882
8	7	0	0	5979761	0				8	7	0	0	7725125	0
		5979761									7725125
9	8	94950	1.82106	5308954	1.78849				9	8	134364	2.10113	6529196	2.0579
		5214004									6394832
10	9	282192	6.05625	4941710	5.71041				10	9	453435	7.08981	6849024	6.62043
		4659518									6395589
11	10	0	0	4662447	0				11	10	0	0	6961933	0
		4662447									6961933

## Sheet: Supplementary Figure 6g
	Quantification of the Binding (%) for the EMSAs depicted in Supplementary Figure 6g: Raw Data
	8th January											10th January
Plots of EMSA-oligo 3.2-wt and mutations_Dfd+Exd+Hth-(50ms)-gel-1_20,20											Plots of EMSA- olifos 3.2-wt and mutations_Dfd+Exd+Hth-10012021-gel1 (200ms)-3.3 scan														% Binding (shift/Total)*100
																									8th January	10th January	Average	st Deviation
					total signal	shift/total	(shift/total)*100									total signal	shift/total	(shift/total)*100					oligo B-wt	oligo	0	0	0	0
oligo B-WT	oligo	free probe	1	11775660	11775660	0	0				oligo B-WT	oligo	free probe	1	12490317	12490317	0	0						oligo+Exd+Hth	0	1.0998	0.549902	0.549902
	oligo + Exd +Hth	free probe	2	10886196	10886196	0	0					oligo+Exd+Hth	shift	2	122950	11179267	0.010998	1.0998						oligo+Dfd (153ng)	10.3058	13.0272	11.6665	1.3607
	oligo + Dfd	shift	3	957648	9292359	0.103058	10.3058						free probe	3	11056317									oligo+Exd+Hth+Dfd (153ng)	41.3606	41.8378	41.5992	0.238599
		free probe	4	8334711								oligo+Dfd	shift	4	1292719	9923258	0.130272	13.0272					oligo B2-mt	oligo	0	0	0	0
	oligo + Dfd +Exd + Hth	shift	5	3746468	9058057	0.413606	41.3606						free probe	5	8630539									oligo+Exd+Hth	1.34422	3.6398	2.49201	1.14779
		free probe	6	5311589								oligo+Dfd+Exd+Hth	shift	6	4014882	9596300	0.418378	41.8378						oligo+Dfd (153ng)	9.40803	10.6493	10.0287	0.620628
oligo B2-mt	oligo	free probe	7	6758811	6758811	0	0						free probe	7	5581418									oligo+Exd+Hth+Dfd (153ng)	44.276	41.6435	42.9598	1.31628
	oligo + Exd +Hth	shift	8	89950	6691590	0.0134422	1.34422				oligo B2-mt	oligo	free probe	8	7217761	7217761	0	0					oligo B3/4-mt	oligo	0	0	0	0
		free probe	9	6601640								oligo+Exd+Hth	shift	9	254607	6995075	0.036398	3.6398						oligo+Exd+Hth	1.78973	2.81636	2.30304	0.513314
	oligo + Dfd	shift	10	603920	6419196	0.0940803	9.40803						free probe	10	6740468									oligo+Dfd (153ng)	8.47614	9.44683	8.96149	0.485347
		free probe	11	5815276								oligo+Dfd	shift	11	766577	7198388	0.106493	10.6493						oligo+Exd+Hth+Dfd (153ng)	39.4524	38.4356	38.944	0.508387
	oligo + Dfd + Exd +Hth	shift	12	2825811	6382258	0.44276	44.276						free probe	12	6431811								oligo B2/3/4-mt	oligo	0	0	0	0
		free probe	13	3556447								oligo+Dfd+Exd+Hth	shift	13	2970933	7134209	0.416435	41.6435						oligo+Exd+Hth	0.809524	1.85774	1.33363	0.52411
													free probe	14	4163276									oligo+Dfd (153ng)	0	0	0	0
																								oligo+Exd+Hth+Dfd (153ng)	5.35006	5.3754	5.36273	0.0126685
Plots of EMSA-oligo 3.2-wt and mutations_Dfd+Exd+Hth-(50ms)-gel-2_20,20
					total signal	shift/total	(shift/total)*100									total signal	shift/total	(shift/total)*100
oligo B3/4-mt	oligo	free probe	1	15069338	15069338	0	0				oligo B3/4-mt	oligo	free probe	1	12046853	12046853	0	0
	oligo + Exd +Hth	shift	2	239071	13357945	0.0178973	1.78973					oligo+Exd+Hth	shift	2	290799	10325359	0.0281636	2.81636
		free probe	3	13118874									free probe	3	10034560
	oligo + Dfd	shift	4	1009406	11908794	0.0847614	8.47614					oligo+Dfd	shift	4	824355	8726258	0.0944683	9.44683
		free probe	5	10899388									free probe	5	7901903
	oligo + Dfd +Exd + Hth	shift	6	4611832	11689614	0.394524	39.4524					oligo+Dfd+Exd+Hth	shift	6	3401640	8850229	0.384356	38.4356
		free probe	7	7077782									free probe	7	5448589
oligo B2/3/4-mt	oligo	free probe	8	13409903	13409903	0	0				oligo B2/3/4-mt	oligo	free probe	8	9757468	9757468	0	0
	oligo + Exd +Hth	shift probe	9	107657	13298803	0.00809524	0.809524					oligo+Exd+Hth	shift	9	178556	9611438	0.0185774	1.85774
		free probe	10	13191146									free probe	10	9432882
	oligo + Dfd	free probe	11	13068853	13068853	0	0					oligo+Dfd	free probe	11	9949468	9949468	0	0
	oligo + Dfd + Exd +Hth	shift	12	711092	13291288	0.0535006	5.35006					oligo+Dfd+Exd+Hth	shift	12	521163	9695338	0.053754	5.3754
		free probe	13	12580196									free probe	13	9174175

[truncated: 4 more sheets: Supplementary Figure 6h, Supplementary Figure 7b, c, d, Supplementary Figure 8b, c, d, Supplementary Figure 11b, c]
